# Supplementary material for: Sexual Dimorphism and Aging in the Human Hyppocampus: Identification, Validation, and Impact of Differentially Expressed Genes by Factorial Microarray and Network Analysis
Source: Front Aging Neurosci. 2016 Oct 5;8:229. doi: 10.3389/fnagi.2016.00229 (PMC5050216; doi:10.3389/fnagi.2016.00229)
Supplement: Table S1 — Differential expressed genes identified on micro-array GSE11882 according to Q-GDEMAR factorial approach. [file Table1.xlsx]

## Sheet: INTERACTION
PROBE_ID	TITLE	GENE_ID	Interaction	Super-Ratio	Super-Ratio(Transformed)
227742_at	obscurin, cytoskeletal calmodulin and titin-interacting RhoGEF	OBSCN	10.2652	99.0934	99.0934
206291_at	growth factor receptor-bound protein 10	GRB10	6.70982	32.0985	32.0985
202912_at	SET binding protein 1	SETBP1	4.00995	14.6723	14.6723
209660_at	cleavage stimulation factor, 3' pre-RNA, subunit 2, 64kDa, tau variant	CSTF2T	2.81348	11.9117	11.9117
231068_at	zinc finger protein 770	ZNF770	2.51256	11.2786	11.2786
229266_at	protein phosphatase 2, catalytic subunit, alpha isozyme	PPP2CA	3.20406	10.9457	10.9457
226930_at	3-hydroxyisobutyrate dehydrogenase	HIBADH	4.65742	9.83573	9.83573
205114_s_at	complement component 4 binding protein, beta	C4BPB	3.41629	9.60732	9.60732
210809_s_at	nuclear factor of kappa light polypeptide gene enhancer in B-cells inhibitor, beta	NFKBIB	3.33012	9.60178	9.60178
229797_at	histone cluster 1, H3e	HIST1H3E	6.40386	9.43402	9.43402
201438_at	growth arrest-specific 1	GAS1	3.29288	9.4186	9.4186
230746_s_at	USP6 N-terminal like	USP6NL	1.81054	9.3787	9.3787
228055_at	transducin-like enhancer of split 4	TLE4	2.24189	9.22821	9.22821
1554592_a_at	reprimo-like	RPRML	1.05645	9.10285	9.10285
218880_at	sorting nexin 9	SNX9	1.98722	8.81898	8.81898
229331_at	immunoglobulin-like domain containing receptor 1	ILDR1	2.22024	8.69971	8.69971
205249_at	solute carrier family 12 (sodium/chloride transporter), member 3	SLC12A3	1.76547	8.32212	8.32212
207574_s_at	MYC associated factor X	MAX	2.92682	8.2277	8.2277
209305_s_at	signal transducer and activator of transcription 5B	STAT5B	3.61705	8.11492	8.11492
229011_at	ring finger protein 125, E3 ubiquitin protein ligase	RNF125	3.21955	7.96981	7.96981
219090_at	F-box protein 8	FBXO8	2.38826	7.92287	7.92287
207717_s_at	Ellis van Creveld syndrome	EVC	3.20399	7.69426	7.69426
204595_s_at	WSC domain containing 2	WSCD2	2.49834	7.67641	7.67641
1559065_a_at	long intergenic non-protein coding RNA 616	LINC00616	1.29807	7.50327	7.50327
204170_s_at	Zic family member 3	ZIC3	1.88188	7.03216	7.03216
208078_s_at	polypyrimidine tract binding protein 1	PTBP1	2.05283	6.86922	6.86922
231049_at	diphthamine biosynthesis 6	DPH6	1.47953	6.69914	6.69914
227099_s_at	U2 small nuclear RNA auxiliary factor 1	U2AF1	2.50726	6.45069	6.45069
205943_at	nuclear receptor coactivator 3	NCOA3	0.59864	6.43039	6.43039
201324_at	solute carrier family 25 (mitochondrial carrier; phosphate carrier), member 24	SLC25A24	5.49323	6.3343	6.3343
227307_at	ATP/GTP binding protein-like 3	AGBL3	2.56677	6.21605	6.21605
211564_s_at	SUMO1/sentrin specific peptidase 6	SENP6	2.37506	6.16318	6.16318
202833_s_at	zinc finger and BTB domain containing 7B	ZBTB7B	4.35346	6.14937	6.14937
219525_at	zinc finger protein 607	ZNF607	2.20153	5.95305	5.95305
206999_at	transmembrane 7 superfamily member 2	TM7SF2	1.27372	5.90329	5.90329
204597_x_at	frizzled class receptor 9	FZD9	0.864759	5.90051	5.90051
206172_at	nuclear factor I/B	NFIB	3.28694	5.82003	5.82003
225647_s_at	myomesin 3	MYOM3	1.42793	5.57556	5.57556
214896_at	EGF-like-domain, multiple 7	EGFL7	1.71052	5.57177	5.57177
202628_s_at	RAD52 homolog (S. cerevisiae)	RAD52	2.88905	5.48066	5.48066
220088_at	frizzled class receptor 8	FZD8	2.01806	5.33343	5.33343
226034_at	trinucleotide repeat containing 6B	TNRC6B	1.83914	5.276	5.276
205978_at	ubiquitin-conjugating enzyme E2 variant 2	UBE2V2	1.8363	5.25587	5.25587
209276_s_at	SWI/SNF related, matrix associated, actin dependent regulator of chromatin, subfamily a, member 4	SMARCA4	1.02919	5.23689	5.23689
205938_at	cell division cycle 5-like	CDC5L	1.21667	5.21022	5.21022
220484_at	integrin alpha FG-GAP repeat containing 3	ITFG3	1.39833	5.14805	5.14805
1553440_at	uncharacterized FLJ40288	FLJ40288	2.40629	5.10968	5.10968
206247_at	cytochrome b5 type A (microsomal)	CYB5A	2.44459	5.10594	5.10594
201169_s_at	peptidylprolyl isomerase D	PPID	0.578588	5.10534	5.10534
208319_s_at	growth hormone releasing hormone receptor	GHRHR	0.978156	5.01289	5.01289
209189_at	GrpE-like 1, mitochondrial (E. coli)	GRPEL1	2.08265	4.92029	4.92029
202638_s_at	3-hydroxyanthranilate 3,4-dioxygenase	HAAO	4.72162	4.9194	4.9194
232984_at	long intergenic non-protein coding RNA 662	LINC00662	0.585695	4.90373	4.90373
230240_at	pre-mRNA processing factor 4B	PRPF4B	1.02403	4.89511	4.89511
1558045_a_at	Fanconi anemia, complementation group C	FANCC	0.406418	4.80007	4.80007
202627_s_at	paired box 6	PAX6	1.23923	4.72819	4.72819
212110_at	postmeiotic segregation increased 2 pseudogene 6///postmeiotic segregation increased 2 pseudogene///postmeiotic segregation increased 2 pseudogene 1	PMS2P6///LOC441259///PMS2P1	1.47728	4.72518	4.72518
206785_s_at	adaptor-related protein complex 5, zeta 1 subunit	AP5Z1	1.03287	4.69572	4.69572
204438_at	arginyl-tRNA synthetase 2, mitochondrial	RARS2	1.02038	4.69475	4.69475
230781_at	ectonucleotide pyrophosphatase/phosphodiesterase 7	ENPP7	4.87885	4.69208	4.69208
203725_at	G protein regulated inducer of neurite outgrowth 2	GPRIN2	1.65097	4.63975	4.63975
211924_s_at	translocase of inner mitochondrial membrane 17 homolog A (yeast)	TIMM17A	1.86367	4.6046	4.6046
204014_at	cyclin-dependent kinase inhibitor 2A	CDKN2A	2.57692	4.57984	4.57984
209201_x_at	neural precursor cell expressed, developmentally down-regulated 4-like, E3 ubiquitin protein ligase	NEDD4L	1.69631	4.4629	4.4629
214175_x_at	WD repeat domain 26	WDR26	1.29018	4.46133	4.46133
206670_s_at	CD69 molecule	CD69	0.296206	4.4527	4.4527
204187_at	serine peptidase inhibitor, Kazal type 4	SPINK4	0.785697	4.43009	4.43009
215375_x_at	platelet derived growth factor D	PDGFD	1.16633	4.40619	4.40619
218574_s_at	transmembrane protein 8A	TMEM8A	1.15228	4.38173	4.38173
206552_s_at	protein kinase C, iota	PRKCI	1.08993	4.38163	4.38163
222900_at	Enah/Vasp-like	EVL	1.03163	4.36419	4.36419
207390_s_at	baculoviral IAP repeat containing 3	BIRC3	1.10403	4.35148	4.35148
209304_x_at	FRY-like	FRYL	1.74207	4.33375	4.33375
219607_s_at	dystrobrevin binding protein 1	DTNBP1	2.77858	4.33026	4.33026
205681_at	golgin A8 family, member A	GOLGA8A	1.61356	4.3248	4.3248
215870_s_at	pyridine nucleotide-disulphide oxidoreductase domain 1	PYROXD1	1.12003	4.32367	4.32367
206356_s_at	ubiquitin specific peptidase 15	USP15	0.623822	4.31656	4.31656
210090_at	pappalysin 2	PAPPA2	0.856454	4.31399	4.31399
219282_s_at	Yae1 domain containing 1	YAE1D1	1.03462	4.28565	4.28565
217623_at	downstream neighbor of SON	DONSON	1.22268	4.26206	4.26206
206326_at	cytochrome c oxidase assembly factor 1 homolog (S. cerevisiae)	COA1	3.16953	4.24293	4.24293
202855_s_at	three prime repair exonuclease 1	TREX1	2.30121	4.2329	4.2329
205051_s_at	replication factor C (activator 1) 1, 145kDa	RFC1	1.02289	4.2198	4.2198
1556883_a_at	UDP-galactose-4-epimerase	GALE	1.04328	4.21813	4.21813
232887_at	coiled-coil and C2 domain containing 1B	CC2D1B	5.46842	4.214	4.214
230030_at	DTW domain containing 2 pseudogene	LOC729839	0.631333	4.21247	4.21247
214321_at	eukaryotic translation initiation factor 2D	EIF2D	0.955876	4.2062	4.2062
216598_s_at	matrix metallopeptidase 26	MMP26	3.18382	4.19551	4.19551
205626_s_at	Sin3A-associated protein, 18kDa	SAP18	0.539077	4.18598	4.18598
206803_at	major facilitator superfamily domain containing 2B///FK506 binding protein 1B, 12.6 kDa	MFSD2B///FKBP1B	1.56804	4.10399	4.10399
203535_at	clusterin-like 1 (retinal)	CLUL1	1.40863	4.05873	4.05873
223913_s_at	WD repeat domain 27	WDR27	0.962873	4.02039	4.02039
202988_s_at	integrin, alpha 9	ITGA9	3.93979	4.01437	4.01437
221372_s_at	serine/threonine kinase 35	STK35	0.630245	3.99392	3.99392
207978_s_at	actinin, alpha 1	ACTN1	1.02217	3.98454	3.98454
204501_at	exosome component 10	EXOSC10	0.772474	3.98272	3.98272
227055_at	long intergenic non-protein coding RNA 899	LINC00899	0.915885	3.97366	3.97366
222309_at	GATS protein-like 3///TBC1 domain family, member 10A	GATSL3///TBC1D10A	1.3011	3.9607	3.9607
206268_at	transmembrane 4 L six family member 1	TM4SF1	0.674697	3.95266	3.95266
226834_at	tubulin, delta 1	TUBD1	1.08143	3.95064	3.95064
1554593_s_at	cilia and flagella associated protein 61	CFAP61	0.62151	3.91906	3.91906
210764_s_at	DEAH (Asp-Glu-Ala-His) box polypeptide 34	DHX34	1.15928	3.91725	3.91725
201531_at	inhibitor of kappa light polypeptide gene enhancer in B-cells, kinase epsilon	IKBKE	1.27099	3.90132	3.90132
208383_s_at	epidermal growth factor receptor	EGFR	1.80354	3.89854	3.89854
226117_at	cell division cycle 14B	CDC14B	0.984365	3.87458	3.87458
220269_at	cadherin-related 23	CDH23	0.591184	3.83246	3.83246
216979_at	ring finger protein 32	RNF32	1.2734	3.81644	3.81644
201235_s_at	cyclin-dependent kinase 2	CDK2	1.30163	3.81508	3.81508
1557720_s_at	uncharacterized LOC100507351	LOC100507351	0.538227	3.80056	3.80056
220794_at	uncharacterized LOC389831	LOC389831	0.431052	3.78478	3.78478
211919_s_at	immunoglobulin superfamily, member 9B	IGSF9B	1.54983	3.78297	3.78297
213416_at	RAS protein activator like 2	RASAL2	0.904578	3.77991	3.77991
225301_s_at	Kruppel-like factor 12	KLF12	0.881686	3.77591	3.77591
202291_s_at	sphingomyelin phosphodiesterase, acid-like 3B	SMPDL3B	1.6005	3.76178	3.76178
204416_x_at	protein O-fucosyltransferase 2	POFUT2	1.02491	3.75482	3.75482
202637_s_at	protocadherin 17	PCDH17	2.06838	3.7545	3.7545
227297_at	transcription factor EC	TFEC	0.681016	3.73754	3.73754
201505_at	zinc finger protein 140	ZNF140	0.79797	3.7206	3.7206
226658_at	arginase 1	ARG1	1.94813	3.71673	3.71673
228766_at	MARVEL domain containing 1	MARVELD1	1.08037	3.6871	3.6871
203574_at	cystatin E/M	CST6	1.04057	3.68449	3.68449
204944_at	replication factor C (activator 1) 1, 145kDa	RFC1	0.749338	3.68399	3.68399
221729_at	coiled-coil domain containing 12	CCDC12	0.458561	3.66506	3.66506
210754_s_at	twinfilin actin-binding protein 1	TWF1	0.92046	3.6583	3.6583
204224_s_at	meprin A, beta	MEP1B	1.41333	3.65711	3.65711
201939_at	origin recognition complex, subunit 5	ORC5	0.669996	3.65295	3.65295
210961_s_at	kelch-like family member 35	KLHL35	1.07284	3.64168	3.64168
207768_at	adaptor-related protein complex 4, sigma 1 subunit	AP4S1	0.811343	3.6403	3.6403
204121_at	distal-less homeobox 2	DLX2	1.04807	3.63046	3.63046
206343_s_at	amyloid beta (A4) precursor-like protein 1	APLP1	0.436949	3.62267	3.62267
208650_s_at	Rho guanine nucleotide exchange factor (GEF) 4	ARHGEF4	1.27636	3.61569	3.61569
210895_s_at	maestro heat-like repeat family member 7	MROH7	2.58678	3.60941	3.60941
209823_x_at	zinc finger CCCH-type containing 14	ZC3H14	1.29306	3.59837	3.59837
205768_s_at	lymphocyte cytosolic protein 1 (L-plastin)	LCP1	0.65341	3.5978	3.5978
1555728_a_at	endogenous retrovirus group FRD, member 1	ERVFRD-1	1.40323	3.58762	3.58762
206633_at	microfibrillar associated protein 5	MFAP5	1.46302	3.57609	3.57609
217967_s_at	ubiquitin specific peptidase 7 (herpes virus-associated)	USP7	1.60638	3.5704	3.5704
232381_s_at	R-spondin 1	RSPO1	1.36285	3.56242	3.56242
207085_x_at	SP100 nuclear antigen	SP100	1.96108	3.55082	3.55082
220591_s_at	polymerase (RNA) I polypeptide D, 16kDa	POLR1D	0.825814	3.54411	3.54411
205207_at	mucosa associated lymphoid tissue lymphoma translocation gene 1	MALT1	0.782845	3.53763	3.53763
233157_x_at	Ras homolog enriched in brain	RHEB	1.33644	3.53665	3.53665
205630_at	ATP synthase, H+ transporting, mitochondrial Fo complex, subunit G	ATP5L	0.575086	3.5271	3.5271
206662_at	high mobility group nucleosomal binding domain 4	HMGN4	0.863538	3.51435	3.51435
205174_s_at	zinc finger protein 695	ZNF695	0.605836	3.51293	3.51293
212298_at	KIAA1659 protein	KIAA1659	0.822072	3.51158	3.51158
230083_at	mitochondrial ribosomal protein S5	MRPS5	0.785681	3.50658	3.50658
225242_s_at	DAZ associated protein 1	DAZAP1	2.11534	3.49884	3.49884
219874_at	heat shock transcription factor, Y linked 2///heat shock transcription factor, Y-linked 1	HSFY2///HSFY1	0.600856	3.47251	3.47251
202672_s_at	synaptogyrin 3	SYNGR3	3.37977	3.47147	3.47147
217080_s_at	potassium large conductance calcium-activated channel, subfamily M, beta member 2	KCNMB2	0.839542	3.46074	3.46074
212909_at	immunoglobulin heavy constant mu	IGHM	1.11047	3.45832	3.45832
204802_at	pyruvate kinase, liver and RBC	PKLR	1.50217	3.45735	3.45735
1552767_a_at	calcium/calmodulin-dependent protein kinase kinase 1, alpha	CAMKK1	0.672747	3.45377	3.45377
222068_s_at	APH1B gamma secretase subunit	APH1B	0.887648	3.45035	3.45035
226071_at	cystatin 9-like	CST9L	1.45958	3.43656	3.43656
201695_s_at	coagulation factor V (proaccelerin, labile factor)	F5	1.12658	3.40887	3.40887
215325_x_at	2-oxoglutarate and iron-dependent oxygenase domain containing 3	OGFOD3	0.485188	3.40452	3.40452
1555600_s_at	cyclin-dependent kinase inhibitor 3	CDKN3	0.838781	3.40262	3.40262
202014_at	integrin, alpha 2 (CD49B, alpha 2 subunit of VLA-2 receptor)	ITGA2	0.902121	3.37986	3.37986
210033_s_at	calcium/calmodulin-dependent protein kinase II beta	CAMK2B	1.24672	3.36969	3.36969
1562275_at	actin, alpha 2, smooth muscle, aorta pseudogene	LOC283693	1.26617	3.36914	3.36914
214746_s_at	phosphatidylcholine transfer protein	PCTP	0.664591	3.3677	3.3677
203887_s_at	complement factor H-related 2	CFHR2	0.979263	3.36667	3.36667
230237_at	long intergenic non-protein coding RNA 244	LINC00244	0.222542	3.3659	3.3659
219367_s_at	DNA fragmentation factor, 45kDa, alpha polypeptide	DFFA	1.48713	3.3552	3.3552
211981_at	dedicator of cytokinesis 9	DOCK9	1.0951	3.34737	3.34737
206373_at	ATP synthase, H+ transporting, mitochondrial Fo complex, subunit E	ATP5I	0.573648	3.34501	3.34501
228509_at	trafficking protein particle complex 4	TRAPPC4	0.928336	3.33544	3.33544
202270_at	cell division cycle 14A	CDC14A	1.85175	3.31824	3.31824
218691_s_at	guanine nucleotide binding protein (G protein), gamma 12	GNG12	0.622336	3.30664	3.30664
204198_s_at	aralkylamine N-acetyltransferase	AANAT	1.02654	3.3056	3.3056
210904_s_at	ATPase, H+ transporting, lysosomal 9kDa, V0 subunit e1	ATP6V0E1	0.652392	3.30555	3.30555
221926_s_at	maternally expressed 3 (non-protein coding)	MEG3	0.684727	3.3045	3.3045
214974_x_at	nucleic acid binding protein 2	NABP2	0.996672	3.30371	3.30371
224552_s_at	transcriptional regulating factor 1	TRERF1	0.533447	3.30222	3.30222
210735_s_at	cyclin-dependent kinase 13	CDK13	0.44104	3.30113	3.30113
204455_at	zinc finger protein 76	ZNF76	0.769352	3.30092	3.30092
222877_at	NADH dehydrogenase (ubiquinone) 1 alpha subcomplex, 10, 42kDa	NDUFA10	1.61965	3.29499	3.29499
212670_at	synaptojanin 2	SYNJ2	0.989654	3.29032	3.29032
202340_x_at	glutamate receptor, ionotropic, AMPA 2	GRIA2	0.697449	3.28799	3.28799
206605_at	sema domain, immunoglobulin domain (Ig), short basic domain, secreted, (semaphorin) 3F	SEMA3F	0.771011	3.28429	3.28429
207103_at	iroquois homeobox 5	IRX5	0.606969	3.27291	3.27291
204285_s_at	killer cell immunoglobulin-like receptor, three domains, long cytoplasmic tail, 2///killer cell immunoglobulin-like receptor, three domains, long cytoplasmic tail, 1	KIR3DL2///KIR3DL1	0.571238	3.26957	3.26957
217250_s_at	patched 2	PTCH2	0.512918	3.26909	3.26909
223623_at	tripartite motif containing 8	TRIM8	0.690699	3.26798	3.26798
219059_s_at	potassium channel tetramerization domain containing 10	KCTD10	0.659793	3.25324	3.25324
207053_at	integrin, alpha X (complement component 3 receptor 4 subunit)	ITGAX	0.931016	3.25168	3.25168
1557905_s_at	small integral membrane protein 7	SMIM7	6.87296	3.24677	3.24677
216766_at	ceramide-1-phosphate transfer protein	CPTP	0.44578	3.24591	3.24591
219181_at	DEAD (Asp-Glu-Ala-Asp) box polypeptide 20	DDX20	1.12384	3.24389	3.24389
226872_at	KIAA1755	KIAA1755	0.823058	3.22866	3.22866
200664_s_at	isovaleryl-CoA dehydrogenase	IVD	1.18818	3.22803	3.22803
214414_x_at	sestrin 1	SESN1	0.446921	3.22754	3.22754
1557395_at	hypothetical protein LOC100289366	LOC100289366	2.11956	3.22685	3.22685
207453_s_at	guanine nucleotide binding protein (G protein), alpha transducing activity polypeptide 2	GNAT2	0.762954	3.22643	3.22643
221900_at	CDP-diacylglycerol synthase (phosphatidate cytidylyltransferase) 1	CDS1	0.855601	3.21683	3.21683
231192_at	single-stranded DNA binding protein 2	SSBP2	0.972292	3.21534	3.21534
218507_at	trichorhinophalangeal syndrome I	TRPS1	2.11447	3.21533	3.21533
209457_at	bicaudal D homolog 2 (Drosophila)	BICD2	0.773133	3.20478	3.20478
204879_at	oncomodulin 2	OCM2	1.08342	3.20262	3.20262
1555778_a_at	CD55 molecule, decay accelerating factor for complement (Cromer blood group)	CD55	1.0201	3.19868	3.19868
1556378_a_at	leptin receptor	LEPR	1.19071	3.19722	3.19722
207162_s_at	four and a half LIM domains 1	FHL1	0.51425	3.18851	3.18851
206282_at	solute carrier family 12 (potassium/chloride transporter), member 4	SLC12A4	0.556721	3.17669	3.17669
201473_at	phosphodiesterase 4D, cAMP-specific	PDE4D	0.864164	3.17659	3.17659
210838_s_at	SURP and G patch domain containing 2	SUGP2	0.437605	3.16248	3.16248
219298_at	sema domain, transmembrane domain (TM), and cytoplasmic domain, (semaphorin) 6A	SEMA6A	1.17712	3.16033	3.16033
202626_s_at	RALBP1 associated Eps domain containing 2	REPS2	0.816775	3.15208	3.15208
210510_s_at	ADP-ribosylation factor-like 4C	ARL4C	0.710656	3.14818	3.14818
231391_at	MyoD family inhibitor domain containing	MDFIC	0.392956	3.14365	3.14365
228381_at	uncharacterized LOC101929705	LOC101929705	0.626508	3.14357	3.14357
221898_at	glycogen synthase kinase 3 beta	GSK3B	2.33077	3.14226	3.14226
216834_at	tumor protein p73	TP73	4.35216	3.14125	3.14125
215126_at	S1 RNA binding domain 1	SRBD1	0.839633	3.13937	3.13937
211451_s_at	guanine nucleotide binding protein (G protein), alpha 11 (Gq class)	GNA11	0.265708	3.12807	3.12807
211651_s_at	NEDD4 binding protein 2-like 1	N4BP2L1	0.481722	3.11771	3.11771
1556499_s_at	zinc finger and SCAN domain containing 30	ZSCAN30	0.86457	3.11264	3.11264
212671_s_at	transglutaminase 2	TGM2	2.15978	3.11175	3.11175
210427_x_at	nucleoporin 50kDa	NUP50	1.09303	3.10876	3.10876
217028_at	calmin (calponin-like, transmembrane)	CLMN	1.05009	3.10716	3.10716
207016_s_at	ADP-ribosyltransferase 3	ART3	2.13888	3.10705	3.10705
219557_s_at	pterin-4 alpha-carbinolamine dehydratase/dimerization cofactor of hepatocyte nuclear factor 1 alpha (TCF1) 2	PCBD2	0.739251	3.10671	3.10671
211214_s_at	histone cluster 1, H2ae	HIST1H2AE	0.517808	3.10463	3.10463
219448_at	KIAA1683	KIAA1683	0.587286	3.09768	3.09768
223843_at	folliculin interacting protein 1	FNIP1	0.800275	3.08403	3.08403
217739_s_at	chondroitin polymerizing factor 2	CHPF2	0.959237	3.08144	3.08144
1552766_at	heparan sulfate 6-O-sulfotransferase 2	HS6ST2	0.625766	3.08116	3.08116
201044_x_at	protein kinase, X-linked	PRKX	0.592277	3.08052	3.08052
205769_at	H1 histone family, member 0	H1F0	0.86817	3.07787	3.07787
207526_s_at	sterol O-acyltransferase 2	SOAT2	2.82991	3.07634	3.07634
1555167_s_at	Wolfram syndrome 1 (wolframin)	WFS1	0.606942	3.05596	3.05596
207896_s_at	mitogen-activated protein kinase kinase kinase kinase 5	MAP4K5	0.583633	3.05485	3.05485
209286_at	NIMA-related kinase 7	NEK7	0.322799	3.05257	3.05257
209959_at	SET domain containing 1A	SETD1A	1.1642	3.0459	3.0459
204707_s_at	nuclear receptor corepressor 2	NCOR2	0.461368	3.03751	3.03751
214936_at	mitochondrial amidoxime reducing component 1	MARC1	0.419489	3.03026	3.03026
203510_at	RAB30, member RAS oncogene family	RAB30	0.618134	3.02757	3.02757
201289_at	tectonin beta-propeller repeat containing 2	TECPR2	1.13258	3.02721	3.02721
1558077_s_at	uncharacterized LOC101929549	LOC101929549	0.584216	3.02267	3.02267
203323_at	neuregulin 1	NRG1	0.660859	3.01635	3.01635
230070_at	long intergenic non-protein coding RNA 689	LINC00689	0.714647	3.00438	3.00438
205193_at	chorionic somatomammotropin hormone-like 1	CSHL1	1.66595	2.99933	2.99933
231880_at	3-hydroxy-3-methylglutaryl-CoA synthase 2 (mitochondrial)	HMGCS2	0.388273	2.99811	2.99811
227760_at	zinc finger, MIZ-type containing 1	ZMIZ1	0.836608	2.99569	2.99569
215049_x_at	tRNA selenocysteine 1 associated protein 1	TRNAU1AP	2.43487	2.99552	2.99552
208621_s_at	CD28 molecule	CD28	0.373998	2.99465	2.99465
1552508_at	potassium voltage-gated channel, Isk-related family, member 4	KCNE4	0.813755	2.98697	2.98697
217414_x_at	chemokine (C-C motif) ligand 24	CCL24	0.457378	2.97074	2.97074
202284_s_at	insulin-like growth factor binding protein 1	IGFBP1	1.26927	2.95815	2.95815
201859_at	TAO kinase 2	TAOK2	1.53137	2.9535	2.9535
223036_at	chromosome 16 open reading frame 13	C16orf13	0.832874	2.94772	2.94772
230316_at	solute carrier family 5 (sodium/inositol cotransporter), member 11	SLC5A11	0.556984	2.9445	2.9445
208399_s_at	fibrillarin	FBL	0.688741	2.94261	2.94261
231172_at	PHD finger protein 8	PHF8	1.12999	2.93664	2.93664
216379_x_at	N-6 adenine-specific DNA methyltransferase 1 (putative)	N6AMT1	0.99979	2.93559	2.93559
220673_s_at	nuclear fragile X mental retardation protein interacting protein 2	NUFIP2	0.490183	2.93142	2.93142
221959_at	potassium channel tetramerization domain containing 1	KCTD1	0.519156	2.93064	2.93064
213988_s_at	mannosidase, alpha, class 1A, member 2	MAN1A2	0.765825	2.92958	2.92958
201743_at	USP6 N-terminal like	USP6NL	1.62932	2.92799	2.92799
1555819_s_at	uncharacterized LOC100506777	LOC100506777	0.437132	2.92133	2.92133
209771_x_at	mitogen-activated protein kinase 8 interacting protein 1 pseudogene///mitogen-activated protein kinase 8 interacting protein 1	LOC644172///MAPK8IP1	0.955926	2.92078	2.92078
206577_at	fat mass and obesity associated	FTO	0.494275	2.91702	2.91702
201149_s_at	strawberry notch homolog 2 (Drosophila)	SBNO2	0.442421	2.91543	2.91543
208651_x_at	prostaglandin I2 (prostacyclin) synthase	PTGIS	1.89472	2.91473	2.91473
1570360_s_at	tripeptidyl peptidase II	TPP2	1.16311	2.91048	2.91048
209324_s_at	microtubule-associated protein 4	MAP4	1.10408	2.90971	2.90971
219634_at	family with sequence similarity 27, member B///family with sequence similarity 27, member C	FAM27B///FAM27C	0.783201	2.90921	2.90921
203305_at	serpin peptidase inhibitor, clade A (alpha-1 antiproteinase, antitrypsin), member 6	SERPINA6	0.711226	2.89962	2.89962
203946_s_at	G protein-coupled receptor 161	GPR161	0.576654	2.89723	2.89723
209981_at	BBSome interacting protein 1	BBIP1	0.582852	2.89474	2.89474
227438_at	CAPN10 antisense RNA 1 (head to head)	CAPN10-AS1	1.12578	2.89242	2.89242
221011_s_at	arrestin domain containing 4	ARRDC4	0.400287	2.89241	2.89241
229849_at	LSM3 homolog, U6 small nuclear RNA associated (S. cerevisiae)	LSM3	0.559101	2.8915	2.8915
201858_s_at	zinc finger protein 646	ZNF646	1.2247	2.88954	2.88954
201506_at	3-phosphoinositide dependent protein kinase 1	PDPK1	1.00118	2.88654	2.88654
204910_s_at	histone cluster 1, H1t	HIST1H1T	0.366172	2.88297	2.88297
219890_at	interleukin 20	IL20	0.503368	2.87506	2.87506
211745_x_at	testis-specific transcript, Y-linked 15 (non-protein coding)	TTTY15	0.452609	2.86425	2.86425
209458_x_at	talin 2	TLN2	0.465019	2.85706	2.85706
231355_at	hypothetical LOC100506984	LOC100506984	0.476608	2.85628	2.85628
213418_at	calmodulin regulated spectrin-associated protein family, member 2	CAMSAP2	2.43259	2.85603	2.85603
209116_x_at	zinc finger, SWIM-type containing 8	ZSWIM8	0.712201	2.85599	2.85599
201787_at	H1 histone family, member X	H1FX	0.82251	2.84773	2.84773
201645_at	malic enzyme 3, NADP(+)-dependent, mitochondrial	ME3	3.72452	2.84103	2.84103
210845_s_at	phosphodiesterase 4D interacting protein	PDE4DIP	0.89549	2.83591	2.83591
223361_at	protein phosphatase, Mg2+/Mn2+ dependent, 1A	PPM1A	0.500675	2.83199	2.83199
225809_at	glycerophosphocholine phosphodiesterase GDE1 homolog (S. cerevisiae)	GPCPD1	0.301109	2.82985	2.82985
201590_x_at	argininosuccinate lyase	ASL	1.1034	2.82624	2.82624
202856_s_at	leukemia inhibitory factor receptor alpha	LIFR	1.79258	2.82394	2.82394
228167_at	Ras and Rab interactor 2	RIN2	0.968197	2.82386	2.82386
209396_s_at	human immunodeficiency virus type I enhancer binding protein 2	HIVEP2	1.31661	2.81699	2.81699
232111_at	REC114 meiotic recombination protein	REC114	0.637239	2.81494	2.81494
206115_at	dynactin 5 (p25)	DCTN5	0.434216	2.81204	2.81204
230048_at	ID2 antisense RNA 1 (head to head)	ID2-AS1	1.13703	2.80811	2.80811
223158_s_at	leucine rich repeat (in FLII) interacting protein 1	LRRFIP1	0.675052	2.8079	2.8079
205830_at	UPF1 regulator of nonsense transcripts homolog (yeast)	UPF1	0.406062	2.8042	2.8042
203645_s_at	secretory carrier membrane protein 1	SCAMP1	1.98666	2.80353	2.80353
205376_at	gap junction protein, alpha 8, 50kDa	GJA8	0.4502	2.79802	2.79802
202336_s_at	guanidinoacetate N-methyltransferase	GAMT	0.483152	2.79331	2.79331
220698_at	guanine nucleotide binding protein (G protein), gamma 2	GNG2	0.365598	2.79146	2.79146
219403_s_at	gon-4-like (C. elegans)	GON4L	0.50348	2.78836	2.78836
207808_s_at	laminin, alpha 4	LAMA4	0.654375	2.78807	2.78807
208894_at	La ribonucleoprotein domain family, member 1	LARP1	1.90235	2.78362	2.78362
201325_s_at	ATP-binding cassette, sub-family A (ABC1), member 3	ABCA3	1.87219	2.77991	2.77991
211966_at	microtubule-actin crosslinking factor 1	MACF1	0.697896	2.77889	2.77889
233095_at	eukaryotic translation initiation factor 2-alpha kinase 2	EIF2AK2	0.494706	2.77411	2.77411
1554980_a_at	ubiquitin specific peptidase 6	USP6	1.25024	2.77333	2.77333
203438_at	wingless-type MMTV integration site family, member 2B	WNT2B	0.637264	2.77301	2.77301
201761_at	homeobox B7	HOXB7	1.49653	2.7726	2.7726
218811_at	family with sequence similarity 45, member A///family with sequence similarity 45, member A pseudogene	FAM45A///FAM45B	0.499765	2.77146	2.77146
202388_at	reversion-inducing-cysteine-rich protein with kazal motifs	RECK	0.624177	2.77135	2.77135
209681_at	SET and MYND domain containing 2	SMYD2	0.600697	2.77119	2.77119
201426_s_at	kinesin family member 11	KIF11	0.50913	2.77113	2.77113
229525_at	protease, serine, 35	PRSS35	0.399316	2.77085	2.77085
1554333_at	peptidyl arginine deiminase, type II	PADI2	0.465935	2.76811	2.76811
228092_at	family with sequence similarity 167, member A	FAM167A	0.691068	2.76755	2.76755
231257_at	PQ loop repeat containing 2-like	PQLC2L	0.27915	2.76728	2.76728
1552367_a_at	scinderin	SCIN	1.87403	2.76463	2.76463
211699_x_at	ATPase, class II, type 9B	ATP9B	0.444935	2.76447	2.76447
224069_x_at	transmembrane 4 L six family member 18	TM4SF18	1.06501	2.76255	2.76255
209437_s_at	lipase maturation factor 2	LMF2	0.462687	2.76182	2.76182
204083_s_at	POU class 2 homeobox 3	POU2F3	0.634689	2.76181	2.76181
1554020_at	SET domain and mariner transposase fusion gene	SETMAR	0.665174	2.76169	2.76169
1552439_s_at	multiple EGF-like-domains 11	MEGF11	1.00137	2.75126	2.75126
223822_at	dishevelled-binding antagonist of beta-catenin 3	DACT3	0.561907	2.74948	2.74948
204858_s_at	macrophage erythroblast attacher	MAEA	0.897593	2.74748	2.74748
204518_s_at	paired-like homeodomain 2	PITX2	0.761652	2.74587	2.74587
205864_at	platelet/endothelial cell adhesion molecule 1	PECAM1	0.455473	2.73406	2.73406
224463_s_at	solute carrier family 25, member 42	SLC25A42	0.720567	2.72843	2.72843
208116_s_at	protein tyrosine phosphatase, receptor type, U	PTPRU	0.712959	2.72717	2.72717
209774_x_at	bobby sox homolog (Drosophila)	BBX	1.81775	2.7244	2.7244
1554486_a_at	ras homolog family member F (in filopodia)	RHOF	0.475776	2.72022	2.72022
224397_s_at	exocyst complex component 3	EXOC3	0.574258	2.71888	2.71888
205625_s_at	Sin3A-associated protein, 18kDa	SAP18	0.329239	2.71745	2.71745
214620_x_at	migration and invasion inhibitory protein	MIIP	0.426219	2.71723	2.71723
210493_s_at	attractin-like 1	ATRNL1	0.879545	2.71514	2.71514
205899_at	lon peptidase 1, mitochondrial	LONP1	0.478794	2.71113	2.71113
225612_s_at	neurofascin	NFASC	1.16418	2.70807	2.70807
230966_at	centrosomal protein 152kDa	CEP152	0.687097	2.7053	2.7053
210916_s_at	uncharacterized LOC284244	LOC284244	4.14989	2.70369	2.70369
1560074_at	leucine rich repeat containing 37, member A5, pseudogene	LRRC37A5P	0.334049	2.70098	2.70098
1557049_at	STXBP5 antisense RNA 1	STXBP5-AS1	1.41507	2.70035	2.70035
209156_s_at	vestigial-like family member 4	VGLL4	0.606331	2.69865	2.69865
223821_s_at	integrin beta 1 binding protein 1	ITGB1BP1	0.529248	2.69501	2.69501
227812_at	podocan	PODN	0.47358	2.68928	2.68928
201666_at	neuronal pentraxin I	NPTX1	1.44918	2.68237	2.68237
219331_s_at	transmembrane protein 120A	TMEM120A	0.630834	2.68064	2.68064
207800_at	epidermal growth factor receptor	EGFR	0.238853	2.6779	2.6779
202195_s_at	ArfGAP with coiled-coil, ankyrin repeat and PH domains 1	ACAP1	0.627991	2.67055	2.67055
206382_s_at	cerebellar degeneration-related protein 2, 62kDa	CDR2	0.653913	2.66983	2.66983
204018_x_at	solute carrier family 6 (neurotransmitter transporter, glycine), member 9	SLC6A9	0.426364	2.66578	2.66578
213706_at	zinc finger and SCAN domain containing 18	ZSCAN18	1.78331	2.66185	2.66185
206726_at	proteasome (prosome, macropain) activator subunit 3 (PA28 gamma; Ki)	PSME3	1.17961	2.66071	2.66071
206355_at	ectonucleoside triphosphate diphosphohydrolase 1	ENTPD1	0.381555	2.65973	2.65973
213789_at	neugrin, neurite outgrowth associated	NGRN	0.534393	2.6592	2.6592
202768_at	zinc finger CCCH-type containing 11A	ZC3H11A	0.426947	2.65698	2.65698
206339_at	hemoglobin, alpha 2///hemoglobin, alpha 1	HBA2///HBA1	0.718114	2.65632	2.65632
232023_at	long intergenic non-protein coding RNA 459	LINC00459	0.469065	2.65131	2.65131
203987_at	matrix metallopeptidase 16 (membrane-inserted)	MMP16	0.466179	2.6443	2.6443
204430_s_at	protease, serine, 3	PRSS3	1.34463	2.6382	2.6382
209946_at	MYC induced nuclear antigen	MINA	0.723409	2.63703	2.63703
1557749_at	zinc finger protein 611	ZNF611	0.719537	2.63378	2.63378
232054_at	DPH6 antisense RNA 1 (head to head)	DPH6-AS1	0.6086	2.63047	2.63047
210475_at	transcription factor 3	TCF3	0.54964	2.62876	2.62876
232184_at	spermatid maturation 1	SPEM1	0.642027	2.62402	2.62402
226936_at	RNA binding protein with multiple splicing	RBPMS	0.695495	2.61691	2.61691
231102_at	inositol polyphosphate multikinase	IPMK	0.436462	2.61545	2.61545
213975_s_at	mitochondrial ribosomal protein L18	MRPL18	0.664004	2.61484	2.61484
202393_s_at	acetyl-CoA acetyltransferase 1	ACAT1	0.744293	2.61089	2.61089
214164_x_at	1-acylglycerol-3-phosphate O-acyltransferase 5	AGPAT5	0.724101	2.6074	2.6074
228922_at	peroxisomal biogenesis factor 13	PEX13	0.490731	2.60585	2.60585
208816_x_at	transient receptor potential cation channel, subfamily C, member 4 associated protein	TRPC4AP	0.767921	2.60449	2.60449
227061_at	katanin p80 subunit B-like 1	KATNBL1	0.657143	2.60355	2.60355
225685_at	uncharacterized LOC100507291	LOC100507291	0.318362	2.60079	2.60079
201041_s_at	malic enzyme 1, NADP(+)-dependent, cytosolic	ME1	0.602216	2.60071	2.60071
201465_s_at	enolase 3 (beta, muscle)	ENO3	0.641045	2.59159	2.59159
217284_x_at	tubulin, delta 1	TUBD1	0.659256	2.57881	2.57881
218729_at	nucleic acid binding protein 1	NABP1	0.901416	2.57834	2.57834
229641_at	XK, Kell blood group complex subunit-related family, member 6	XKR6	0.886224	2.57211	2.57211
211964_at	dopey family member 2	DOPEY2	0.661721	2.57126	2.57126
205726_at	golgi reassembly stacking protein 2, 55kDa	GORASP2	0.510024	2.57052	2.57052
217551_at	Fas apoptotic inhibitory molecule 3	FAIM3	0.519675	2.56873	2.56873
205722_s_at	cullin-associated and neddylation-dissociated 1	CAND1	0.219323	2.56862	2.56862
216943_at	paired immunoglobin-like type 2 receptor beta	PILRB	0.35063	2.56778	2.56778
223551_at	transmembrane protein 68	TMEM68	0.671647	2.56635	2.56635
226152_at	uncharacterized LOC338620	LOC338620	0.471387	2.56542	2.56542
219115_s_at	SH3-binding domain protein 5-like	SH3BP5L	0.998296	2.56521	2.56521
229103_at	germinal center-associated, signaling and motility	GCSAM	0.475627	2.56389	2.56389
1554053_at	RNA binding motif protein 33	RBM33	0.581548	2.56245	2.56245
227875_at	kizuna centrosomal protein	KIZ	0.726369	2.56034	2.56034
223000_s_at	repulsive guidance molecule family member b	RGMB	1.0763	2.55436	2.55436
208097_s_at	albumin	ALB	0.509034	2.55432	2.55432
219911_s_at	uncharacterized LOC100133319	PRO1804	0.721252	2.55229	2.55229
205896_at	melanoma antigen family D, 1	MAGED1	0.81515	2.55222	2.55222
211421_s_at	glutathione peroxidase 5 (epididymal androgen-related protein)	GPX5	0.343954	2.55087	2.55087
231819_at	long intergenic non-protein coding RNA 313	LINC00313	0.298966	2.54645	2.54645
203219_s_at	zinc finger protein 136	ZNF136	0.544611	2.54639	2.54639
217911_s_at	hepatoma-derived growth factor, related protein 3	HDGFRP3	0.987668	2.54521	2.54521
214841_at	transmembrane protein 39B	TMEM39B	0.445216	2.54222	2.54222
228082_at	CDP-diacylglycerol synthase (phosphatidate cytidylyltransferase) 2	CDS2	0.82775	2.54026	2.54026
207980_s_at	stearoyl-CoA desaturase (delta-9-desaturase)	SCD	0.246703	2.53932	2.53932
204472_at	cyclin Pas1/PHO80 domain containing 1	CNPPD1	1.50376	2.53851	2.53851
229225_at	family with sequence similarity 131, member C	FAM131C	0.822692	2.53446	2.53446
227399_at	NSFL1 (p97) cofactor (p47)	NSFL1C	0.491568	2.53329	2.53329
211021_s_at	ribosomal protein L12	RPL12	0.759397	2.53227	2.53227
207732_s_at	POM121 and ZP3 fusion	POMZP3	0.576603	2.53026	2.53026
1556064_at	phosphorylase kinase, gamma 2 (testis)	PHKG2	0.698285	2.52944	2.52944
202437_s_at	CD3e molecule, epsilon (CD3-TCR complex)	CD3E	0.653471	2.52844	2.52844
219665_at	sushi domain containing 4	SUSD4	0.522266	2.52512	2.52512
209949_at	THAP domain containing, apoptosis associated protein 3	THAP3	0.718545	2.52348	2.52348
221354_s_at	myeloid/lymphoid or mixed-lineage leukemia (trithorax homolog, Drosophila); translocated to, 6	MLLT6	0.328202	2.52168	2.52168
213716_s_at	ubiquitin specific peptidase 27, X-linked	USP27X	0.810247	2.52143	2.52143
206932_at	zinc finger protein 589	ZNF589	1.09686	2.52137	2.52137
213006_at	neuron navigator 3	NAV3	0.676754	2.51921	2.51921
218454_at	neuron navigator 2	NAV2	0.632691	2.51702	2.51702
220016_at	defensin, beta 103A///defensin, beta 103B	DEFB103A///DEFB103B	0.433491	2.51521	2.51521
200796_s_at	slit homolog 3 (Drosophila)	SLIT3	0.641382	2.51458	2.51458
229500_at	caldesmon 1	CALD1	0.50617	2.51448	2.51448
209806_at	SET nuclear proto-oncogene	SET	0.783312	2.51188	2.51188
218653_at	pentatricopeptide repeat domain 1	PTCD1	0.350837	2.50959	2.50959
223492_s_at	thioredoxin domain containing 15	TXNDC15	0.385621	2.50406	2.50406
221561_at	HEN1 methyltransferase homolog 1 (Arabidopsis)	HENMT1	0.935792	2.4998	2.4998
220539_at	family with sequence similarity 219, member B	FAM219B	0.558318	2.49919	2.49919
1559701_s_at	syntrophin, gamma 1	SNTG1	0.329676	2.49775	2.49775
228819_at	BCDIN3 domain containing	BCDIN3D	2.07288	2.49705	2.49705
219443_at	transmembrane protein 133	TMEM133	0.4466	2.48952	2.48952
211805_s_at	signal transducing adaptor molecule (SH3 domain and ITAM motif) 2	STAM2	0.600327	2.489	2.489
1553864_at	coiled-coil domain containing 122	CCDC122	0.50042	2.48743	2.48743
203761_at	fibroblast growth factor 4	FGF4	0.868085	2.4847	2.4847
211610_at	cornichon family AMPA receptor auxiliary protein 3	CNIH3	0.652346	2.48341	2.48341
229912_at	transmembrane channel-like 6	TMC6	0.485132	2.47965	2.47965
221730_at	ankyrin repeat domain 11	ANKRD11	0.294662	2.47806	2.47806
224965_at	HOXD cluster antisense RNA 2	HOXD-AS2	0.360892	2.47561	2.47561
204396_s_at	cyclin-dependent kinase 11A///cyclin-dependent kinase 11B	CDK11A///CDK11B	0.424656	2.4749	2.4749
203471_s_at	N-ethylmaleimide-sensitive factor attachment protein, alpha	NAPA	1.1358	2.47402	2.47402
231151_at	homeobox A13	HOXA13	0.451117	2.47268	2.47268
204490_s_at	cyclin-dependent kinase inhibitor 2B (p15, inhibits CDK4)	CDKN2B	3.81362	2.46994	2.46994
1555628_a_at	long intergenic non-protein coding RNA 520	LINC00520	0.638115	2.4685	2.4685
206762_at	SEC31 homolog B (S. cerevisiae)	SEC31B	0.737504	2.46829	2.46829
225228_at	mucolipin 3	MCOLN3	0.635892	2.46777	2.46777
225870_s_at	KAT8 regulatory NSL complex subunit 1-like	KANSL1L	0.436565	2.46441	2.46441
223280_x_at	regulating synaptic membrane exocytosis 4	RIMS4	1.03803	2.46346	2.46346
223343_at	TPT1 antisense RNA 1	TPT1-AS1	0.640066	2.46173	2.46173
204429_s_at	glycine receptor, alpha 2	GLRA2	1.18422	2.46092	2.46092
201137_s_at	cysteine dioxygenase type 1	CDO1	1.08966	2.45572	2.45572
229714_at	thyroid hormone receptor interactor 11	TRIP11	0.301153	2.45533	2.45533
228221_at	T-box 18	TBX18	0.864046	2.45506	2.45506
206178_at	tumor necrosis factor receptor superfamily, member 10b	TNFRSF10B	0.5169	2.44936	2.44936
214632_at	NADH dehydrogenase (ubiquinone) 1 alpha subcomplex, 3, 9kDa	NDUFA3	0.814228	2.4489	2.4489
222795_s_at	small integral membrane protein 13	SMIM13	0.451856	2.44772	2.44772
216663_s_at	Dab, reelin signal transducer, homolog 1 (Drosophila)	DAB1	0.422436	2.4473	2.4473
1555766_a_at	MIR205 host gene (non-protein coding)	MIR205HG	0.422043	2.44463	2.44463
205577_at	glycyl-tRNA synthetase	GARS	0.496235	2.44335	2.44335
221185_s_at	long intergenic non-protein coding RNA 263///uncharacterized LOC25845	LINC00263///PP7080	0.65109	2.44308	2.44308
209714_s_at	TBC1 domain family, member 9 (with GRAM domain)	TBC1D9	0.343878	2.44244	2.44244
213496_at	enolase 1, (alpha)	ENO1	0.537032	2.44033	2.44033
203560_at	basonuclin 1	BNC1	0.375109	2.43913	2.43913
220156_at	Fc receptor-like 5	FCRL5	1.13914	2.43857	2.43857
214625_s_at	ORMDL sphingolipid biosynthesis regulator 2	ORMDL2	0.530747	2.4379	2.4379
202345_s_at	acyl-CoA oxidase 2, branched chain	ACOX2	0.897555	2.43731	2.43731
201694_s_at	WNT inhibitory factor 1	WIF1	0.492375	2.43459	2.43459
205248_at	ankyrin 1, erythrocytic	ANK1	0.330382	2.43392	2.43392
222530_s_at	myeloma overexpressed 2	MYEOV2	0.44721	2.433	2.433
211991_s_at	growth factor receptor-bound protein 10	GRB10	1.37216	2.43191	2.43191
205405_at	period circadian clock 2	PER2	0.778852	2.42952	2.42952
1557155_a_at	solute carrier family 9, subfamily A (NHE1, cation proton antiporter 1), member 1	SLC9A1	0.319942	2.4276	2.4276
216942_s_at	myotubularin related protein 12	MTMR12	0.719604	2.42659	2.42659
208456_s_at	UDP glucuronosyltransferase 2 family, polypeptide B28	UGT2B28	0.542712	2.42585	2.42585
213060_s_at	zinc finger protein 287	ZNF287	5.63309	2.42239	2.42239
221086_s_at	DnaJ (Hsp40) homolog, subfamily C, member 19	DNAJC19	0.776796	2.42043	2.42043
211977_at	jumonji domain containing 6	JMJD6	0.601151	2.41967	2.41967
1552792_at	chromosome 8 open reading frame 31	C8orf31	0.484277	2.41908	2.41908
211696_x_at	SRSF protein kinase 2	SRPK2	0.538594	2.41852	2.41852
213895_at	spastic paraplegia 21 (autosomal recessive, Mast syndrome)	SPG21	0.392663	2.41647	2.41647
203888_at	tripartite motif containing 25	TRIM25	0.96533	2.41504	2.41504
219511_s_at	sorting nexin 5	SNX5	0.568991	2.41431	2.41431
216047_x_at	nucleolar and spindle associated protein 1	NUSAP1	0.697361	2.41311	2.41311
228285_at	von Willebrand factor	VWF	0.824517	2.41169	2.41169
205454_at	ATP-sensitive inward rectifier potassium channel 12-like///potassium inwardly-rectifying channel, subfamily J, member 18///potassium inwardly-rectifying channel, subfamily J, member 12	LOC100290070///KCNJ18///KCNJ12	0.565458	2.41061	2.41061
230493_at	valosin containing protein lysine (K) methyltransferase	VCPKMT	1.57355	2.40837	2.40837
1554101_a_at	MYCBP-associated, testis expressed 1	MAATS1	0.71252	2.40383	2.40383
218113_at	xylosylprotein beta 1,4-galactosyltransferase, polypeptide 7	B4GALT7	0.501484	2.40355	2.40355
215223_s_at	podocalyxin-like 2	PODXL2	0.43215	2.40273	2.40273
231380_at	sentan, cilia apical structure protein	SNTN	0.581857	2.40273	2.40273
207535_s_at	carnitine palmitoyltransferase 1A (liver)	CPT1A	0.789593	2.4026	2.4026
226459_at	chromosome 20 open reading frame 141	C20orf141	1.26878	2.39904	2.39904
217232_x_at	syncoilin, intermediate filament protein	SYNC	0.583327	2.39776	2.39776
217966_s_at	zinc finger protein 839 pseudogene	LOC389906	0.665767	2.39312	2.39312
222484_s_at	syntaxin binding protein 5 (tomosyn)	STXBP5	0.421009	2.39232	2.39232
224583_at	yippee-like 2 (Drosophila)	YPEL2	0.559289	2.38745	2.38745
220266_s_at	GPR75-ASB3 readthrough///ankyrin repeat and SOCS box containing 3///G protein-coupled receptor 75	GPR75-ASB3///ASB3///GPR75	0.544709	2.3872	2.3872
206849_at	plasminogen	PLG	0.254992	2.38614	2.38614
211844_s_at	RNA binding motif protein 10	RBM10	0.405735	2.38593	2.38593
201792_at	creatine kinase, muscle	CKM	0.853727	2.38179	2.38179
205128_x_at	activin A receptor, type IB	ACVR1B	0.646363	2.38133	2.38133
228100_at	MPN domain containing	MPND	0.658097	2.37997	2.37997
220010_at	PR domain containing 7	PRDM7	0.790629	2.37994	2.37994
214761_at	PDZ and LIM domain 4	PDLIM4	0.436535	2.37808	2.37808
219168_s_at	alkB, alkylation repair homolog 7 (E. coli)	ALKBH7	0.480999	2.37775	2.37775
210843_s_at	ribosomal protein S21	RPS21	0.601239	2.3759	2.3759
201629_s_at	homer homolog 3 (Drosophila)	HOMER3	0.485572	2.37527	2.37527
207873_x_at	tubulin, alpha 1b	TUBA1B	0.643336	2.37509	2.37509
210151_s_at	major facilitator superfamily domain containing 9	MFSD9	1.15918	2.37075	2.37075
228758_at	uncharacterized LOC26077	DKFZP434H168	1.14763	2.36837	2.36837
204015_s_at	suppression of tumorigenicity 13 (colon carcinoma) (Hsp70 interacting protein)	ST13	1.01404	2.36742	2.36742
204244_s_at	sperm associated antigen 11B	SPAG11B	0.484434	2.36726	2.36726
205937_at	cell division cycle 5-like	CDC5L	0.365993	2.36401	2.36401
213807_x_at	ribosomal protein L7a	RPL7A	0.477606	2.35889	2.35889
210804_x_at	myeloid cell leukemia 1	MCL1	0.398436	2.35831	2.35831
228181_at	uncharacterized LOC90246	LOC90246	0.493993	2.35722	2.35722
225681_at	nudix (nucleoside diphosphate linked moiety X)-type motif 6	NUDT6	0.445183	2.35609	2.35609
207691_x_at	ATM serine/threonine kinase	ATM	0.513868	2.34981	2.34981
201720_s_at	KRIT1, ankyrin repeat containing	KRIT1	0.914945	2.34761	2.34761
226103_at	DEAH (Asp-Glu-Ala-His) box helicase 30	DHX30	0.62143	2.34663	2.34663
1568768_s_at	interferon, alpha-inducible protein 27	IFI27	0.522031	2.34333	2.34333
231297_at	DnaJ (Hsp40) homolog, subfamily C, member 30	DNAJC30	0.695129	2.34174	2.34174
206798_x_at	MEF2B neighbor	MEF2BNB	1.04573	2.33715	2.33715
219389_at	hyaluronan synthase 3	HAS3	0.428063	2.33611	2.33611
227230_s_at	MBNL1 antisense RNA 1	MBNL1-AS1	0.431514	2.33603	2.33603
208092_s_at	colony stimulating factor 2 receptor, alpha, low-affinity (granulocyte-macrophage)	CSF2RA	0.356137	2.33589	2.33589
228365_at	v-myc avian myelocytomatosis viral oncogene neuroblastoma derived homolog	MYCN	0.365106	2.33525	2.33525
203868_s_at	interleukin 12 receptor, beta 1	IL12RB1	1.48245	2.33264	2.33264
202241_at	nuclear receptor subfamily 3, group C, member 2	NR3C2	0.489193	2.33036	2.33036
214770_at	RAB29, member RAS oncogene family	RAB29	0.765302	2.32913	2.32913
226475_at	chromosome 8 open reading frame 34	C8orf34	0.589632	2.32885	2.32885
219688_at	V-set and immunoglobulin domain containing 10	VSIG10	0.326128	2.32426	2.32426
227952_at	uncharacterized LOC91450	LOC91450	0.510239	2.32162	2.32162
223567_at	inositol 1,4,5-trisphosphate receptor interacting protein-like 2	ITPRIPL2	0.318308	2.32071	2.32071
1558508_a_at	diaphanous-related formin 1	DIAPH1	0.659011	2.32001	2.32001
1559582_at	uncharacterized LOC100506730	LOC100506730	0.721454	2.31748	2.31748
214710_s_at	pleckstrin homology domain containing, family F (with FYVE domain) member 2	PLEKHF2	0.29051	2.31736	2.31736
217078_s_at	potassium voltage-gated channel, Isk-related family, member 2	KCNE2	0.309872	2.31664	2.31664
213902_at	synaptotagmin binding, cytoplasmic RNA interacting protein	SYNCRIP	0.473245	2.31397	2.31397
208712_at	importin 5	IPO5	0.5567	2.31352	2.31352
202827_s_at	protease, serine, 22	PRSS22	1.52671	2.31224	2.31224
213603_s_at	UDP-Gal:betaGlcNAc beta 1,3-galactosyltransferase, polypeptide 2	B3GALT2	0.753408	2.31056	2.31056
223235_s_at	zinc finger, MYM-type 6	ZMYM6	0.635771	2.3093	2.3093
206159_at	glutaredoxin (thioltransferase)	GLRX	0.396463	2.30786	2.30786
231233_at	protein phosphatase, Mg2+/Mn2+ dependent, 1N (putative)	PPM1N	0.456232	2.30773	2.30773
230218_at	uncharacterized LOC100506088	LOC100506088	0.412319	2.3044	2.3044
202075_s_at	pleckstrin homology domain containing, family A member 6	PLEKHA6	0.505246	2.30303	2.30303
231728_at	retinol binding protein 1, cellular	RBP1	0.648813	2.30168	2.30168
205378_s_at	phosphoglucomutase 5	PGM5	0.364272	2.30064	2.30064
223394_at	ligase IV, DNA, ATP-dependent	LIG4	0.566281	2.30047	2.30047
203313_s_at	musashi RNA-binding protein 1	MSI1	1.16026	2.29837	2.29837
203360_s_at	complement factor properdin	CFP	0.557268	2.29569	2.29569
207838_x_at	regulator of G-protein signaling 14	RGS14	0.359466	2.29532	2.29532
1554299_at	signal transducing adaptor family member 1	STAP1	0.262579	2.29459	2.29459
1555461_at	glycerophosphodiester phosphodiesterase domain containing 1	GDPD1	0.389549	2.29369	2.29369
1555229_a_at	aquaporin 10	AQP10	0.968985	2.29295	2.29295
225978_at	reticulon 4 receptor-like 1	RTN4RL1	0.449264	2.29253	2.29253
210964_s_at	ferritin, heavy polypeptide 1	FTH1	1.06005	2.2921	2.2921
234199_at	SRY (sex determining region Y)-box 13	SOX13	0.730357	2.28853	2.28853
215045_at	elongation factor Tu GTP binding domain containing 1	EFTUD1	0.416059	2.28812	2.28812
203935_at	UPF3 regulator of nonsense transcripts homolog A (yeast)	UPF3A	0.549332	2.28475	2.28475
1569879_a_at	caveolin 1, caveolae protein, 22kDa	CAV1	0.479532	2.28467	2.28467
205695_at	transmembrane protein 135///DnaJ (Hsp40) homolog, subfamily B, member 6	TMEM135///DNAJB6	0.661579	2.28419	2.28419
204051_s_at	chymotrypsin-like elastase family, member 2B	CELA2B	0.769467	2.28051	2.28051
223640_at	E2F transcription factor 7	E2F7	0.624325	2.27882	2.27882
204203_at	cell adhesion associated, oncogene regulated	CDON	0.39568	2.27784	2.27784
220287_at	potassium channel, subfamily K, member 4	KCNK4	1.42997	2.27756	2.27756
204005_s_at	cysteine and glycine-rich protein 2	CSRP2	0.500794	2.27711	2.27711
228245_s_at	exocyst complex component 6	EXOC6	0.525284	2.27606	2.27606
218860_at	transmembrane protein 245	TMEM245	0.463549	2.27476	2.27476
211207_s_at	suppressor of cytokine signaling 6	SOCS6	0.379564	2.27324	2.27324
1555758_a_at	chromobox homolog 3	CBX3	0.248097	2.27038	2.27038
205278_at	DNA meiotic recombinase 1	DMC1	0.270817	2.26868	2.26868
230715_at	serologically defined colon cancer antigen 3	SDCCAG3	0.454267	2.26857	2.26857
233002_at	zinc finger protein 540	ZNF540	0.455634	2.26723	2.26723
220604_x_at	differentiation antagonizing non-protein coding RNA	DANCR	0.602949	2.26719	2.26719
1559996_s_at	uncharacterized LOC339988	LOC339988	0.279023	2.26616	2.26616
219904_at	uncharacterized LOC100128175	LOC100128175	0.649035	2.26533	2.26533
220532_s_at	family with sequence similarity 219, member B	FAM219B	0.655952	2.2638	2.2638
202237_at	transcription factor 7 (T-cell specific, HMG-box)	TCF7	0.479828	2.26325	2.26325
210619_s_at	dehydrogenase/reductase (SDR family) member 7	DHRS7	0.283728	2.26261	2.26261
205492_s_at	neurotrophic tyrosine kinase, receptor, type 1	NTRK1	0.402952	2.2601	2.2601
226021_at	gem (nuclear organelle) associated protein 8	GEMIN8	0.667402	2.25857	2.25857
231438_x_at	FERM, RhoGEF (ARHGEF) and pleckstrin domain protein 1 (chondrocyte-derived)	FARP1	0.529407	2.25725	2.25725
223360_at	MAS-related GPR, member F	MRGPRF	0.461724	2.25618	2.25618
201469_s_at	potassium voltage-gated channel, KQT-like subfamily, member 1	KCNQ1	0.512933	2.25601	2.25601
216074_x_at	purinergic receptor P2Y, G-protein coupled, 13	P2RY13	0.412337	2.25533	2.25533
212958_x_at	SRY (sex determining region Y)-box 5 pseudogene	SOX5P	0.333998	2.25523	2.25523
1552538_a_at	kinesin family member 6	KIF6	0.878707	2.25441	2.25441
220014_at	PRELI domain containing 1	PRELID1	0.342617	2.25399	2.25399
201236_s_at	vitamin D (1,25- dihydroxyvitamin D3) receptor	VDR	0.901207	2.25341	2.25341
210592_s_at	mitochondrial ribosomal protein S12	MRPS12	0.576346	2.25339	2.25339
227966_s_at	solute carrier family 52 (riboflavin transporter), member 3	SLC52A3	0.41947	2.25232	2.25232
205290_s_at	TBP-like 1	TBPL1	0.699556	2.25043	2.25043
218499_at	dipeptidyl-peptidase 3///Bardet-Biedl syndrome 1	DPP3///BBS1	0.561381	2.25032	2.25032
220450_at	WD repeat domain 34	WDR34	0.580449	2.24991	2.24991
224356_x_at	DiGeorge syndrome critical region gene 5 (non-protein coding)	DGCR5	0.629286	2.24968	2.24968
1555630_a_at	tribbles pseudokinase 3	TRIB3	0.556614	2.24792	2.24792
205229_s_at	PTPN13-like, Y-linked	PRY	0.535616	2.24663	2.24663
212311_at	phospholipase C, beta 1 (phosphoinositide-specific)	PLCB1	0.350086	2.24584	2.24584
202625_at	small nuclear ribonucleoprotein polypeptide G	SNRPG	0.713492	2.24558	2.24558
1552365_at	scinderin	SCIN	2.53157	2.24556	2.24556
222871_at	ets variant 3	ETV3	0.528393	2.24462	2.24462
203405_at	transient receptor potential cation channel, subfamily C, member 3	TRPC3	0.447318	2.24331	2.24331
229259_at	limbic system-associated membrane protein	LSAMP	2.68339	2.2426	2.2426
203973_s_at	proline-rich protein BstNI subfamily 3	PRB3	0.372792	2.24244	2.24244
206157_at	iron-sulfur cluster assembly 1	ISCA1	0.583434	2.24153	2.24153
1560225_at	LARGE antisense RNA 1	LARGE-AS1	0.271715	2.24144	2.24144
213560_at	calpain 6	CAPN6	0.562573	2.23967	2.23967
200641_s_at	solute carrier family 25 (carnitine/acylcarnitine translocase), member 20	SLC25A20	0.422641	2.23949	2.23949
1554306_at	TOR signaling pathway regulator	TIPRL	1.24419	2.23815	2.23815
221999_at	ELMO/CED-12 domain containing 3	ELMOD3	0.458281	2.23745	2.23745
219263_at	Ly1 antibody reactive	LYAR	0.356918	2.23504	2.23504
210963_s_at	solute carrier family 25 (mitochondrial carrier; peroxisomal membrane protein, 34kDa), member 17	SLC25A17	0.686369	2.23407	2.23407
219436_s_at	THAP domain containing, apoptosis associated protein 2	THAP2	0.388258	2.23166	2.23166
203729_at	phosphate cytidylyltransferase 1, choline, beta	PCYT1B	0.700886	2.23107	2.23107
209869_at	collagen, type IV, alpha 5	COL4A5	0.368432	2.23068	2.23068
202718_at	potassium voltage-gated channel, KQT-like subfamily, member 2	KCNQ2	0.297412	2.22963	2.22963
1555705_a_at	aldo-keto reductase family 1, member C2///aldo-keto reductase family 1, member C1	AKR1C2///AKR1C1	0.642233	2.22831	2.22831
204525_at	major histocompatibility complex, class I-related	MR1	0.42377	2.22715	2.22715
205119_s_at	adrenoceptor beta 1	ADRB1	1.02165	2.22589	2.22589
226537_at	KH domain containing 3-like, subcortical maternal complex member	KHDC3L	0.384643	2.22567	2.22567
232224_at	uncharacterized LOC100287704	LOC100287704	1.05709	2.22122	2.22122
201538_s_at	DAZ interacting zinc finger protein 1	DZIP1	0.292205	2.21784	2.21784
213651_at	mast cell immunoglobulin-like receptor 1	MILR1	0.43896	2.21623	2.21623
207630_s_at	SIVA1, apoptosis-inducing factor	SIVA1	0.441727	2.20778	2.20778
202643_s_at	B9 protein domain 1	B9D1	0.960509	2.20564	2.20564
232642_at	long intergenic non-protein coding RNA 973	LINC00973	0.357404	2.20504	2.20504
1552507_at	potassium voltage-gated channel, Isk-related family, member 4	KCNE4	0.73252	2.20381	2.20381
227467_at	polybromo 1	PBRM1	0.544564	2.20295	2.20295
214437_s_at	exosome component 1	EXOSC1	0.489172	2.20279	2.20279
225955_at	immunoglobulin superfamily, member 10	IGSF10	0.435449	2.2027	2.2027
221760_at	G-protein signaling modulator 1	GPSM1	0.368735	2.20153	2.20153
225258_at	contactin 3 (plasmacytoma associated)	CNTN3	0.640451	2.20101	2.20101
219489_s_at	Zic family member 2	ZIC2	0.372366	2.20055	2.20055
226905_at	activating transcription factor 6	ATF6	0.382758	2.20026	2.20026
210518_at	kinase suppressor of ras 1	KSR1	0.530177	2.20002	2.20002
205190_at	tyrosine hydroxylase	TH	0.346348	2.19973	2.19973
1560853_x_at	zinc finger protein 846	ZNF846	0.462179	2.19954	2.19954
210992_x_at	serine hydrolase-like 2///serine hydrolase-like	SERHL2///SERHL	0.678959	2.19915	2.19915
205113_at	myosin, heavy chain 13, skeletal muscle	MYH13	0.292588	2.19882	2.19882
231396_s_at	HOXD antisense growth-associated long non-coding RNA	HAGLR	0.764303	2.19629	2.19629
220364_at	lectin, mannose-binding, 1	LMAN1	0.325401	2.19612	2.19612
224650_at	transmembrane protein 19	TMEM19	0.419829	2.19503	2.19503
228728_at	plexin A4	PLXNA4	0.611075	2.19437	2.19437
1556421_at	leptin receptor	LEPR	0.370738	2.19408	2.19408
213479_at	guanine nucleotide binding protein (G protein), alpha 11 (Gq class)	GNA11	0.478865	2.1934	2.1934
223395_at	casein kinase 1, gamma 3	CSNK1G3	1.45618	2.1923	2.1923
208510_s_at	chorionic somatomammotropin hormone 1 (placental lactogen)	CSH1	0.248545	2.19096	2.19096
232968_at	GATA zinc finger domain containing 1	GATAD1	0.693369	2.18898	2.18898
204220_at	zinc finger protein, Y-linked///zinc finger protein, X-linked	ZFY///ZFX	0.44068	2.18768	2.18768
203430_at	dopamine beta-hydroxylase (dopamine beta-monooxygenase)	DBH	0.466131	2.18693	2.18693
1564796_at	SWI/SNF related, matrix associated, actin dependent regulator of chromatin, subfamily c, member 2	SMARCC2	0.945616	2.18654	2.18654
230093_at	upper zone of growth plate and cartilage matrix associated	UCMA	0.641585	2.18437	2.18437
220658_s_at	tetratricopeptide repeat domain 7A	TTC7A	0.303911	2.18435	2.18435
213566_at	T cell receptor delta locus	TRD	0.766046	2.18375	2.18375
210550_s_at	CAP, adenylate cyclase-associated protein 1 (yeast)	CAP1	0.408332	2.18323	2.18323
206696_at	major histocompatibility complex, class II, DQ beta 1	HLA-DQB1	0.513602	2.18319	2.18319
209621_s_at	C-terminal binding protein 1	CTBP1	0.621485	2.18261	2.18261
1553734_at	ubiquitin-conjugating enzyme E2U (putative)	UBE2U	0.80126	2.18239	2.18239
203085_s_at	regulator of G-protein signaling 11	RGS11	1.03571	2.18215	2.18215
220168_at	pro-melanin-concentrating hormone-like 1, pseudogene	PMCHL1	0.508858	2.18142	2.18142
226448_at	dehydrogenase/reductase (SDR family) member 12	DHRS12	0.5421	2.18092	2.18092
203265_s_at	nephronophthisis 1 (juvenile)	NPHP1	0.366757	2.18065	2.18065
225288_at	elongator acetyltransferase complex subunit 6	ELP6	0.499981	2.17999	2.17999
211599_x_at	solute carrier family 38, member 6	SLC38A6	0.586018	2.17977	2.17977
205925_s_at	3'-phosphoadenosine 5'-phosphosulfate synthase 1	PAPSS1	0.65315	2.17871	2.17871
227678_at	solute carrier family 17 (vesicular nucleotide transporter), member 9	SLC17A9	0.338043	2.17726	2.17726
211150_s_at	glycophorin B (MNS blood group)	GYPB	0.349564	2.1763	2.1763
1570124_at	cyclin-dependent kinase 1	CDK1	0.33256	2.17509	2.17509
203437_at	deiodinase, iodothyronine, type I	DIO1	0.462499	2.17274	2.17274
231392_at	InaD-like (Drosophila)	INADL	0.531787	2.17246	2.17246
229727_x_at	uncharacterized LOC389831	LOC389831	0.46586	2.17163	2.17163
218983_at	tripartite motif containing 8	TRIM8	0.406829	2.17101	2.17101
220037_s_at	zonadhesin	ZAN	0.76961	2.1702	2.1702
225665_at	SLC25A21 antisense RNA 1	SLC25A21-AS1	0.539555	2.16891	2.16891
204924_at	calcium channel, voltage-dependent, L type, alpha 1D subunit	CACNA1D	1.42215	2.16807	2.16807
209401_s_at	raftlin, lipid raft linker 1	RFTN1	0.43757	2.16787	2.16787
207880_at	phosphofructokinase, liver	PFKL	0.391473	2.16754	2.16754
210018_x_at	tetratricopeptide repeat and ankyrin repeat containing 1	TRANK1	0.338811	2.1657	2.1657
204915_s_at	actin related protein 2/3 complex, subunit 2, 34kDa	ARPC2	0.700795	2.16422	2.16422
212654_at	IQ motif containing K	IQCK	0.549187	2.16355	2.16355
206153_at	laminin, beta 3	LAMB3	0.443238	2.16262	2.16262
211502_s_at	SWI/SNF related, matrix associated, actin dependent regulator of chromatin, subfamily a, member 4	SMARCA4	0.234575	2.1626	2.1626
208447_s_at	molybdenum cofactor synthesis 1	MOCS1	0.43782	2.16235	2.16235
204875_s_at	RNA binding protein S1, serine-rich domain	RNPS1	0.396701	2.1601	2.1601
209294_x_at	dedicator of cytokinesis 9	DOCK9	0.594106	2.15944	2.15944
233940_at	ZSCAN16 antisense RNA 1	ZSCAN16-AS1	0.474554	2.15916	2.15916
218898_at	egl-9 family hypoxia-inducible factor 1	EGLN1	0.443912	2.15377	2.15377
205686_s_at	signal recognition particle 72kDa	SRP72	0.57685	2.15373	2.15373
227140_at	uncharacterized LOC115110	LOC115110	0.794997	2.15331	2.15331
228715_at	uncharacterized LOC101927709	LOC101927709	0.451133	2.15166	2.15166
213469_at	testis-specific transcript, Y-linked 2B (non-protein coding)///testis-specific transcript, Y-linked 2 (non-protein coding)	TTTY2B///TTTY2	0.478035	2.15119	2.15119
231798_at	upstream binding transcription factor, RNA polymerase I	UBTF	0.722137	2.15012	2.15012
217744_s_at	family with sequence similarity 45, member A///family with sequence similarity 45, member A pseudogene	FAM45A///FAM45B	0.372094	2.14953	2.14953
203394_s_at	ArfGAP with SH3 domain, ankyrin repeat and PH domain 2	ASAP2	0.556473	2.14917	2.14917
205214_at	oculocerebrorenal syndrome of Lowe	OCRL	0.390673	2.14906	2.14906
202435_s_at	hippocalcin	HPCA	0.426418	2.14695	2.14695
205770_at	eukaryotic translation initiation factor 3, subunit G	EIF3G	0.407721	2.14612	2.14612
202193_at	Ras and Rab interactor 1	RIN1	1.39001	2.1454	2.1454
200666_s_at	vascular endothelial growth factor B	VEGFB	0.892938	2.14313	2.14313
202017_at	CTD (carboxy-terminal domain, RNA polymerase II, polypeptide A) phosphatase, subunit 1	CTDP1	0.400145	2.14001	2.14001
209488_s_at	KIAA0226	KIAA0226	0.350903	2.13802	2.13802
201280_s_at	lysyl oxidase	LOX	0.530237	2.13751	2.13751
224342_x_at	myotubularin related protein 6	MTMR6	0.36644	2.13693	2.13693
229864_at	striatin, calmodulin binding protein	STRN	0.395489	2.13677	2.13677
233506_at	zinc finger protein 585A	ZNF585A	0.344888	2.13435	2.13435
226322_at	claudin domain containing 2	CLDND2	0.363609	2.13424	2.13424
210935_s_at	leukocyte specific transcript 1	LST1	0.562919	2.13289	2.13289
214432_at	leucine rich repeat (in FLII) interacting protein 2	LRRFIP2	0.255405	2.13217	2.13217
229296_at	gonadotropin-releasing hormone 1 (luteinizing-releasing hormone)	GNRH1	0.35534	2.13032	2.13032
229947_at	zinc finger protein 311	ZNF311	0.448606	2.12828	2.12828
210511_s_at	zinc finger protein 330	ZNF330	0.761997	2.1282	2.1282
219410_at	parvin, gamma	PARVG	0.918662	2.12736	2.12736
213921_at	tensin 3	TNS3	0.471282	2.12704	2.12704
209368_at	butyrophilin, subfamily 3, member A2	BTN3A2	0.527964	2.12697	2.12697
204128_s_at	deiodinase, iodothyronine, type III	DIO3	0.411365	2.12637	2.12637
205891_at	esterase D	ESD	0.347886	2.12633	2.12633
224130_s_at	calcium/calmodulin-dependent protein kinase II delta	CAMK2D	0.393126	2.1262	2.1262
216218_s_at	chromosome 19 open reading frame 73	C19orf73	0.336163	2.12497	2.12497
225834_at	androgen-induced 1	AIG1	0.468665	2.12487	2.12487
1554018_at	ASH1L antisense RNA 1	ASH1L-AS1	0.65463	2.12451	2.12451
219118_at	chromosome 11 open reading frame 54	C11orf54	0.257774	2.12422	2.12422
205173_x_at	RAN binding protein 3	RANBP3	0.541645	2.12418	2.12418
228710_at	uncharacterized LOC101929645	LOC101929645	0.404554	2.12289	2.12289
208934_s_at	PNN-interacting serine/arginine-rich protein	PNISR	0.355653	2.12224	2.12224
227848_at	dynein, axonemal, intermediate chain 1	DNAI1	0.535615	2.12063	2.12063
208147_s_at	leptin receptor	LEPR	0.324394	2.11983	2.11983
226622_at	C-type lectin domain family 12, member B	CLEC12B	0.463634	2.11945	2.11945
204017_at	E2F transcription factor 2	E2F2	0.262824	2.11874	2.11874
211215_x_at	killer cell lectin-like receptor subfamily B, member 1	KLRB1	0.339516	2.11842	2.11842
211913_s_at	death effector domain containing	DEDD	0.321806	2.11814	2.11814
219450_at	ubiquitin specific peptidase 30	USP30	0.426199	2.11756	2.11756
223631_s_at	vacuolar protein sorting 37 homolog A (S. cerevisiae)	VPS37A	0.545615	2.11753	2.11753
214564_s_at	ribonuclease H1	RNASEH1	0.37927	2.11749	2.11749
202562_s_at	nitric oxide synthase 3 (endothelial cell)	NOS3	0.426211	2.11742	2.11742
221024_s_at	zinc finger protein 317	ZNF317	0.403536	2.11698	2.11698
214696_at	neuritin 1	NRN1	0.424135	2.11672	2.11672
232866_at	tRNA methyltransferase 10 homolog A (S. cerevisiae)	TRMT10A	0.252579	2.11643	2.11643
215771_x_at	leucine-rich repeat LGI family, member 2	LGI2	0.25601	2.11565	2.11565
224917_at	GLIS family zinc finger 3	GLIS3	0.609581	2.11521	2.11521
227750_at	STIP1 homology and U-box containing protein 1, E3 ubiquitin protein ligase	STUB1	0.433763	2.114	2.114
1566040_at	tumor protein D52	TPD52	0.449104	2.11394	2.11394
216841_s_at	HERV-H LTR-associating 2	HHLA2	0.321168	2.11345	2.11345
1569868_s_at	3'-phosphoadenosine 5'-phosphosulfate synthase 2	PAPSS2	0.506876	2.11308	2.11308
206715_at	SRY (sex determining region Y)-box 10	SOX10	0.346284	2.11168	2.11168
230763_at	uncharacterized LOC100505786	LOC100505786	0.294914	2.11083	2.11083
210692_s_at	guanine nucleotide binding protein (G protein), alpha 11 (Gq class)	GNA11	0.539615	2.10962	2.10962
210445_at	chromosome 12 open reading frame 29	C12orf29	0.442257	2.10863	2.10863
202950_at	chymotrypsinogen B2///chymotrypsinogen B1	CTRB2///CTRB1	0.456819	2.10678	2.10678
206014_at	COMM domain containing 4	COMMD4	0.26115	2.10565	2.10565
211905_s_at	YOD1 deubiquitinase	YOD1	1.08182	2.10531	2.10531
207142_at	adaptor-related protein complex 4, sigma 1 subunit	AP4S1	0.364672	2.10511	2.10511
229427_at	acyl-CoA synthetase short-chain family member 1	ACSS1	0.542072	2.10427	2.10427
215085_x_at	polypeptide N-acetylgalactosaminyltransferase 11	GALNT11	0.825675	2.10393	2.10393
207075_at	DEAD/H (Asp-Glu-Ala-Asp/His) box helicase 11	DDX11	0.284747	2.10332	2.10332
226914_at	homeobox C9	HOXC9	0.349821	2.10283	2.10283
210405_x_at	kinesin light chain 1	KLC1	0.622191	2.10271	2.10271
207312_at	purinergic receptor P2X, ligand-gated ion channel, 5	P2RX5	0.716046	2.10233	2.10233
209948_at	toll-like receptor adaptor molecule 1	TICAM1	0.527879	2.10206	2.10206
201037_at	phosphatase and tensin homolog	PTEN	0.330713	2.10035	2.10035
1559630_at	aldo-keto reductase family 1, member C1	AKR1C1	0.239864	2.10007	2.10007
222165_x_at	ATPase, H+ transporting, lysosomal 42kDa, V1 subunit C1	ATP6V1C1	0.41452	2.09848	2.09848
213993_at	chromosome 6 open reading frame 106	C6orf106	0.441284	2.09843	2.09843
224856_at	long intergenic non-protein coding RNA 920	LINC00920	0.385051	2.09777	2.09777
205920_at	EH-domain containing 1	EHD1	0.346305	2.09606	2.09606
211980_at	dedicator of cytokinesis 9	DOCK9	0.770794	2.09522	2.09522
1554864_a_at	exocyst complex component 3-like 1	EXOC3L1	0.302926	2.09454	2.09454
232437_at	fibronectin type III domain containing 3A	FNDC3A	0.446391	2.09335	2.09335
212501_at	CTAGE family, member 5	CTAGE5	0.503568	2.0929	2.0929
217995_at	CD58 molecule	CD58	0.702462	2.09229	2.09229
1560224_at	glycerol-3-phosphate dehydrogenase 1 (soluble)	GPD1	0.30474	2.09227	2.09227
225402_at	RAB28, member RAS oncogene family pseudogene	LOC100128416	0.474318	2.09115	2.09115
228442_at	KIAA2022	KIAA2022	0.806441	2.09097	2.09097
201466_s_at	phosphatidylinositol-4-phosphate 3-kinase, catalytic subunit type 2 beta	PIK3C2B	0.618224	2.09059	2.09059
203760_s_at	DnaJ (Hsp40) homolog, subfamily C, member 4	DNAJC4	0.684491	2.08986	2.08986
1553962_s_at	5'-nucleotidase, ecto (CD73)	NT5E	0.52456	2.08975	2.08975
218334_at	vacuolar protein sorting 36 homolog (S. cerevisiae)	VPS36	0.439702	2.08806	2.08806
226069_at	monocyte to macrophage differentiation-associated 2	MMD2	0.319281	2.08744	2.08744
225954_s_at	RAS p21 protein activator 2	RASA2	0.756191	2.08711	2.08711
225173_at	dynein, axonemal, heavy chain 10	DNAH10	0.475371	2.08628	2.08628
230300_at	ZFY antisense RNA 1	ZFY-AS1	0.351529	2.08569	2.08569
208891_at	pleckstrin homology-like domain, family B, member 1	PHLDB1	0.397058	2.08389	2.08389
204375_at	cytochrome P450, family 7, subfamily A, polypeptide 1	CYP7A1	0.286134	2.08327	2.08327
212724_at	interleukin 1 receptor antagonist	IL1RN	0.358314	2.08285	2.08285
1568765_at	INS-IGF2 readthrough///insulin-like growth factor 2	INS-IGF2///IGF2	0.458359	2.0827	2.0827
216352_x_at	dickkopf-like 1	DKKL1	0.320947	2.08118	2.08118
211083_s_at	isocitrate dehydrogenase 3 (NAD+) gamma	IDH3G	0.268699	2.07982	2.07982
227091_at	par-6 family cell polarity regulator gamma	PARD6G	0.541709	2.07961	2.07961
205914_s_at	cell adhesion molecule 1	CADM1	0.272054	2.07915	2.07915
1553126_a_at	Kruppel-like factor 11	KLF11	0.303425	2.07874	2.07874
1553635_s_at	integrator complex subunit 4	INTS4	0.371194	2.07843	2.07843
205845_at	fatty acid desaturase 1	FADS1	0.630142	2.07797	2.07797
209037_s_at	transmembrane protein 97	TMEM97	0.493578	2.07738	2.07738
202499_s_at	cytidine monophospho-N-acetylneuraminic acid hydroxylase, pseudogene	CMAHP	0.399491	2.07716	2.07716
209108_at	eukaryotic translation initiation factor 2B, subunit 5 epsilon, 82kDa	EIF2B5	0.446199	2.07651	2.07651
203477_at	cytochrome c oxidase assembly factor 1 homolog (S. cerevisiae)	COA1	0.29976	2.07589	2.07589
225337_at	kinesin family member 5A	KIF5A	0.367697	2.07485	2.07485
213802_at	eukaryotic translation initiation factor 2-alpha kinase 1	EIF2AK1	0.31322	2.07333	2.07333
231117_at	RNA binding motif protein 20	RBM20	0.547501	2.07277	2.07277
207847_s_at	solute carrier family 6 (neurotransmitter transporter), member 6	SLC6A6	0.629496	2.07217	2.07217
205279_s_at	matrix metallopeptidase 24 (membrane-inserted)	MMP24	0.407462	2.07186	2.07186
1552263_at	mitogen-activated protein kinase 1	MAPK1	0.469089	2.07161	2.07161
208316_s_at	dual-specificity tyrosine-(Y)-phosphorylation regulated kinase 1A	DYRK1A	0.359883	2.07098	2.07098
222895_s_at	melanocortin 2 receptor accessory protein 2	MRAP2	0.434068	2.06949	2.06949
220330_s_at	solute carrier family 44 (choline transporter), member 1	SLC44A1	1.29972	2.06943	2.06943
205692_s_at	high mobility group box 2	HMGB2	0.587569	2.06901	2.06901
223715_at	RAB37, member RAS oncogene family	RAB37	0.330234	2.06769	2.06769
213924_at	RNA binding motif protein 8A	RBM8A	0.361895	2.06747	2.06747
227559_at	MCM3AP antisense RNA 1	MCM3AP-AS1	0.310922	2.0664	2.0664
208997_s_at	phosphoinositide-3-kinase, regulatory subunit 1 (alpha)	PIK3R1	0.631211	2.06629	2.06629
204392_at	myogenic factor 5	MYF5	0.345219	2.06493	2.06493
225171_at	transmembrane protein 86B	TMEM86B	0.652287	2.06483	2.06483
209395_at	protein tyrosine phosphatase-like (proline instead of catalytic arginine), member b	PTPLB	1.22791	2.06478	2.06478
1561574_at	olfactory receptor, family 1, subfamily J, member 4	OR1J4	0.497972	2.06376	2.06376
1554334_a_at	cystatin 9 (testatin)	CST9	0.44287	2.06256	2.06256
205581_s_at	eukaryotic translation initiation factor 3, subunit E	EIF3E	0.530702	2.06241	2.06241
215093_at	ring finger protein 121	RNF121	0.526236	2.06233	2.06233
213404_s_at	retinoic acid receptor, gamma	RARG	0.408812	2.06221	2.06221
201147_s_at	signal-induced proliferation-associated 1	SIPA1	0.304537	2.06205	2.06205
208438_s_at	prostaglandin D2 synthase 21kDa (brain)	PTGDS	0.588612	2.061	2.061
228950_s_at	synaptopodin	SYNPO	0.53086	2.06053	2.06053
220129_at	elastin microfibril interfacer 2	EMILIN2	0.422945	2.06038	2.06038
230720_at	protoporphyrinogen oxidase	PPOX	0.351484	2.0597	2.0597
214109_at	solute carrier family 38, member 2	SLC38A2	0.476989	2.05861	2.05861
225262_at	SLMO2-ATP5E readthrough///slowmo homolog 2 (Drosophila)	SLMO2-ATP5E///SLMO2	0.328783	2.05857	2.05857
201841_s_at	apoptotic peptidase activating factor 1	APAF1	0.70658	2.05836	2.05836
232124_at	T-box 5	TBX5	0.499416	2.05725	2.05725
223681_s_at	transcription factor B1, mitochondrial	TFB1M	0.481468	2.05675	2.05675
204470_at	leukocyte-associated immunoglobulin-like receptor 2	LAIR2	0.620463	2.05652	2.05652
215294_s_at	calcium channel flower domain containing 1	CACFD1	0.347358	2.05583	2.05583
204803_s_at	cholinergic receptor, nicotinic, beta 3 (neuronal)	CHRNB3	0.96525	2.05516	2.05516
206176_at	inhibitor of DNA binding 4, dominant negative helix-loop-helix protein	ID4	0.313527	2.05329	2.05329
218897_at	egl-9 family hypoxia-inducible factor 1	EGLN1	0.331095	2.05175	2.05175
217919_s_at	family with sequence similarity 134, member A	FAM134A	0.402102	2.05141	2.05141
218881_s_at	TNF receptor-associated factor 7, E3 ubiquitin protein ligase	TRAF7	0.389571	2.05095	2.05095
222196_at	mitochondrial antiviral signaling protein	MAVS	0.32401	2.05095	2.05095
201012_at	cadherin, EGF LAG seven-pass G-type receptor 2	CELSR2	1.03125	2.04867	2.04867
218736_s_at	v-akt murine thymoma viral oncogene homolog 3	AKT3	0.446632	2.04781	2.04781
219947_at	kidney associated antigen 1	KAAG1	0.572326	2.04776	2.04776
203144_s_at	chloride channel accessory 2	CLCA2	0.595407	2.04761	2.04761
218189_s_at	immunoglobulin heavy constant delta	IGHD	0.42641	2.04711	2.04711
203365_s_at	ankyrin 3, node of Ranvier (ankyrin G)	ANK3	0.261299	2.0467	2.0467
1557948_at	t-complex 11, testis-specific-like 2	TCP11L2	0.502385	2.0459	2.0459
230883_at	uncharacterized LOC100506661	LOC100506661	0.321504	2.04571	2.04571
231565_at	mohawk homeobox	MKX	0.266831	2.04521	2.04521
223519_at	Cbl proto-oncogene B, E3 ubiquitin protein ligase	CBLB	0.480875	2.04269	2.04269
226064_s_at	C2 calcium-dependent domain containing 4C	C2CD4C	0.314635	2.04223	2.04223
227038_at	kinesin family member 26A	KIF26A	0.487026	2.04202	2.04202
201839_s_at	MAD1 mitotic arrest deficient-like 1 (yeast)	MAD1L1	0.860807	2.04177	2.04177
1552326_a_at	cilia and flagella associated protein 53	CFAP53	0.538642	2.04175	2.04175
231817_at	T-cell leukemia/lymphoma 6 (non-protein coding)	TCL6	0.385233	2.04158	2.04158
223627_at	mitochondrial ribosomal protein S18C	MRPS18C	0.360413	2.04029	2.04029
204192_at	ZFP69 zinc finger protein B	ZFP69B	1.10412	2.0395	2.0395
228126_x_at	taspase, threonine aspartase, 1	TASP1	0.37461	2.03946	2.03946
230193_at	transmembrane channel-like 5	TMC5	0.837476	2.0392	2.0392
1569751_at	Rho-related BTB domain containing 3	RHOBTB3	0.479006	2.03918	2.03918
204602_at	forkhead box H1	FOXH1	0.400775	2.03914	2.03914
208031_s_at	death-associated protein kinase 1	DAPK1	0.572323	2.03862	2.03862
1555388_s_at	gamma-aminobutyric acid (GABA) A receptor, gamma 3	GABRG3	0.405202	2.03763	2.03763
223735_at	myosin, heavy chain 11, smooth muscle	MYH11	0.33868	2.03654	2.03654
201693_s_at	KIAA0753	KIAA0753	0.303885	2.03529	2.03529
205127_at	activin A receptor, type IB	ACVR1B	0.228701	2.03529	2.03529
201508_at	TBC1 domain family, member 8 (with GRAM domain)	TBC1D8	0.350459	2.03436	2.03436
225541_at	ankyrin repeat domain 65	ANKRD65	0.572249	2.03428	2.03428
207993_s_at	G protein-coupled receptor 45	GPR45	0.350124	2.03403	2.03403
233482_at	uncharacterized LOC100505797	LOC100505797	0.355497	2.0339	2.0339
233021_at	calcium-sensing receptor	CASR	0.383966	2.03244	2.03244
218109_s_at	GTPase activating protein (SH3 domain) binding protein 1	G3BP1	0.536423	2.03241	2.03241
203397_s_at	cyclic nucleotide gated channel alpha 1	CNGA1	0.685635	2.0323	2.0323
219197_s_at	melanoma associated antigen (mutated) 1	MUM1	0.568607	2.03153	2.03153
203687_at	glutamic-pyruvate transaminase (alanine aminotransferase)	GPT	0.391458	2.03107	2.03107
222835_at	serine/arginine-rich splicing factor 1	SRSF1	0.366504	2.03085	2.03085
202903_at	RAB3B, member RAS oncogene family	RAB3B	0.570658	2.03057	2.03057
224097_s_at	MYST/Esa1-associated factor 6	MEAF6	0.491515	2.02905	2.02905
223159_s_at	inositol 1,4,5-trisphosphate receptor interacting protein-like 2	ITPRIPL2	0.334987	2.02742	2.02742
206472_s_at	general transcription factor IIF, polypeptide 2, 30kDa	GTF2F2	0.444419	2.0273	2.0273
223499_at	transmembrane protein 185A pseudogene 1///transmembrane protein 185A	TMEM185AP1///TMEM185A	0.750729	2.0269	2.0269
228104_at	opsin 5	OPN5	0.283444	2.02598	2.02598
222815_at	KIAA0930	KIAA0930	0.388939	2.02575	2.02575
1555756_a_at	exonuclease 3'-5' domain containing 3	EXD3	0.653755	2.02425	2.02425
221307_at	mitochondrial ribosomal protein L50	MRPL50	0.315201	2.02401	2.02401
226869_at	ubiquitin protein ligase E3 component n-recognin 4	UBR4	0.400126	2.024	2.024
208762_at	SUZ RNA binding domain containing 1	SZRD1	0.360153	2.02274	2.02274
202859_x_at	ret proto-oncogene	RET	0.462383	2.0225	2.0225
220327_at	heterochromatin protein 1, binding protein 3	HP1BP3	0.544233	2.02169	2.02169
1554242_a_at	tau tubulin kinase 2	TTBK2	0.435046	2.02168	2.02168
226649_at	seizure related 6 homolog (mouse)-like	SEZ6L	0.266615	2.02101	2.02101
224792_at	ribonuclease L (2',5'-oligoisoadenylate synthetase-dependent)	RNASEL	0.395727	2.01959	2.01959
231084_at	ZNF582 antisense RNA 1 (head to head)	ZNF582-AS1	1.21178	2.01834	2.01834
1554285_at	syntaxin binding protein 4	STXBP4	0.588912	2.0183	2.0183
226789_at	KIAA1217	KIAA1217	0.303527	2.01785	2.01785
228697_at	acyl-CoA synthetase short-chain family member 1	ACSS1	0.423632	2.01757	2.01757
228325_at	taste receptor, type 2, member 45	TAS2R45	0.663864	2.01675	2.01675
1553865_a_at	chromosome 11 open reading frame 42	C11orf42	0.297038	2.01657	2.01657
1555935_s_at	TAF8 RNA polymerase II, TATA box binding protein (TBP)-associated factor, 43kDa	TAF8	0.29545	2.01653	2.01653
222614_at	cleavage and polyadenylation specific factor 6, 68kDa	CPSF6	0.298826	2.01492	2.01492
201150_s_at	biotinidase	BTD	0.381427	2.01471	2.01471
228921_at	phosphodiesterase 12	PDE12	0.266789	2.01386	2.01386
201284_s_at	CBP80/20-dependent translation initiation factor	CTIF	0.369334	2.01379	2.01379
222222_s_at	family with sequence similarity 175, member A	FAM175A	0.526187	2.01374	2.01374
200954_at	solute carrier family 31 (copper transporter), member 1	SLC31A1	0.314766	2.01329	2.01329
211756_at	apolipoprotein B mRNA editing enzyme, catalytic polypeptide-like 3F	APOBEC3F	0.325794	2.01324	2.01324
233059_at	peptidoglycan recognition protein 2	PGLYRP2	0.30626	2.01277	2.01277
202982_s_at	centrosomal protein 135kDa	CEP135	0.296107	2.01172	2.01172
230217_at	chemokine (C-X-C motif) ligand 14	CXCL14	0.405279	2.01155	2.01155
231851_at	patched domain containing 1	PTCHD1	0.522112	2.01091	2.01091
200974_at	lysine (K)-specific demethylase 6A	KDM6A	0.430437	2.01069	2.01069
214336_s_at	TBC1 domain family, member 15	TBC1D15	0.286193	2.01063	2.01063
224710_at	uncharacterized LOC100507376	LOC100507376	0.47843	2.00906	2.00906
210004_at	transmembrane protein 251	TMEM251	2.15033	2.00903	2.00903
217294_s_at	atonal homolog 1 (Drosophila)	ATOH1	0.360201	2.00719	2.00719
216253_s_at	cadherin-related family member 2	CDHR2	0.436248	2.00598	2.00598
203706_s_at	endothelin converting enzyme 2	ECE2	0.490839	2.00481	2.00481
1560488_at	uncharacterized LOC401324	LOC401324	0.544451	2.00391	2.00391
233479_at	elongator acetyltransferase complex subunit 2	ELP2	0.681122	2.00378	2.00378
229101_at	zinc finger and BTB domain containing 20	ZBTB20	0.722986	2.00351	2.00351
201816_s_at	fibrinogen-like 2	FGL2	0.410832	2.00338	2.00338
228037_at	crystallin, beta B2 pseudogene 1	CRYBB2P1	0.347084	2.00321	2.00321
224857_s_at	centrosomal protein 57kDa pseudogene	LOC646870	0.36749	2.00269	2.00269
207565_s_at	egf-like module containing, mucin-like, hormone receptor-like 3	EMR3	0.409609	2.00266	2.00266
213076_at	Kruppel-like factor 17 pseudogene 1	KLF17P1	0.422919	2.00266	2.00266
205072_s_at	DEAD/H (Asp-Glu-Ala-Asp/His) box helicase 11	DDX11	0.424832	2.00255	2.00255
212769_at	T cell receptor gamma variable 5	TRGV5	0.521497	2.00161	2.00161
210170_at	stonin 1	STON1	0.618	2.00148	2.00148
230258_at	centrosomal protein 152kDa	CEP152	0.433947	2.00125	2.00125
1556627_at	uncharacterized LOC102724814	LOC102724814	0.231773	1.99891	1.99891
1553338_at	long intergenic non-protein coding RNA 889	LINC00889	0.301152	1.99862	1.99862
215688_at	acyl-CoA synthetase short-chain family member 3	ACSS3	0.644627	1.99769	1.99769
231980_at	protein kinase, AMP-activated, alpha 2 catalytic subunit	PRKAA2	0.309371	1.99655	1.99655
203548_s_at	interleukin 24	IL24	0.326853	1.99583	1.99583
230297_x_at	PHKA1 antisense RNA 1	PHKA1-AS1	0.327283	1.99537	1.99537
229000_at	uncharacterized LOC388692	LOC388692	0.365482	1.99476	1.99476
229226_at	mastermind-like 2 (Drosophila)	MAML2	0.42892	1.9944	1.9944
230144_at	Kin17 DNA and RNA binding protein	KIN	0.285026	1.99386	1.99386
202401_s_at	peroxisomal biogenesis factor 7	PEX7	0.425669	1.99379	1.99379
221805_at	zinc finger, DHHC-type containing 12	ZDHHC12	0.253437	1.99331	1.99331
220260_at	zinc finger protein 559	ZNF559	0.297481	1.99329	1.99329
1557103_a_at	postmeiotic segregation increased 2 pseudogene 9	PMS2P9	0.3253	1.99232	1.99232
202248_at	leukemia inhibitory factor	LIF	0.422634	1.99107	1.99107
208733_at	ADP-ribosylation factor GTPase activating protein 2	ARFGAP2	0.286105	1.99029	1.99029
210117_at	heterogeneous nuclear ribonucleoprotein D (AU-rich element RNA binding protein 1, 37kDa)	HNRNPD	0.555415	1.9902	1.9902
201422_at	CD83 molecule	CD83	1.25308	1.99019	1.99019
204239_s_at	RNA binding motif, single stranded interacting protein 1	RBMS1	0.417885	1.98927	1.98927
220116_at	protein kinase C and casein kinase substrate in neurons 1	PACSIN1	0.371445	1.98907	1.98907
208998_at	phosphoinositide-3-kinase, regulatory subunit 1 (alpha)	PIK3R1	0.727491	1.98808	1.98808
226884_at	chromosome 20 open reading frame 96	C20orf96	0.400705	1.98782	1.98782
214853_s_at	ATPase family, AAA domain containing 2	ATAD2	0.446538	1.98679	1.98679
201124_at	tubulin, beta 2A class IIa	TUBB2A	0.388277	1.98558	1.98558
222347_at	mucin 12, cell surface associated	MUC12	0.442431	1.98499	1.98499
226790_at	OIP5 antisense RNA 1	OIP5-AS1	0.378645	1.98353	1.98353
1555943_at	STEAP family member 4	STEAP4	0.341938	1.9833	1.9833
226665_at	fibrinogen alpha chain	FGA	0.403928	1.98281	1.98281
218436_at	zinc finger protein 644	ZNF644	0.513666	1.98218	1.98218
206161_s_at	tissue factor pathway inhibitor 2	TFPI2	0.368623	1.98209	1.98209
230333_at	A kinase (PRKA) anchor protein 14	AKAP14	0.323599	1.98141	1.98141
202823_at	carnitine O-acetyltransferase	CRAT	0.360804	1.9805	1.9805
228186_s_at	suppressor of defective silencing 3 homolog (S. cerevisiae)	SUDS3	0.560849	1.97993	1.97993
205406_s_at	gonadotropin-releasing hormone 2	GNRH2	0.362663	1.97826	1.97826
233564_s_at	long intergenic non-protein coding RNA 944	LINC00944	0.348142	1.97784	1.97784
209427_at	ATM serine/threonine kinase	ATM	0.431232	1.97758	1.97758
207504_at	forkhead box O3B pseudogene///forkhead box O3	FOXO3B///FOXO3	0.271062	1.97746	1.97746
1559590_at	cyclin D3	CCND3	0.572412	1.97635	1.97635
202755_s_at	family with sequence similarity 50, member B	FAM50B	0.292426	1.97616	1.97616
212025_s_at	transient receptor potential cation channel, subfamily C, member 2, pseudogene	TRPC2	0.478078	1.9756	1.9756
211429_s_at	transmembrane emp24 protein transport domain containing 7	TMED7	1.05907	1.97511	1.97511
1556097_at	uncharacterized LOC286189	LOC286189	0.410662	1.97439	1.97439
204783_at	transmembrane protein 8B	TMEM8B	0.404156	1.97413	1.97413
211444_at	tubulin tyrosine ligase-like family, member 5	TTLL5	0.38995	1.97406	1.97406
219869_s_at	ras homolog family member T1	RHOT1	0.254598	1.97374	1.97374
208561_at	FYN binding protein	FYB	0.323753	1.97256	1.97256
214848_at	receptor accessory protein 4	REEP4	0.363663	1.97205	1.97205
1556613_s_at	EH domain binding protein 1-like 1	EHBP1L1	0.563077	1.97169	1.97169
233084_s_at	progestin and adipoQ receptor family member V	PAQR5	0.236502	1.97164	1.97164
205409_at	patched 1	PTCH1	0.420775	1.97076	1.97076
233972_s_at	uncharacterized LOC101929660	CTD-2118P12.1	0.450499	1.96908	1.96908
223901_at	leucine rich repeat containing 8 family, member C	LRRC8C	0.264768	1.96889	1.96889
214508_x_at	methylcrotonoyl-CoA carboxylase 1 (alpha)	MCCC1	0.314492	1.96872	1.96872
204629_at	bestrophin 1	BEST1	0.401264	1.96856	1.96856
205294_at	interleukin 17A	IL17A	0.283454	1.96784	1.96784
223714_at	dynein, axonemal, heavy chain 1	DNAH1	0.398087	1.9678	1.9678
212070_at	spectrin repeat containing, nuclear envelope 1	SYNE1	0.387788	1.96714	1.96714
202196_s_at	serine/threonine kinase 17b	STK17B	0.299261	1.96714	1.96714
209541_at	C-type lectin domain family 16, member A	CLEC16A	0.393348	1.96648	1.96648
201367_s_at	kynureninase	KYNU	0.577969	1.96432	1.96432
222073_at	huntingtin interacting protein 1	HIP1	0.385757	1.96421	1.96421
1557055_s_at	CD44 molecule (Indian blood group)	CD44	0.330869	1.96348	1.96348
227134_at	serine active site containing 1	SERAC1	0.309505	1.96274	1.96274
214106_s_at	ATP5S-like	ATP5SL	0.358534	1.9626	1.9626
226372_at	uncharacterized LOC100506125	LOC100506125	0.362083	1.96176	1.96176
1569629_x_at	cathepsin S	CTSS	0.375414	1.96121	1.96121
219335_at	GTP-binding protein 8 (putative)	GTPBP8	0.337505	1.95992	1.95992
212729_at	tubulin tyrosine ligase-like family, member 12	TTLL12	0.493913	1.95875	1.95875
226408_at	prostate and testis expressed 1	PATE1	0.313105	1.95873	1.95873
210285_x_at	zinc finger protein 688	ZNF688	0.302031	1.95798	1.95798
215014_at	phosphatidylinositol-5-phosphate 4-kinase, type II, gamma	PIP4K2C	0.283602	1.95772	1.95772
225503_at	keratin 8 pseudogene 12	KRT8P12	0.514309	1.95722	1.95722
201170_s_at	guanosine monophosphate reductase	GMPR	0.236956	1.9566	1.9566
1563941_at	GNAS complex locus	GNAS	0.360048	1.95608	1.95608
227903_x_at	rhophilin associated tail protein 1-like	ROPN1L	0.370551	1.95599	1.95599
224009_x_at	microtubule-associated protein 9	MAP9	0.788408	1.95586	1.95586
229201_at	mitogen-activated protein kinase kinase kinase 8	MAP3K8	0.298999	1.95556	1.95556
1555830_s_at	essential meiotic structure-specific endonuclease subunit 2	EME2	0.34171	1.95544	1.95544
201148_s_at	WAS protein family, member 1	WASF1	0.307755	1.95516	1.95516
222941_at	synaptojanin 2 binding protein	SYNJ2BP	0.259285	1.95297	1.95297
212158_at	microtubule-associated protein 7	MAP7	0.317457	1.95274	1.95274
1559194_a_at	uncharacterized LOC100128554	LOC100128554	0.333232	1.9526	1.9526
200660_at	TAR (HIV-1) RNA binding protein 2	TARBP2	0.777756	1.95176	1.95176
232932_at	signal transducing adaptor molecule (SH3 domain and ITAM motif) 2	STAM2	0.31787	1.95127	1.95127
227142_at	uncharacterized LOC153811	LOC153811	0.355025	1.95102	1.95102
226192_at	family with sequence similarity 129, member C	FAM129C	0.311567	1.95091	1.95091
1566472_s_at	ATM interactor	ATMIN	0.470633	1.9502	1.9502
202289_s_at	kynurenine 3-monooxygenase (kynurenine 3-hydroxylase)	KMO	0.342899	1.94992	1.94992
218002_s_at	dynein, axonemal, assembly factor 1	DNAAF1	0.32641	1.94957	1.94957
1555780_a_at	solute carrier family 19 (folate transporter), member 1	SLC19A1	0.333892	1.94903	1.94903
205786_s_at	ribosomal protein S28	RPS28	0.914754	1.94885	1.94885
211527_x_at	NEDD4 binding protein 2-like 2	N4BP2L2	0.525395	1.94684	1.94684
1562301_at	long intergenic non-protein coding RNA 682	LINC00682	0.344575	1.94653	1.94653
234295_at	lipase maturation factor 1	LMF1	0.498019	1.94607	1.94607
213454_at	aldolase B, fructose-bisphosphate	ALDOB	0.290261	1.94576	1.94576
209751_s_at	NACC family member 2, BEN and BTB (POZ) domain containing	NACC2	0.311769	1.94573	1.94573
219346_at	family with sequence similarity 135, member A	FAM135A	0.287173	1.94571	1.94571
226973_at	tetratricopeptide repeat domain 39B	TTC39B	0.28628	1.94334	1.94334
221214_s_at	AT rich interactive domain 2 (ARID, RFX-like)	ARID2	0.342012	1.94286	1.94286
225868_at	FYVE, RhoGEF and PH domain containing 4	FGD4	0.62912	1.94279	1.94279
231944_at	uncharacterized LOC283728	LOC283728	0.366981	1.94269	1.94269
217478_s_at	par-3 family cell polarity regulator	PARD3	0.654679	1.94223	1.94223
224184_s_at	long intergenic non-protein coding RNA 116	LINC00116	0.372969	1.94166	1.94166
208892_s_at	ATPase, Ca++ transporting, plasma membrane 4	ATP2B4	0.387514	1.94155	1.94155
223431_at	methionyl aminopeptidase type 1D (mitochondrial)	METAP1D	0.427738	1.94144	1.94144
210261_at	COP9 signalosome subunit 6	COPS6	0.2892	1.94097	1.94097
213751_at	THAP domain containing, apoptosis associated protein 3	THAP3	0.279572	1.9398	1.9398
1558706_a_at	cilia and flagella associated 54	CFAP54	0.482393	1.93967	1.93967
213503_x_at	adrenoceptor beta 3	ADRB3	0.656899	1.93965	1.93965
224428_s_at	N-acetyltransferase 8-like (GCN5-related, putative)	NAT8L	1.03772	1.93964	1.93964
207507_s_at	golgi-associated, gamma adaptin ear containing, ARF binding protein 2	GGA2	0.311951	1.93958	1.93958
206865_at	ATP-binding cassette, sub-family B (MDR/TAP), member 1	ABCB1	0.394804	1.93929	1.93929
207577_at	tubby bipartite transcription factor	TUB	0.505355	1.93808	1.93808
1557638_at	CWC27 spliceosome-associated protein homolog (S. cerevisiae)	CWC27	0.261724	1.93781	1.93781
211864_s_at	DPY19L1 pseudogene 1	DPY19L1P1	0.867893	1.9375	1.9375
228737_at	G protein-coupled receptor 98	GPR98	0.237744	1.93742	1.93742
220244_at	PPARGC1 and ESRR induced regulator, muscle 1	PERM1	0.336637	1.93574	1.93574
202898_at	solute carrier family 4 (anion exchanger), member 3	SLC4A3	0.32969	1.93522	1.93522
204103_at	carbonic anhydrase VB, mitochondrial	CA5B	0.364858	1.93466	1.93466
205796_at	golgi-associated, gamma adaptin ear containing, ARF binding protein 2	GGA2	0.290426	1.93412	1.93412
202531_at	brain and reproductive organ-expressed (TNFRSF1A modulator)	BRE	0.755512	1.93286	1.93286
231945_at	armadillo repeat containing 3	ARMC3	0.510463	1.93275	1.93275
1558569_at	cyclin B2	CCNB2	1.02407	1.93265	1.93265
213610_s_at	myelin regulatory factor	MYRF	0.436637	1.93197	1.93197
218501_at	potassium channel tetramerization domain containing 5	KCTD5	0.31763	1.93165	1.93165
204834_at	T-cell leukemia/lymphoma 6 (non-protein coding)	TCL6	0.60051	1.93105	1.93105
202693_s_at	protein tyrosine phosphatase, receptor type, D	PTPRD	0.325023	1.93103	1.93103
206270_at	diazepam binding inhibitor (GABA receptor modulator, acyl-CoA binding protein)	DBI	0.348961	1.93073	1.93073
214505_s_at	leucine zipper transcription factor-like 1	LZTFL1	0.240513	1.93064	1.93064
213139_at	C-x(9)-C motif containing 4	CMC4	0.39019	1.93031	1.93031
200931_s_at	myeloperoxidase	MPO	0.372479	1.93027	1.93027
226008_at	EH-domain containing 3	EHD3	0.341573	1.93024	1.93024
1569864_at	PR domain containing 2, with ZNF domain	PRDM2	0.482658	1.92986	1.92986
227188_at	zinc finger protein 502	ZNF502	0.626715	1.92876	1.92876
214708_at	spondin 2, extracellular matrix protein	SPON2	1.25141	1.92875	1.92875
205728_at	voltage-dependent anion channel 3	VDAC3	0.420915	1.92749	1.92749
211804_s_at	glucuronidase, beta pseudogene///glucuronidase, beta pseudogene	SMA5///SMA4	0.326916	1.92725	1.92725
216375_s_at	CD244 molecule, natural killer cell receptor 2B4	CD244	0.31352	1.92707	1.92707
230477_at	CD53 molecule	CD53	0.305768	1.92656	1.92656
225567_at	tau tubulin kinase 1	TTBK1	0.321661	1.92649	1.92649
214260_at	inositol hexakisphosphate kinase 2	IP6K2	0.307104	1.92579	1.92579
226017_at	protein associated with topoisomerase II homolog 2 (yeast)	PATL2	0.728592	1.92447	1.92447
209124_at	fem-1 homolog b (C. elegans)	FEM1B	0.528819	1.9244	1.9244
219984_s_at	chymotrypsin-like elastase family, member 1	CELA1	0.274122	1.92297	1.92297
217996_at	interleukin 27 receptor, alpha	IL27RA	0.358202	1.92257	1.92257
210982_s_at	von Willebrand factor A domain containing 8	VWA8	1.29576	1.92186	1.92186
203698_s_at	mannosyl (alpha-1,6-)-glycoprotein beta-1,6-N-acetyl-glucosaminyltransferase	MGAT5	0.296253	1.92173	1.92173
211812_s_at	allograft inflammatory factor 1	AIF1	0.312442	1.92084	1.92084
223303_at	mitochondrial pyruvate carrier 2	MPC2	0.778481	1.92026	1.92026
209182_s_at	secretory carrier membrane protein 1	SCAMP1	0.557094	1.92007	1.92007
226876_at	prostaglandin reductase 1	PTGR1	0.294764	1.92003	1.92003
204035_at	engrailed homeobox 2	EN2	0.306913	1.91886	1.91886
221766_s_at	ELKS/RAB6-interacting/CAST family member 1	ERC1	0.506678	1.91826	1.91826
1558541_at	uncharacterized LOC100506497	LOC100506497	0.319497	1.91809	1.91809
200670_at	chemokine (C-X3-C motif) ligand 1	CX3CL1	0.480397	1.91798	1.91798
230695_s_at	tropomyosin 3	TPM3	0.230498	1.91741	1.91741
223691_at	serine/threonine kinase 33	STK33	0.488567	1.91636	1.91636
215779_s_at	copine VII	CPNE7	0.443824	1.91634	1.91634
222872_x_at	long intergenic non-protein coding RNA 1128	LINC01128	0.864646	1.91615	1.91615
212590_at	Rho-related BTB domain containing 3	RHOBTB3	0.374861	1.91591	1.91591
207035_at	toll-like receptor 5	TLR5	0.240435	1.91577	1.91577
231044_at	acyl-CoA dehydrogenase family, member 10	ACAD10	0.580298	1.91346	1.91346
201744_s_at	guanine nucleotide binding protein (G protein), alpha activating activity polypeptide O	GNAO1	0.346237	1.91317	1.91317
1560433_at	uncharacterized LOC101927766	LOC101927766	0.527045	1.91247	1.91247
221452_s_at	kelch-like family member 42	KLHL42	0.35142	1.91225	1.91225
225987_at	neuroblastoma breakpoint family, member 1	NBPF1	0.398049	1.91132	1.91132
232239_at	uncharacterized LOC100505903	LOC100505903	0.387803	1.91121	1.91121
224699_s_at	chromosome 16 open reading frame 89	C16orf89	0.315285	1.91095	1.91095
233510_s_at	serine/threonine kinase 17b	STK17B	0.667544	1.91086	1.91086
218077_s_at	ras homolog family member T1	RHOT1	0.322347	1.90995	1.90995
212399_s_at	adherens junctions associated protein 1	AJAP1	0.43518	1.90976	1.90976
205364_at	potassium voltage-gated channel, Shaw-related subfamily, member 1	KCNC1	0.405306	1.90818	1.90818
231012_at	long intergenic non-protein coding RNA 925	LINC00925	0.286642	1.90706	1.90706
1557374_at	alpha-2-macroglobulin	A2M	0.348935	1.90703	1.90703
232370_at	centrosomal protein 44kDa	CEP44	0.338627	1.90639	1.90639
227697_at	spermatogenesis associated, serine-rich 2-like	SPATS2L	2.88037	1.90592	1.90592
1566039_a_at	apoptosis inhibitor 5	API5	0.271297	1.90549	1.90549
207767_s_at	RAB27A, member RAS oncogene family	RAB27A	0.332493	1.90481	1.90481
205029_s_at	mediator complex subunit 25	MED25	0.316464	1.90401	1.90401
200961_at	nucleotide binding protein 1	NUBP1	0.327331	1.90398	1.90398
203114_at	frizzled class receptor 5	FZD5	0.346096	1.90389	1.90389
1552703_s_at	dual specificity phosphatase 19	DUSP19	0.589036	1.90387	1.90387
232843_s_at	LUC7-like 3 (S. cerevisiae)	LUC7L3	0.616843	1.90374	1.90374
208172_s_at	sperm associated antigen 11B	SPAG11B	0.240148	1.90371	1.90371
226320_at	chromosome X open reading frame 51A	CXorf51A	0.330057	1.90369	1.90369
202948_at	arylacetamide deacetylase	AADAC	0.764523	1.90369	1.90369
201110_s_at	replication factor C (activator 1) 3, 38kDa	RFC3	0.555943	1.90324	1.90324
202484_s_at	protein tyrosine phosphatase, non-receptor type 14	PTPN14	0.472937	1.90312	1.90312
203815_at	ALX homeobox 1	ALX1	0.227655	1.90217	1.90217
224919_at	MIR155 host gene (non-protein coding)	MIR155HG	0.324779	1.902	1.902
226846_at	NCK-associated protein 5-like	NCKAP5L	0.380747	1.9013	1.9013
205915_x_at	dual-specificity tyrosine-(Y)-phosphorylation regulated kinase 1A	DYRK1A	0.229739	1.90094	1.90094
213397_x_at	immunoglobulin heavy constant mu///immunoglobulin heavy constant gamma 1 (G1m marker)///immunoglobulin heavy constant alpha 1	IGHM///IGHG1///IGHA1	1.76673	1.90086	1.90086
1552476_s_at	phospholipase C, delta 3	PLCD3	0.357223	1.90048	1.90048
1555349_a_at	CUGBP, Elav-like family member 1	CELF1	1.28203	1.9004	1.9004
203290_at	serine peptidase inhibitor, Kazal type 2 (acrosin-trypsin inhibitor)	SPINK2	0.49132	1.90027	1.90027
204363_at	zinc finger protein 137, pseudogene	ZNF137P	0.416977	1.89989	1.89989
218145_at	actin-related protein 10 homolog (S. cerevisiae)	ACTR10	0.372661	1.89974	1.89974
214285_at	serine carboxypeptidase 1	SCPEP1	0.317855	1.89948	1.89948
226111_s_at	KIAA1652 protein	KIAA1652	0.287002	1.89929	1.89929
229820_at	zinc finger, MIZ-type containing 2	ZMIZ2	0.330242	1.89928	1.89928
227863_at	defensin, beta 118	DEFB118	0.29583	1.89892	1.89892
231120_x_at	chromosome 2 open reading frame 68	C2orf68	0.385579	1.89872	1.89872
224724_at	ring finger protein 187	RNF187	0.389939	1.89868	1.89868
227404_s_at	inositol-trisphosphate 3-kinase B	ITPKB	0.291523	1.89845	1.89845
225154_at	adhesion molecule with Ig-like domain 3///GDP-mannose pyrophosphorylase B	AMIGO3///GMPPB	0.341568	1.89734	1.89734
219747_at	histone deacetylase 8	HDAC8	0.292344	1.89718	1.89718
210042_s_at	transmembrane protein 30B	TMEM30B	0.420926	1.89714	1.89714
208677_s_at	chemokine (C-X-C motif) receptor 4	CXCR4	0.268867	1.89678	1.89678
218815_s_at	cyclic nucleotide gated channel beta 3	CNGB3	0.436922	1.89563	1.89563
1569788_at	myocyte enhancer factor 2D	MEF2D	0.494217	1.89556	1.89556
227285_at	zinc finger protein 598	ZNF598	0.296491	1.89493	1.89493
217523_at	solute carrier family 26 (anion exchanger), member 6	SLC26A6	1.96961	1.89488	1.89488
212414_s_at	solute carrier family 6 (neurotransmitter transporter), member 10, pseudogene///solute carrier family 6 (neurotransmitter transporter), member 8	SLC6A10P///SLC6A8	0.356096	1.89425	1.89425
209288_s_at	LSM12 homolog (S. cerevisiae)	LSM12	0.250106	1.89415	1.89415
203591_s_at	calcium channel, voltage-dependent, gamma subunit 1	CACNG1	0.786415	1.89402	1.89402
215119_at	zinc finger protein 668	ZNF668	0.377874	1.89343	1.89343
210032_s_at	cathepsin B	CTSB	0.470456	1.89327	1.89327
208910_s_at	pogo transposable element with ZNF domain	POGZ	0.311765	1.89239	1.89239
214095_at	mitochondrial ribosomal protein L15	MRPL15	0.378319	1.89154	1.89154
214277_at	regulation of nuclear pre-mRNA domain containing 1A	RPRD1A	0.316145	1.89126	1.89126
203561_at	G protein-coupled receptor 56	GPR56	1.52605	1.88972	1.88972
211661_x_at	long intergenic non-protein coding RNA 1314	LINC01314	0.573687	1.88953	1.88953
206275_s_at	acetylserotonin O-methyltransferase-like	ASMTL	0.248786	1.88946	1.88946
205741_s_at	extended synaptotagmin-like protein 1	ESYT1	0.545756	1.88945	1.88945
208885_at	dystroglycan 1 (dystrophin-associated glycoprotein 1)	DAG1	0.515472	1.88944	1.88944
1559469_s_at	MACRO domain containing 2	MACROD2	0.223514	1.889	1.889
222126_at	Alport syndrome, mental retardation, midface hypoplasia and elliptocytosis chromosomal region gene 1	AMMECR1	0.419306	1.888	1.888
202143_s_at	peroxisomal biogenesis factor 11 alpha	PEX11A	0.299924	1.88704	1.88704
217497_at	pre-mRNA processing factor 18	PRPF18	0.618668	1.8868	1.8868
227998_at	coiled-coil domain containing 169	CCDC169	0.439699	1.88673	1.88673
230711_at	BTB (POZ) domain containing 19	BTBD19	0.693654	1.88673	1.88673
217738_at	oxidoreductase-like domain containing 1	OXLD1	0.393859	1.88672	1.88672
203088_at	histone cluster 1, H3h	HIST1H3H	0.326867	1.88581	1.88581
219785_s_at	chromosome 21 open reading frame 116	C21orf116	0.317997	1.88573	1.88573
206055_s_at	centromere protein F, 350/400kDa	CENPF	0.354924	1.88503	1.88503
224509_s_at	PITPNA antisense RNA 1	PITPNA-AS1	0.288216	1.88438	1.88438
204624_at	synovial sarcoma, X breakpoint 3	SSX3	0.326393	1.88426	1.88426
223707_at	plexin A4	PLXNA4	0.344123	1.88422	1.88422
204326_x_at	defensin, beta 4A	DEFB4A	0.760033	1.88382	1.88382
225220_at	RWD domain containing 2A	RWDD2A	0.374759	1.8838	1.8838
213524_s_at	uncharacterized protein FLJ11292	FLJ11292	0.418024	1.88336	1.88336
213919_at	slowmo homolog 2 (Drosophila)	SLMO2	0.237288	1.88332	1.88332
1554834_a_at	coiled-coil domain containing 36	CCDC36	0.234444	1.88278	1.88278
1564381_s_at	Rho GDP dissociation inhibitor (GDI) alpha	ARHGDIA	0.231163	1.88274	1.88274
232355_at	nitrilase 1	NIT1	0.249001	1.88266	1.88266
1570515_a_at	CTD (carboxy-terminal domain, RNA polymerase II, polypeptide A) small phosphatase 2	CTDSP2	0.339387	1.88194	1.88194
222385_x_at	succinate dehydrogenase complex, subunit A, flavoprotein pseudogene 2	SDHAP2	0.356423	1.88164	1.88164
205397_x_at	peroxisome proliferator-activated receptor gamma	PPARG	0.239455	1.88106	1.88106
226238_at	uncharacterized LOC100505774	LOC100505774	0.336577	1.88086	1.88086
207049_at	transformer 2 beta homolog (Drosophila)	TRA2B	0.254553	1.88058	1.88058
221269_s_at	general transcription factor IIIC, polypeptide 4, 90kDa	GTF3C4	0.392263	1.88033	1.88033
215285_s_at	5', 3'-nucleotidase, cytosolic	NT5C	0.253866	1.8793	1.8793
204273_at	sarcoglycan, gamma (35kDa dystrophin-associated glycoprotein)	SGCG	0.409334	1.8791	1.8791
214791_at	chromosome 1 open reading frame 27	C1orf27	0.297684	1.87874	1.87874
234066_at	peroxisomal biogenesis factor 14	PEX14	0.496269	1.87859	1.87859
219873_at	potassium channel, subfamily K, member 17	KCNK17	0.271401	1.87838	1.87838
219637_at	armadillo repeat containing 4	ARMC4	0.304137	1.8782	1.8782
221879_at	ribosomal modification protein rimK-like family member B	RIMKLB	0.555837	1.87807	1.87807
210102_at	H2A histone family, member X	H2AFX	0.454975	1.87754	1.87754
218870_at	NIN1/RPN12 binding protein 1 homolog (S. cerevisiae)	NOB1	0.703525	1.87715	1.87715
210732_s_at	PDS5, regulator of cohesion maintenance, homolog A (S. cerevisiae)	PDS5A	0.238912	1.87694	1.87694
224677_x_at	glutathione S-transferase omega 2	GSTO2	0.27664	1.87674	1.87674
1562733_at	uncharacterized LOC101929144	LOC101929144	0.399651	1.87612	1.87612
213609_s_at	myelin regulatory factor	MYRF	0.330688	1.87526	1.87526
210756_s_at	male-specific lethal 3 homolog (Drosophila)	MSL3	0.239575	1.87509	1.87509
210517_s_at	guanine nucleotide binding protein (G protein), alpha 11 (Gq class)	GNA11	0.247959	1.8748	1.8748
209619_at	major facilitator superfamily domain containing 5	MFSD5	0.619886	1.87448	1.87448
231909_x_at	protein phosphatase 1, regulatory subunit 3C	PPP1R3C	0.301857	1.87384	1.87384
202146_at	glycine C-acetyltransferase	GCAT	0.470274	1.87343	1.87343
1557582_at	zinc finger protein 763	ZNF763	0.30005	1.87314	1.87314
206490_at	alcohol dehydrogenase 1B (class I), beta polypeptide	ADH1B	0.279141	1.87275	1.87275
215462_at	FK506 binding protein 14, 22 kDa	FKBP14	0.502753	1.87242	1.87242
1553418_a_at	mucin 19, oligomeric	MUC19	0.276025	1.87225	1.87225
207439_s_at	inhibin, beta E	INHBE	0.302388	1.87218	1.87218
221690_s_at	transporter 2, ATP-binding cassette, sub-family B (MDR/TAP)	TAP2	0.24865	1.87217	1.87217
233626_at	butyrophilin, subfamily 2, member A1	BTN2A1	0.412555	1.8719	1.8719
218756_s_at	nuclear receptor interacting protein 3	NRIP3	0.239954	1.87186	1.87186
218618_s_at	LIM domains containing 1	LIMD1	0.447071	1.87169	1.87169
1559399_s_at	FGD5 antisense RNA 1	FGD5-AS1	0.335243	1.87145	1.87145
229453_at	taste receptor, type 2, member 14	TAS2R14	0.335449	1.8712	1.8712
205262_at	regulator of calcineurin 1	RCAN1	0.291232	1.87027	1.87027
228949_at	peripheral myelin protein 2	PMP2	0.339834	1.86926	1.86926
225627_s_at	fucose mutarotase	FUOM	0.389417	1.86911	1.86911
210263_at	coagulation factor II (thrombin) receptor-like 1	F2RL1	0.310594	1.86908	1.86908
201487_at	dematin actin binding protein	DMTN	0.64103	1.86858	1.86858
219682_s_at	stearoyl-CoA desaturase (delta-9-desaturase)	SCD	0.294875	1.86851	1.86851
206028_s_at	methylsterol monooxygenase 1	MSMO1	0.262911	1.86845	1.86845
225299_at	KIAA1731	KIAA1731	0.289881	1.8678	1.8678
219660_s_at	leucine-rich repeats and IQ motif containing 1	LRRIQ1	0.274272	1.8676	1.8676
218049_s_at	F-box protein 11	FBXO11	0.36751	1.86732	1.86732
1561687_a_at	cysteine sulfinic acid decarboxylase	CSAD	0.25472	1.8672	1.8672
229892_at	C5orf66 antisense RNA 1	C5orf66-AS1	0.447704	1.86719	1.86719
203324_s_at	paraoxonase 1	PON1	0.431908	1.8667	1.8667
205141_at	ADAM metallopeptidase domain 22	ADAM22	0.52797	1.86631	1.86631
220778_x_at	uncharacterized LOC389831	LOC389831	0.317384	1.86588	1.86588
201160_s_at	kelch-like family member 20	KLHL20	1.05037	1.86471	1.86471
209532_at	son of sevenless homolog 1 (Drosophila)	SOS1	0.277899	1.86468	1.86468
225633_at	RAB7B, member RAS oncogene family	RAB7B	0.411402	1.86458	1.86458
200883_at	seizure threshold 2 homolog (mouse)	SZT2	0.28067	1.86399	1.86399
1556194_a_at	uncharacterized LOC286178	LOC286178	0.228021	1.8632	1.8632
223952_x_at	zinc finger protein 784	ZNF784	0.782551	1.86199	1.86199
202904_s_at	RAB3B, member RAS oncogene family	RAB3B	0.382838	1.86187	1.86187
205707_at	cyclin-dependent kinase 16	CDK16	0.377354	1.8612	1.8612
226299_at	family with sequence similarity 133, member A	FAM133A	0.554361	1.86101	1.86101
1555867_at	lysine (K)-specific demethylase 6B	KDM6B	0.347691	1.86048	1.86048
215537_x_at	apolipoprotein A-II	APOA2	0.40637	1.86033	1.86033
224623_at	ATP6V0E2 antisense RNA 1	ATP6V0E2-AS1	0.403668	1.85849	1.85849
221065_s_at	SR-related CTD-associated factor 11	SCAF11	0.348595	1.85794	1.85794
201554_x_at	protein (peptidylprolyl cis/trans isomerase) NIMA-interacting, 4 (parvulin)	PIN4	0.32921	1.85741	1.85741
221765_at	mitogen-activated protein kinase 8	MAPK8	0.222387	1.85648	1.85648
201631_s_at	trophinin associated protein	TROAP	0.929228	1.85621	1.85621
211894_x_at	aspartyl aminopeptidase	DNPEP	0.512697	1.85605	1.85605
209383_at	protein kinase N2	PKN2	0.371761	1.85598	1.85598
205186_at	HLA complex group 9 (non-protein coding)	HCG9	0.455252	1.85537	1.85537
225689_at	hypothetical LOC100509550	LOC100509550	0.295971	1.85511	1.85511
219894_at	visual system homeobox 1	VSX1	0.255635	1.85465	1.85465
204319_s_at	uncoupling protein 3 (mitochondrial, proton carrier)	UCP3	0.716732	1.85444	1.85444
203028_s_at	ribonuclease/angiogenin inhibitor 1	RNH1	0.601692	1.85265	1.85265
1556940_at	uncharacterized LOC101927282	LOC101927282	0.380625	1.85205	1.85205
215253_s_at	transmembrane protein 231	TMEM231	0.386461	1.85153	1.85153
227196_at	long intergenic non-protein coding RNA 997	LINC00997	0.428211	1.85144	1.85144
210613_s_at	patatin-like phospholipase domain containing 2	PNPLA2	0.349867	1.84992	1.84992
200872_at	secretogranin V (7B2 protein)	SCG5	0.555082	1.84976	1.84976
218848_at	CXXC finger protein 5	CXXC5	0.385078	1.8497	1.8497
230244_at	BPI fold containing family A, member 2	BPIFA2	0.404984	1.84934	1.84934
215171_s_at	oligonucleotide/oligosaccharide-binding fold containing 1	OBFC1	0.300144	1.8493	1.8493
202149_at	cell division cycle 25C	CDC25C	0.448312	1.8477	1.8477
205549_at	tetratricopeptide repeat domain 3	TTC3	0.4748	1.84722	1.84722
205147_x_at	bone morphogenetic protein 3	BMP3	0.474549	1.84659	1.84659
231364_at	uncharacterized LOC100288860	LOC100288860	0.296788	1.84623	1.84623
202436_s_at	macrophage stimulating 1 receptor (c-met-related tyrosine kinase)	MST1R	0.336671	1.84612	1.84612
211033_s_at	fibroblast growth factor 18	FGF18	0.318717	1.84595	1.84595
230601_s_at	MDM2 proto-oncogene, E3 ubiquitin protein ligase	MDM2	0.492675	1.84563	1.84563
209389_x_at	UFM1-specific ligase 1	UFL1	0.471928	1.84538	1.84538
213093_at	cylicin, basic protein of sperm head cytoskeleton 1	CYLC1	0.324814	1.84528	1.84528
227356_at	collagen, type III, alpha 1	COL3A1	0.58674	1.84494	1.84494
230954_at	glycerate kinase	GLYCTK	0.716125	1.84431	1.84431
201278_at	dynactin 1	DCTN1	0.274847	1.84413	1.84413
219201_s_at	chromosome 17 open reading frame 80	C17orf80	0.36844	1.84373	1.84373
227067_x_at	methyltransferase like 6	METTL6	0.389527	1.84285	1.84285
206451_at	low density lipoprotein receptor class A domain containing 4	LDLRAD4	0.382284	1.84264	1.84264
226777_at	stonin 1	STON1	0.426357	1.84264	1.84264
222402_at	chromosome 8 open reading frame 82	C8orf82	0.38467	1.84215	1.84215
1562346_at	MDN1, midasin homolog (yeast)	MDN1	0.256096	1.842	1.842
222026_at	chromosome 10 open reading frame 35	C10orf35	0.422158	1.84198	1.84198
202748_at	solute carrier family 27 (fatty acid transporter), member 2	SLC27A2	0.530706	1.84151	1.84151
206756_at	collagen beta(1-O)galactosyltransferase 2	COLGALT2	0.266951	1.84047	1.84047
228217_s_at	human immunodeficiency virus type I enhancer binding protein 3	HIVEP3	0.330067	1.8403	1.8403
230465_at	GRIP and coiled-coil domain containing 2	GCC2	0.267999	1.83988	1.83988
203886_s_at	claudin 11	CLDN11	0.332226	1.83898	1.83898
222509_s_at	zinc finger protein 362	ZNF362	0.432054	1.8389	1.8389
215193_x_at	tRNA-histidine guanylyltransferase 1-like (S. cerevisiae)	THG1L	1.07707	1.83846	1.83846
207548_at	tripartite motif containing 5	TRIM5	0.332283	1.83839	1.83839
220034_at	zonadhesin	ZAN	0.344549	1.83834	1.83834
205748_s_at	casein kinase 1, alpha 1	CSNK1A1	0.298243	1.83824	1.83824
206017_at	aspartate beta-hydroxylase	ASPH	0.259903	1.83718	1.83718
209279_s_at	scaffolding protein involved in DNA repair	SPIDR	0.394525	1.83622	1.83622
218911_at	family with sequence similarity 107, member B	FAM107B	0.320442	1.83613	1.83613
228438_at	meiosis 1 associated protein	M1AP	0.421531	1.83606	1.83606
200889_s_at	IQ motif and Sec7 domain 1	IQSEC1	0.308654	1.83591	1.83591
205548_s_at	tetratricopeptide repeat domain 3	TTC3	0.559177	1.83584	1.83584
227804_at	poly(A) binding protein, cytoplasmic 5	PABPC5	0.275024	1.83494	1.83494
224300_x_at	small glutamine-rich tetratricopeptide repeat (TPR)-containing, beta	SGTB	0.243185	1.83431	1.83431
233127_at	coiled-coil domain containing 157	CCDC157	0.483598	1.8342	1.8342
1255_g_at	guanylate cyclase activator 1A (retina)	GUCA1A	0.419508	1.83384	1.83384
213556_at	X-prolyl aminopeptidase (aminopeptidase P) 1, soluble	XPNPEP1	0.42982	1.83344	1.83344
200920_s_at	TATA box binding protein (TBP)-associated factor, RNA polymerase I, C, 110kDa	TAF1C	0.418688	1.83234	1.83234
204006_s_at	NK3 homeobox 2	NKX3-2	1.03678	1.83221	1.83221
205289_at	potassium inwardly-rectifying channel, subfamily J, member 5	KCNJ5	0.438763	1.83205	1.83205
223241_at	methyltransferase like 14	METTL14	0.394958	1.83181	1.83181
202620_s_at	acyloxyacyl hydrolase (neutrophil)	AOAH	0.582065	1.83155	1.83155
212097_at	complement factor H-related 1///complement factor H	CFHR1///CFH	0.489101	1.83153	1.83153
215695_s_at	ARP5 actin-related protein 5 homolog (yeast)	ACTR5	0.549456	1.83136	1.83136
226187_at	hypothetical LOC100507215	LOC100507215	0.225242	1.8306	1.8306
215306_at	phosphatase and actin regulator 4	PHACTR4	1.23547	1.8301	1.8301
230706_s_at	GATA binding protein 5	GATA5	0.258151	1.83001	1.83001
225815_at	melanin-concentrating hormone receptor 1	MCHR1	0.266854	1.82986	1.82986
203189_s_at	cholesteryl ester transfer protein, plasma	CETP	0.306847	1.82976	1.82976
1567457_at	solute carrier family 16 (monocarboxylate transporter), member 1	SLC16A1	0.481013	1.82945	1.82945
230152_at	coiled-coil domain containing 163, pseudogene	CCDC163P	0.398814	1.82884	1.82884
230997_at	methionine sulfoxide reductase B3	MSRB3	0.36613	1.82847	1.82847
218868_at	zinc finger, RAN-binding domain containing 2	ZRANB2	0.339844	1.82832	1.82832
1563933_a_at	pyruvate dehydrogenase (lipoamide) alpha 1	PDHA1	0.319394	1.82816	1.82816
201577_at	stanniocalcin 1	STC1	0.294126	1.82801	1.82801
211760_s_at	AP2 associated kinase 1	AAK1	0.282267	1.82766	1.82766
205429_s_at	zinc finger protein 208	ZNF208	0.330415	1.82719	1.82719
222759_at	H2A histone family, member V	H2AFV	0.399745	1.82678	1.82678
223333_s_at	ATPase family, AAA domain containing 3A	ATAD3A	0.922678	1.8266	1.8266
208982_at	aldehyde dehydrogenase 1 family, member A1	ALDH1A1	0.389144	1.82649	1.82649
219017_at	RAB, member RAS oncogene family-like 6	RABL6	0.472385	1.82627	1.82627
204058_at	POU class 3 homeobox 2	POU3F2	0.321963	1.82598	1.82598
207836_s_at	lanosterol synthase (2,3-oxidosqualene-lanosterol cyclase)	LSS	0.435021	1.82562	1.82562
1558105_a_at	ATPase type 13A4	ATP13A4	0.224023	1.82487	1.82487
1554451_s_at	osteoclast associated, immunoglobulin-like receptor	OSCAR	0.323756	1.82431	1.82431
226193_x_at	chromosome 9 open reading frame 131	C9orf131	0.316167	1.82421	1.82421
231990_at	long intergenic non-protein coding RNA 1192	LINC01192	0.3742	1.82405	1.82405
203285_s_at	complement component 8, alpha polypeptide	C8A	0.246187	1.82393	1.82393
209388_at	UFM1-specific ligase 1	UFL1	0.395254	1.82313	1.82313
226482_s_at	zinc finger protein 318	ZNF318	0.363271	1.82305	1.82305
203372_s_at	retinoic acid receptor responder (tazarotene induced) 1	RARRES1	0.372477	1.82287	1.82287
224410_s_at	t-SNARE domain containing 1	TSNARE1	0.237597	1.82284	1.82284
220183_s_at	nipsnap homolog 3A (C. elegans)	NIPSNAP3A	0.28938	1.82281	1.82281
1554256_a_at	histamine N-methyltransferase	HNMT	0.247189	1.82281	1.82281
218078_s_at	golgin A8 family, member D, pseudogene///golgin A8 family, member C, pseudogene///golgin A8 family, member S///golgin A8 family, member E, pseudogene///golgin A8 family, member G	GOLGA8DP///GOLGA8CP///GOLGA8S///GOLGA8EP///GOLGA8G	0.288179	1.82267	1.82267
208868_s_at	syntaxin 12	STX12	0.251235	1.8222	1.8222
225520_at	uncharacterized LOC400099	LOC400099	0.406612	1.82218	1.82218
221698_s_at	ELM2 and Myb/SANT-like domain containing 1	ELMSAN1	0.423431	1.82153	1.82153
209194_at	centromere protein B, 80kDa	CENPB	0.376779	1.82151	1.82151
219145_at	LUC7-like (S. cerevisiae)	LUC7L	0.254715	1.82149	1.82149
213379_at	immunoglobulin kappa locus///immunoglobulin kappa constant	IGK///IGKC	0.3355	1.82138	1.82138
203032_s_at	kininogen 1	KNG1	0.284604	1.82128	1.82128
1552842_at	claudin 15	CLDN15	0.259546	1.82123	1.82123
212998_x_at	GTP-binding protein 10 (putative)	GTPBP10	0.324228	1.82119	1.82119
1562271_x_at	WAS/WASL-interacting protein family member 1-like	LOC100129098	0.397293	1.82044	1.82044
202063_s_at	cysteine-rich protein 1 (intestinal)	CRIP1	0.377843	1.81995	1.81995
223149_s_at	SRY (sex determining region Y)-box 6	SOX6	0.308806	1.81983	1.81983
212350_at	vestigial-like family member 1	VGLL1	0.314321	1.81982	1.81982
211091_s_at	thiamine triphosphatase	THTPA	0.224341	1.81939	1.81939
221009_s_at	chromosome 3 open reading frame 17	C3orf17	0.771805	1.8192	1.8192
1554899_s_at	LKAAEAR motif containing 1	LKAAEAR1	0.748536	1.81893	1.81893
204508_s_at	glutamate receptor, metabotropic 7	GRM7	0.448175	1.81833	1.81833
205033_s_at	interferon stimulated exonuclease gene 20kDa-like 2	ISG20L2	0.395207	1.81771	1.81771
202471_s_at	gap junction protein, beta 3, 31kDa	GJB3	0.290282	1.81761	1.81761
223536_at	zyg-11 family member B, cell cycle regulator	ZYG11B	0.310181	1.81748	1.81748
232201_at	leucine-rich repeats and calponin homology (CH) domain containing 3	LRCH3	0.311389	1.81742	1.81742
218541_s_at	HAUS augmin-like complex, subunit 6	HAUS6	0.314297	1.81691	1.81691
210978_s_at	protease, serine, 53	PRSS53	0.458028	1.81664	1.81664
223493_at	endomucin	EMCN	0.428654	1.81597	1.81597
204955_at	glutamate receptor, ionotropic, AMPA 3	GRIA3	0.676956	1.81581	1.81581
203030_s_at	stem-loop binding protein	SLBP	0.30795	1.81559	1.81559
213513_x_at	hect domain and RLD 2 pseudogene 9///hect domain and RLD 2 pseudogene 2	HERC2P9///HERC2P2	0.338192	1.81426	1.81426
204122_at	myozenin 2	MYOZ2	0.647552	1.81392	1.81392
1552806_a_at	sialic acid binding Ig-like lectin 10	SIGLEC10	0.536425	1.81374	1.81374
206348_s_at	MAP kinase interacting serine/threonine kinase 1	MKNK1	0.278259	1.81371	1.81371
211379_x_at	glutamate receptor, ionotropic, kainate 1	GRIK1	0.307886	1.81368	1.81368
202083_s_at	class II, major histocompatibility complex, transactivator	CIITA	0.290076	1.81319	1.81319
201862_s_at	O-6-methylguanine-DNA methyltransferase	MGMT	0.350877	1.81298	1.81298
213195_at	keratin 35	KRT35	0.327945	1.81256	1.81256
226558_at	potassium inwardly-rectifying channel, subfamily J, member 2	KCNJ2	0.326063	1.81247	1.81247
202188_at	Kallmann syndrome 1 sequence	KAL1	0.358234	1.81174	1.81174
220231_at	spondin 1, extracellular matrix protein	SPON1	0.39717	1.81168	1.81168
205935_at	Wolf-Hirschhorn syndrome candidate 1	WHSC1	0.352436	1.81146	1.81146
1554102_a_at	solute carrier family 33 (acetyl-CoA transporter), member 1	SLC33A1	0.351662	1.81083	1.81083
213493_at	solute carrier family 37 (glucose-6-phosphate transporter), member 4	SLC37A4	0.353169	1.81074	1.81074
221016_s_at	collagen, type XXVII, alpha 1	COL27A1	0.368107	1.8094	1.8094
206197_at	HBS1-like translational GTPase	HBS1L	0.296729	1.80894	1.80894
220182_at	family with sequence similarity 213, member A	FAM213A	0.342525	1.80863	1.80863
203523_at	SWI/SNF related, matrix associated, actin dependent regulator of chromatin, subfamily a, member 2	SMARCA2	0.440666	1.80808	1.80808
1559034_at	zinc finger protein 81	ZNF81	0.600954	1.80805	1.80805
202877_s_at	nuclear factor of activated T-cells, cytoplasmic, calcineurin-dependent 4	NFATC4	0.450278	1.80793	1.80793
1568603_at	SUMO1/sentrin specific peptidase 6	SENP6	0.300806	1.80776	1.80776
223609_at	PWWP domain containing 2B	PWWP2B	0.299742	1.8075	1.8075
213537_at	keratin 19 pseudogene 2	KRT19P2	1.54762	1.80738	1.80738
223651_x_at	stress-associated endoplasmic reticulum protein family member 2	SERP2	0.295682	1.80735	1.80735
204787_at	cytochrome b5 type A (microsomal)	CYB5A	0.550328	1.80724	1.80724
1556588_at	lectin, galactoside-binding, soluble, 3	LGALS3	0.399731	1.80691	1.80691
228829_at	chromobox homolog 5	CBX5	0.473426	1.8068	1.8068
228855_at	cysteine-serine-rich nuclear protein 3	CSRNP3	0.304893	1.8062	1.8062
221437_s_at	regulatory associated protein of MTOR, complex 1	RPTOR	0.290168	1.80606	1.80606
1557910_at	aldehyde dehydrogenase 1 family, member L2	ALDH1L2	0.264508	1.80602	1.80602
232777_s_at	bromodomain containing 8	BRD8	0.266832	1.8058	1.8058
230697_at	WDFY3 antisense RNA 2	WDFY3-AS2	0.263308	1.80554	1.80554
225662_at	synaptoporin	SYNPR	0.363973	1.8051	1.8051
223562_at	FYVE, RhoGEF and PH domain containing 4	FGD4	0.829403	1.80499	1.80499
204127_at	glomulin, FKBP associated protein	GLMN	0.325586	1.80489	1.80489
1554224_at	slingshot protein phosphatase 1	SSH1	0.347794	1.8041	1.8041
219078_at	leucine zipper, down-regulated in cancer 1-like	LDOC1L	0.355878	1.80383	1.80383
201223_s_at	structural maintenance of chromosomes 2	SMC2	0.294418	1.80334	1.80334
203507_at	4-aminobutyrate aminotransferase	ABAT	0.502267	1.80283	1.80283
223284_at	single-pass membrane protein with aspartate-rich tail 1	SMDT1	0.287603	1.80276	1.80276
1558411_at	FLJ38717 protein	FLJ38717	0.248365	1.80247	1.80247
226670_s_at	glycine-N-acyltransferase	GLYAT	0.60741	1.80237	1.80237
203126_at	sex comb on midleg-like 2 (Drosophila)	SCML2	0.33007	1.80234	1.80234
208864_s_at	DEAH (Asp-Glu-Ala-His) box helicase 9	DHX9	0.320779	1.80153	1.80153
207238_s_at	prostaglandin E receptor 3 (subtype EP3)	PTGER3	0.763888	1.80146	1.80146
229170_s_at	nudix (nucleoside diphosphate linked moiety X)-type motif 19	NUDT19	0.526032	1.80089	1.80089
206036_s_at	Tax1 (human T-cell leukemia virus type I) binding protein 3	TAX1BP3	0.46082	1.80039	1.80039
222717_at	NHL repeat containing 3	NHLRC3	0.327105	1.80016	1.80016
200890_s_at	IQ motif and Sec7 domain 1	IQSEC1	0.310135	1.80011	1.80011
212558_at	fucosyltransferase 3 (galactoside 3(4)-L-fucosyltransferase, Lewis blood group)	FUT3	0.271359	1.79955	1.79955
1554311_a_at	FCH and double SH3 domains 2	FCHSD2	0.274513	1.79656	1.79656
229053_at	retinol dehydrogenase 13 (all-trans/9-cis)	RDH13	0.343318	1.79604	1.79604
218981_at	myosin regulatory light chain interacting protein	MYLIP	0.337455	1.7956	1.7956
201445_at	endothelin receptor type A	EDNRA	0.37542	1.79539	1.79539
224177_s_at	UBX domain protein 2A	UBXN2A	0.289903	1.79459	1.79459
207695_s_at	hemochromatosis	HFE	0.620117	1.79423	1.79423
210138_at	macrophage stimulating 1-like	MST1L	0.253166	1.79423	1.79423
211275_s_at	histone cluster 1, H3d///histone cluster 1, H2ad	HIST1H3D///HIST1H2AD	0.352668	1.79375	1.79375
203362_s_at	brain-derived neurotrophic factor	BDNF	0.322242	1.79365	1.79365
229779_at	CD2-associated protein	CD2AP	0.321138	1.79223	1.79223
206089_at	SEC22 vesicle trafficking protein homolog B (S. cerevisiae) (gene/pseudogene)	SEC22B	0.337503	1.7917	1.7917
205151_s_at	TDP-glucose 4,6-dehydratase	TGDS	0.289961	1.79134	1.79134
210162_s_at	RAB22A, member RAS oncogene family	RAB22A	0.791875	1.79061	1.79061
201673_s_at	phospholipase A2, group VI (cytosolic, calcium-independent)	PLA2G6	0.373505	1.79003	1.79003
205729_at	voltage-dependent anion channel 3	VDAC3	0.855377	1.78991	1.78991
213608_s_at	basic transcription factor 3	BTF3	0.295082	1.7896	1.7896
209687_at	TSPY-like 4	TSPYL4	0.390954	1.78948	1.78948
1554679_a_at	keratinocyte growth factor-like protein 2///fibroblast growth factor 7 pseudogene///fibroblast growth factor 7	KGFLP2///KGFLP1///FGF7	0.282542	1.78937	1.78937
209835_x_at	inositol-trisphosphate 3-kinase C	ITPKC	2.45989	1.78928	1.78928
206068_s_at	insulin receptor substrate 2	IRS2	0.411946	1.78861	1.78861
227265_at	hyaluronan binding protein 4	HABP4	0.454866	1.78802	1.78802
221620_s_at	exocyst complex component 6B	EXOC6B	0.261732	1.78768	1.78768
212977_at	melanoma antigen family C, 3	MAGEC3	0.610071	1.78742	1.78742
203446_s_at	acyl-CoA synthetase bubblegum family member 1	ACSBG1	0.278928	1.78724	1.78724
1558511_s_at	SLC25A25 antisense RNA 1	SLC25A25-AS1	0.313516	1.78638	1.78638
212377_s_at	leucine rich repeat containing 41	LRRC41	0.285378	1.78607	1.78607
200916_at	RAB11 family interacting protein 3 (class II)	RAB11FIP3	0.535379	1.78602	1.78602
203622_s_at	histidine ammonia-lyase	HAL	0.325315	1.78564	1.78564
226776_at	cytotoxic T-lymphocyte-associated protein 4	CTLA4	0.309999	1.78563	1.78563
1554572_a_at	ATM serine/threonine kinase	ATM	0.301961	1.7853	1.7853
221848_at	ribosomal protein S16	RPS16	0.267646	1.78432	1.78432
214128_at	U6 snRNA biogenesis 1	USB1	0.227603	1.7842	1.7842
1552485_at	lactamase, beta	LACTB	0.287298	1.78404	1.78404
230972_at	UL16 binding protein 2	ULBP2	0.282418	1.78364	1.78364
212776_s_at	GC-rich sequence DNA-binding factor 2	GCFC2	0.230279	1.78318	1.78318
211287_x_at	sorting nexin 1	SNX1	0.363032	1.78312	1.78312
201539_s_at	DAZ interacting zinc finger protein 1	DZIP1	0.222244	1.78213	1.78213
203106_s_at	adrenoceptor alpha 2C	ADRA2C	0.262286	1.78129	1.78129
211051_s_at	topoisomerase (DNA) III alpha	TOP3A	0.265612	1.78128	1.78128
220470_at	cytochrome b561 family, member A3	CYB561A3	0.274314	1.78127	1.78127
225353_s_at	SET domain containing 3	SETD3	0.957824	1.78122	1.78122
209122_at	myosin IB	MYO1B	0.866628	1.78052	1.78052
202803_s_at	regulator of G-protein signaling 12	RGS12	1.06487	1.77941	1.77941
227574_at	solute carrier family 22, member 31	SLC22A31	0.292875	1.77901	1.77901
231055_at	EPH receptor A4	EPHA4	0.256962	1.77897	1.77897
206200_s_at	polymerase (RNA) I polypeptide C, 30kDa	POLR1C	0.272872	1.77838	1.77838
230748_at	chromosome 17 open reading frame 51	C17orf51	0.26749	1.77787	1.77787
226420_at	DOT1-like histone H3K79 methyltransferase	DOT1L	0.437867	1.77764	1.77764
207334_s_at	potassium voltage-gated channel, shaker-related subfamily, beta member 1	KCNAB1	0.299788	1.77686	1.77686
212182_at	DIRAS family, GTP-binding RAS-like 3	DIRAS3	0.261159	1.77669	1.77669
200935_at	activating transcription factor 6	ATF6	0.301818	1.77665	1.77665
224455_s_at	uncharacterized LOC642852	LOC642852	0.375128	1.77619	1.77619
1555905_a_at	uncharacterized LOC100131170	LOC100131170	0.395585	1.77581	1.77581
219677_at	CD274 molecule	CD274	0.500216	1.77577	1.77577
203455_s_at	chorionic somatomammotropin hormone 1 (placental lactogen)	CSH1	0.366599	1.77515	1.77515
222817_at	quiescin Q6 sulfhydryl oxidase 2	QSOX2	0.417724	1.7751	1.7751
1562270_at	Kv channel interacting protein 3, calsenilin	KCNIP3	0.383914	1.77484	1.77484
215909_x_at	activation-induced cytidine deaminase	AICDA	0.333	1.77468	1.77468
201923_at	aldehyde dehydrogenase 3 family, member B2	ALDH3B2	0.449964	1.77426	1.77426
202458_at	alpha-1-microglobulin/bikunin precursor	AMBP	0.33053	1.77402	1.77402
213380_x_at	Jrk homolog (mouse)	JRK	0.588918	1.77393	1.77393
204222_s_at	solute carrier family 28 (concentrative nucleoside transporter), member 2	SLC28A2	0.255171	1.77347	1.77347
200771_at	sema domain, immunoglobulin domain (Ig), short basic domain, secreted, (semaphorin) 3C	SEMA3C	0.32016	1.77321	1.77321
206540_at	nuclear factor of activated T-cells, cytoplasmic, calcineurin-dependent 1	NFATC1	0.291076	1.77312	1.77312
204489_s_at	defensin, alpha 5, Paneth cell-specific	DEFA5	2.66394	1.77295	1.77295
204264_at	mitogen-activated protein kinase 7	MAPK7	0.678231	1.77285	1.77285
223737_x_at	chromosome 1 open reading frame 52	C1orf52	0.231794	1.77278	1.77278
204913_s_at	cytochrome b561	CYB561	0.56559	1.77272	1.77272
215498_s_at	argonaute RISC catalytic component 3	ago.-03	0.402122	1.77238	1.77238
202110_at	prostaglandin-endoperoxide synthase 1 (prostaglandin G/H synthase and cyclooxygenase)	PTGS1	0.26035	1.7723	1.7723
229435_at	glucoside xylosyltransferase 2	GXYLT2	0.331005	1.77206	1.77206
229790_at	SEC22 vesicle trafficking protein homolog C (S. cerevisiae)	SEC22C	0.332439	1.77182	1.77182
226396_at	transmembrane and coiled-coil domains 2	TMCO2	0.410729	1.77168	1.77168
1570432_at	lamin A/C	LMNA	0.472313	1.77151	1.77151
205227_at	ALX homeobox 4	ALX4	0.420844	1.77131	1.77131
222480_at	MORN repeat containing 2	MORN2	0.303538	1.77107	1.77107
211520_s_at	zinc finger protein 467	ZNF467	0.250607	1.77059	1.77059
208613_s_at	carcinoembryonic antigen-related cell adhesion molecule 7	CEACAM7	0.423505	1.77054	1.77054
224670_at	Ras association (RalGDS/AF-6) domain family member 6	RASSF6	0.330767	1.77047	1.77047
200838_at	WD repeat domain 47	WDR47	0.315489	1.77002	1.77002
206706_at	CASP2 and RIPK1 domain containing adaptor with death domain	CRADD	0.320323	1.76982	1.76982
210960_at	caspase recruitment domain family, member 10	CARD10	0.301074	1.76939	1.76939
203703_s_at	bone morphogenetic protein 1	BMP1	0.300077	1.76914	1.76914
1563318_s_at	osteosarcoma amplified 9, endoplasmic reticulum lectin	OS9	0.304121	1.76795	1.76795
212667_at	integrin, beta 1 (fibronectin receptor, beta polypeptide, antigen CD29 includes MDF2, MSK12)	ITGB1	0.644853	1.7676	1.7676
221666_s_at	apoptogenic 1, mitochondrial	APOPT1	0.354499	1.76735	1.76735
227408_s_at	EMX2 opposite strand/antisense RNA	EMX2OS	0.29369	1.76639	1.76639
222777_s_at	endothelin converting enzyme 2	ECE2	0.292253	1.76566	1.76566
1552953_a_at	dynein, axonemal, heavy chain 6	DNAH6	0.315433	1.76514	1.76514
227282_at	uncharacterized LOC100506235	LOC100506235	0.268303	1.76392	1.76392
217329_x_at	purinergic receptor P2X, ligand-gated ion channel, 2	P2RX2	0.27423	1.76377	1.76377
204140_at	guanine nucleotide binding protein (G protein), gamma transducing activity polypeptide 1	GNGT1	0.532627	1.7633	1.7633
204280_at	nitric oxide synthase 1 (neuronal)	NOS1	0.428399	1.76329	1.76329
226438_at	RAS guanyl releasing protein 4	RASGRP4	0.436754	1.76299	1.76299
223991_s_at	rhophilin, Rho GTPase binding protein 1	RHPN1	0.30213	1.76209	1.76209
203699_s_at	coiled-coil domain containing 181	CCDC181	0.352113	1.76199	1.76199
215990_s_at	dedicator of cytokinesis 5	DOCK5	0.734809	1.76174	1.76174
1555313_a_at	N-acylsphingosine amidohydrolase (acid ceramidase) 1	ASAH1	0.244695	1.76113	1.76113
231729_s_at	DAZ interacting zinc finger protein 1-like	DZIP1L	0.960279	1.76011	1.76011
227983_at	chromosome 15 open reading frame 59	C15orf59	0.360898	1.75939	1.75939
1554948_at	bromodomain containing 3	BRD3	0.319135	1.75909	1.75909
223133_at	SET binding protein 1	SETBP1	0.304295	1.75898	1.75898
1554008_at	melanocortin 2 receptor accessory protein	MRAP	0.524783	1.75842	1.75842
215716_s_at	centrosomal protein 83kDa	CEP83	0.225838	1.75743	1.75743
210939_s_at	KH domain containing, RNA binding, signal transduction associated 1	KHDRBS1	0.308445	1.75734	1.75734
1553954_at	MAPKAPK5 antisense RNA 1	MAPKAPK5-AS1	0.459098	1.75727	1.75727
202821_s_at	Janus kinase 2	JAK2	0.294619	1.75687	1.75687
1557047_at	STXBP5 antisense RNA 1	STXBP5-AS1	0.340704	1.75683	1.75683
234294_x_at	ATP5S-like	ATP5SL	0.374762	1.75668	1.75668
202720_at	zinc finger protein 107	ZNF107	0.328713	1.75649	1.75649
228653_at	phosphorylase kinase, gamma 1 (muscle)	PHKG1	0.301662	1.75643	1.75643
213661_at	nuclear factor of activated T-cells, cytoplasmic, calcineurin-dependent 2 interacting protein	NFATC2IP	0.376614	1.75585	1.75585
202218_s_at	superoxide dismutase 3, extracellular	SOD3	0.360254	1.75537	1.75537
209734_at	leucine rich repeat containing 8 family, member B	LRRC8B	0.604649	1.75511	1.75511
225583_at	dedicator of cytokinesis 5	DOCK5	0.362807	1.75447	1.75447
227758_at	G-protein signaling modulator 2	GPSM2	0.237571	1.75429	1.75429
210023_s_at	tubulin, gamma complex associated protein 4	TUBGCP4	0.28294	1.75426	1.75426
1556003_a_at	PAP associated domain containing 4	PAPD4	0.348568	1.75417	1.75417
205282_at	glucagon-like peptide 1 receptor	GLP1R	0.244197	1.75415	1.75415
205361_s_at	claudin 6	CLDN6	0.293444	1.75413	1.75413
209567_at	nuclear factor of activated T-cells, cytoplasmic, calcineurin-dependent 2 interacting protein	NFATC2IP	0.284124	1.75407	1.75407
210150_s_at	IQ motif containing K	IQCK	0.393247	1.75398	1.75398
201457_x_at	matrix metallopeptidase 1 (interstitial collagenase)	MMP1	0.264362	1.7539	1.7539
210379_s_at	chloride channel CLIC-like 1	CLCC1	0.231194	1.75374	1.75374
209325_s_at	dihydrolipoamide S-acetyltransferase	DLAT	0.352889	1.75342	1.75342
209330_s_at	endonuclease domain containing 1	ENDOD1	0.33298	1.75334	1.75334
224698_at	ANKH inorganic pyrophosphate transport regulator	ANKH	0.318111	1.75252	1.75252
205485_at	HECT, UBA and WWE domain containing 1, E3 ubiquitin protein ligase	HUWE1	0.377663	1.75231	1.75231
1553357_at	BTB (POZ) domain containing 9	BTBD9	0.232722	1.75207	1.75207
206384_at	proteasome (prosome, macropain) 26S subunit, ATPase, 5	PSMC5	0.226888	1.75014	1.75014
207508_at	chemokine-like receptor 1	CMKLR1	0.253299	1.74946	1.74946
208743_s_at	calmodulin 1 (phosphorylase kinase, delta)	CALM1	0.275508	1.74935	1.74935
1563111_a_at	WD repeat domain 1	WDR1	0.270835	1.74893	1.74893
221531_at	chromosome 11 open reading frame 58	C11orf58	0.281656	1.74855	1.74855
202158_s_at	integrin beta 3 binding protein (beta3-endonexin)	ITGB3BP	0.244386	1.74847	1.74847
202295_s_at	HNF1 homeobox B	HNF1B	0.351761	1.74834	1.74834
1565162_s_at	translocation associated membrane protein 1	TRAM1	0.468317	1.74831	1.74831
206359_at	stimulated by retinoic acid 13	STRA13	0.549348	1.74817	1.74817
225990_at	heat shock transcription factor family member 5	HSF5	0.281233	1.74797	1.74797
202346_at	homeobox B6	HOXB6	0.267303	1.74785	1.74785
228002_at	parvin, gamma	PARVG	0.292441	1.74755	1.74755
225142_at	discs, large homolog 1 (Drosophila)	DLG1	0.261178	1.7473	1.7473
234089_at	calcium/calmodulin-dependent protein kinase II beta	CAMK2B	0.300575	1.74726	1.74726
1555789_s_at	F-box protein 28	FBXO28	0.262063	1.74718	1.74718
202604_x_at	aldehyde dehydrogenase 3 family, member A1	ALDH3A1	0.308357	1.74703	1.74703
227198_at	ZBTB11 antisense RNA 1	ZBTB11-AS1	0.2232	1.74645	1.74645
208623_s_at	hemochromatosis	HFE	0.286285	1.74574	1.74574
217475_s_at	Ras-related GTP binding D	RRAGD	0.589007	1.74535	1.74535
227368_at	fermitin family member 1	FERMT1	0.341034	1.74523	1.74523
209312_x_at	scribbled planar cell polarity protein	SCRIB	1.11215	1.7452	1.7452
202262_x_at	glycine receptor, beta	GLRB	0.353493	1.74475	1.74475
227281_at	coiled-coil domain containing 18	CCDC18	0.277389	1.74466	1.74466
1570388_a_at	arrestin, beta 2	ARRB2	1.01424	1.7435	1.7435
205523_at	actinin, alpha 1	ACTN1	0.316643	1.74338	1.74338
212449_s_at	TATA element modulatory factor 1	TMF1	0.253565	1.7433	1.7433
1560141_at	family with sequence similarity 170, member A	FAM170A	0.390001	1.74299	1.74299
213925_at	RNA binding motif protein 8A	RBM8A	0.37497	1.74257	1.74257
209636_at	kinesin light chain 1	KLC1	0.401327	1.74223	1.74223
203359_s_at	EYA transcriptional coactivator and phosphatase 3	EYA3	0.529907	1.74217	1.74217
202994_s_at	forkhead box J3	FOXJ3	0.376422	1.74202	1.74202
232465_at	transmembrane protein C9orf144B pseudogene	FAM205B	0.334024	1.74144	1.74144
225588_s_at	chromosome 19 open reading frame 43	C19orf43	0.317314	1.74136	1.74136
212360_at	A kinase (PRKA) anchor protein 8-like	AKAP8L	0.277326	1.74115	1.74115
230276_at	uncharacterized LOC100507384	LOC100507384	0.225727	1.74077	1.74077
231530_s_at	zinc finger and SCAN domain containing 9	ZSCAN9	0.32894	1.74067	1.74067
219994_at	guanine deaminase	GDA	0.349328	1.74062	1.74062
219332_at	secretion regulating guanine nucleotide exchange factor	SERGEF	0.30777	1.7406	1.7406
202539_s_at	TNF receptor-associated factor 6, E3 ubiquitin protein ligase	TRAF6	0.288526	1.74047	1.74047
224413_s_at	chromosome 1 open reading frame 116	C1orf116	0.312553	1.74047	1.74047
219208_at	phosphodiesterase 7A	PDE7A	0.328511	1.7404	1.7404
203065_s_at	hemochromatosis	HFE	0.401168	1.74024	1.74024
213994_s_at	chromosome 19 open reading frame 53	C19orf53	0.338238	1.74002	1.74002
206701_x_at	interleukin 16	IL16	0.364889	1.73944	1.73944
229007_at	F-box and WD repeat domain containing 2	FBXW2	0.246836	1.73906	1.73906
204464_s_at	t-complex 10	TCP10	0.292279	1.73876	1.73876
207104_x_at	cyclin-dependent kinase inhibitor 2D (p19, inhibits CDK4)	CDKN2D	0.441011	1.73873	1.73873
219734_at	FKSG29	FKSG29	0.257867	1.73845	1.73845
211744_s_at	small nuclear ribonucleoprotein 200kDa (U5)	SNRNP200	0.445297	1.73834	1.73834
217127_at	F-box protein 24	FBXO24	0.315393	1.73833	1.73833
222044_at	bobby sox homolog (Drosophila)	BBX	0.356547	1.73824	1.73824
230762_at	cytochrome c oxidase III	COX3	0.219225	1.73796	1.73796
201088_at	neuronal cell adhesion molecule	NRCAM	0.323699	1.73734	1.73734
225738_at	chromosome 5 open reading frame 56	C5orf56	0.270664	1.737	1.737
203031_s_at	zinc finger protein 510	ZNF510	0.27207	1.73691	1.73691
211126_s_at	septin 7 pseudogene	LOC441601	0.500713	1.73643	1.73643
220563_s_at	cytoplasmic polyadenylation element binding protein 4	CPEB4	0.228591	1.73581	1.73581
200846_s_at	actinin, alpha 2	ACTN2	0.310094	1.73568	1.73568
226733_at	ATP-binding cassette, sub-family G (WHITE), member 8	ABCG8	0.495218	1.73567	1.73567
204107_at	alpha-kinase 1	ALPK1	0.307462	1.73545	1.73545
117_at	heat shock 70kDa protein 6 (HSP70B')	HSPA6	0.663513	1.73495	1.73495
227437_at	ADAM metallopeptidase domain 33	ADAM33	0.297255	1.7349	1.7349
213824_at	alpha-2-macroglobulin	A2M	0.374116	1.73483	1.73483
219636_s_at	proline-rich coiled-coil 2B	PRRC2B	0.280132	1.73467	1.73467
201066_at	tropomyosin 2 (beta)	TPM2	0.261299	1.73454	1.73454
200739_s_at	Rho guanine nucleotide exchange factor (GEF) 17	ARHGEF17	0.274489	1.73419	1.73419
221571_at	farnesyltransferase, CAAX box, beta	FNTB	0.25401	1.73419	1.73419
226743_at	free fatty acid receptor 1	FFAR1	0.533311	1.73388	1.73388
1568640_at	tripartite motif containing 2	TRIM2	0.349159	1.73305	1.73305
213995_at	signal peptidase complex subunit 1 homolog (S. cerevisiae)	SPCS1	0.325201	1.73242	1.73242
225516_at	prostate cancer associated transcript 19 (non-protein coding)	PCAT19	0.356527	1.73235	1.73235
218850_s_at	MAF1 homolog (S. cerevisiae)	MAF1	0.263201	1.73218	1.73218
218967_s_at	breast cancer anti-estrogen resistance 1	BCAR1	0.369381	1.73214	1.73214
208579_x_at	decorin	DCN	0.459121	1.73163	1.73163
219993_at	pleckstrin homology domain containing, family A (phosphoinositide binding specific) member 8	PLEKHA8	0.359897	1.73138	1.73138
210400_at	inositol polyphosphate-5-phosphatase J	INPP5J	0.224477	1.73135	1.73135
219100_at	kelch-like family member 7	KLHL7	0.279022	1.73113	1.73113
203637_s_at	uroplakin 3B	UPK3B	0.334375	1.7303	1.7303
210176_at	amyloid beta (A4) precursor protein-binding, family B, member 2	APBB2	0.480812	1.72993	1.72993
233038_at	prostaglandin reductase 1	PTGR1	0.54095	1.72943	1.72943
210557_x_at	abhydrolase domain containing 5	ABHD5	0.379012	1.72934	1.72934
220092_s_at	cornifelin	CNFN	0.482683	1.72926	1.72926
210101_x_at	glycerophosphodiester phosphodiesterase domain containing 5	GDPD5	0.348867	1.7287	1.7287
210658_s_at	H2A histone family, member Z	H2AFZ	0.227911	1.72859	1.72859
204683_at	estrogen-related receptor beta	ESRRB	0.339825	1.72808	1.72808
210298_x_at	sarcoglycan, delta (35kDa dystrophin-associated glycoprotein)	SGCD	0.22305	1.72793	1.72793
213490_s_at	DiGeorge syndrome critical region gene 14	DGCR14	0.261314	1.72775	1.72775
201369_s_at	mitochondrial ribosomal protein L57	MRPL57	0.386014	1.72704	1.72704
221946_at	beta-1,3-N-acetylgalactosaminyltransferase 2	B3GALNT2	0.318574	1.72703	1.72703
204480_s_at	TROVE domain family, member 2	TROVE2	0.284853	1.72676	1.72676
217234_s_at	homeobox B8	HOXB8	0.224478	1.72675	1.72675
206515_at	regulator of G-protein signaling 12	RGS12	0.284798	1.72668	1.72668
203923_s_at	UDP-Gal:betaGlcNAc beta 1,3-galactosyltransferase, polypeptide 5	B3GALT5	0.232232	1.72625	1.72625
210423_s_at	transmembrane protein 151B	TMEM151B	1.47415	1.72594	1.72594
208711_s_at	importin 5	IPO5	0.311232	1.72509	1.72509
1556989_at	hypothetical LOC100131941	LOC100131941	0.312947	1.72503	1.72503
215411_s_at	ceroid-lipofuscinosis, neuronal 8 (epilepsy, progressive with mental retardation)	CLN8	0.419471	1.72497	1.72497
201746_at	farnesyltransferase, CAAX box, beta	FNTB	0.457273	1.72448	1.72448
203508_at	transient receptor potential cation channel, subfamily C, member 6	TRPC6	1.00013	1.72446	1.72446
200859_x_at	matrix metallopeptidase 11 (stromelysin 3)	MMP11	0.299588	1.72433	1.72433
204670_x_at	RanBP-type and C3HC4-type zinc finger containing 1	RBCK1	0.873678	1.72416	1.72416
1553976_a_at	chromodomain helicase DNA binding protein 2	CHD2	0.28066	1.72385	1.72385
1554308_s_at	sialic acid acetylesterase	SIAE	0.302204	1.7235	1.7235
206347_at	pleiotrophin	PTN	0.279781	1.72279	1.72279
209025_s_at	wings apart-like homolog (Drosophila)	WAPAL	0.3261	1.72278	1.72278
202862_at	adducin 3 (gamma)	ADD3	0.298746	1.72259	1.72259
204262_s_at	plexin A2	PLXNA2	0.248598	1.72241	1.72241
222551_s_at	DENN/MADD domain containing 4C	DENND4C	0.322378	1.72122	1.72122
205133_s_at	fibroblast growth factor receptor 2	FGFR2	0.376331	1.72116	1.72116
221597_s_at	trypsin domain containing 1	TYSND1	0.288146	1.72104	1.72104
208782_at	flightless I homolog (Drosophila)	FLII	0.314768	1.72091	1.72091
219877_at	THAP domain containing 4	THAP4	0.291732	1.72023	1.72023
219055_at	family with sequence similarity 198, member B	FAM198B	0.356417	1.71975	1.71975
218699_at	argonaute RISC catalytic component 4	ago.-04	0.356155	1.71932	1.71932
209179_s_at	programmed cell death 11	PDCD11	0.254994	1.71843	1.71843
205779_at	DEAD (Asp-Glu-Ala-Asp) box polypeptide 18	DDX18	0.255353	1.71779	1.71779
232078_at	SPATA3 antisense RNA 1 (head to head)	SPATA3-AS1	0.326993	1.71737	1.71737
212923_s_at	immunoglobulin heavy variable 3-23///immunoglobulin heavy variable 4-31///immunoglobulin heavy constant mu///immunoglobulin heavy constant gamma 1 (G1m marker)///immunoglobulin heavy constant alpha 1	IGHV3-23///IGHV4-31///IGHM///IGHG1///IGHA1	0.374012	1.71671	1.71671
204242_s_at	defensin, alpha 4, corticostatin	DEFA4	0.333524	1.71659	1.71659
218424_s_at	UDP-glucose glycoprotein glucosyltransferase 1	UGGT1	0.486634	1.7165	1.7165
223598_at	vacuolar protein sorting 13 homolog A (S. cerevisiae)	VPS13A	0.24847	1.71597	1.71597
223625_at	Na+/K+ transporting ATPase interacting 4	NKAIN4	0.536948	1.71515	1.71515
203029_s_at	ELAV like neuron-specific RNA binding protein 4	ELAVL4	0.233392	1.71511	1.71511
203697_at	synaptogyrin 4	SYNGR4	0.243738	1.71496	1.71496
225535_s_at	NIMA-related kinase 9	NEK9	0.244503	1.71472	1.71472
220125_at	calcyphosine 2	CAPS2	0.270219	1.71437	1.71437
212727_at	Pvt1 oncogene (non-protein coding)	PVT1	0.259652	1.71381	1.71381
206707_x_at	carbohydrate (chondroitin 6) sulfotransferase 3	CHST3	0.265631	1.71363	1.71363
227410_at	methyltransferase like 8	METTL8	0.224927	1.7136	1.7136
209372_x_at	zinc finger protein 609	ZNF609	0.240477	1.71309	1.71309
231930_at	BMS1 pseudogene 6	BMS1P6	0.231781	1.71275	1.71275
1555864_s_at	ribonuclease P/MRP 30kDa subunit	RPP30	0.290992	1.71241	1.71241
1555812_a_at	insulin-like growth factor binding protein 5	IGFBP5	0.361966	1.71232	1.71232
203762_s_at	aquaporin 8	AQP8	0.250023	1.71219	1.71219
210512_s_at	Mdm1 nuclear protein homolog (mouse)	MDM1	0.365748	1.71217	1.71217
216307_at	transmembrane and coiled-coil domains 3	TMCO3	0.225881	1.712	1.712
1558388_a_at	hypothetical protein LOC100289210	LOC100289210	0.337643	1.71197	1.71197
205633_s_at	flotillin 1	FLOT1	0.234419	1.71171	1.71171
230811_at	nuclear paraspeckle assembly transcript 1 (non-protein coding)	NEAT1	0.274292	1.71163	1.71163
211141_s_at	methyl-CpG binding domain protein 2	MBD2	0.275171	1.71147	1.71147
223842_s_at	chromosome 11 open reading frame 74	C11orf74	0.307606	1.71146	1.71146
204979_s_at	mannosyl (beta-1,4-)-glycoprotein beta-1,4-N-acetylglucosaminyltransferase	MGAT3	0.32917	1.71128	1.71128
219274_at	ribonucleoprotein, PTB-binding 1	RAVER1	0.274568	1.71119	1.71119
206548_at	missing oocyte, meiosis regulator, homolog (Drosophila)	MIOS	0.478854	1.71109	1.71109
229452_at	nuclear receptor binding SET domain protein 1	NSD1	0.31149	1.71076	1.71076
205377_s_at	histone cluster 1, H2bf	HIST1H2BF	0.22767	1.71063	1.71063
205791_x_at	calpastatin	CAST	0.248717	1.71038	1.71038
207332_s_at	discs, large homolog 5 (Drosophila)	DLG5	0.254261	1.70984	1.70984
208836_at	lysine (K)-specific methyltransferase 2A	KMT2A	0.267579	1.70946	1.70946
205458_at	acidic (leucine-rich) nuclear phosphoprotein 32 family, member D///acidic (leucine-rich) nuclear phosphoprotein 32 family, member A	ANP32D///ANP32A	0.249517	1.70928	1.70928
217788_s_at	zinc finger, CCCH-type with G patch domain	ZGPAT	0.30124	1.70916	1.70916
219909_at	purinergic receptor P2Y, G-protein coupled, 12	P2RY12	0.371991	1.70892	1.70892
1555609_a_at	guanine nucleotide binding protein (G protein), gamma 4	GNG4	0.244158	1.70859	1.70859
203423_at	RAR-related orphan receptor B	RORB	0.373989	1.70853	1.70853
230204_at	uncharacterized LOC100507235	LOC100507235	0.349744	1.70853	1.70853
219014_at	zinc finger, C3HC-type containing 1	ZC3HC1	0.358051	1.70835	1.70835
1557558_s_at	neurexin 1	NRXN1	0.387885	1.70778	1.70778
220458_at	long intergenic non-protein coding RNA 998	LINC00998	0.223293	1.70752	1.70752
228935_at	limbic system-associated membrane protein	LSAMP	0.234161	1.7074	1.7074
233337_s_at	uncharacterized LOC100506521	LOC100506521	0.229063	1.70709	1.70709
202660_at	aggrecan	ACAN	0.349478	1.70689	1.70689
1566901_at	low density lipoprotein receptor	LDLR	0.755831	1.70682	1.70682
226915_s_at	shugoshin-like 1 (S. pombe)	SGOL1	0.235779	1.70668	1.70668
219514_at	hemogen	HEMGN	0.53549	1.70605	1.70605
206396_at	RAB27A, member RAS oncogene family	RAB27A	0.287189	1.70476	1.70476
202577_s_at	SMAD specific E3 ubiquitin protein ligase 2	SMURF2	0.306766	1.70456	1.70456
230511_at	uncharacterized LOC339760	LOC339760	0.301904	1.7045	1.7045
226835_s_at	phosphatidylinositol-4,5-bisphosphate 3-kinase, catalytic subunit alpha	PIK3CA	0.385155	1.70423	1.70423
213515_x_at	cytochrome P450, family 4, subfamily A, polypeptide 22	CYP4A22	0.220958	1.70422	1.70422
209215_at	succinate-CoA ligase, GDP-forming, beta subunit	SUCLG2	0.390733	1.70394	1.70394
206906_at	small nucleolar RNA, H/ACA box 66///ribosomal protein L5	SNORA66///RPL5	0.264907	1.70393	1.70393
226859_at	PAXIP1 associated glutamate-rich protein 1	PAGR1	0.27668	1.70333	1.70333
227213_at	DEP domain containing 1	DEPDC1	0.350547	1.70301	1.70301
228468_at	V-set and immunoglobulin domain containing 1	VSIG1	0.289835	1.70216	1.70216
207246_at	sodium channel, voltage-gated, type I, alpha subunit	SCN1A	0.47401	1.70206	1.70206
220682_s_at	mitochondrial ribosomal protein S24	MRPS24	0.358446	1.70181	1.70181
218220_at	microtubule associated serine/threonine kinase family member 4	MAST4	0.247111	1.70111	1.70111
215923_s_at	nudix (nucleoside diphosphate linked moiety X)-type motif 11	NUDT11	0.368608	1.70099	1.70099
209267_s_at	phosphatidylinositol binding clathrin assembly protein	PICALM	0.291971	1.70084	1.70084
205324_s_at	interferon regulatory factor 7	IRF7	0.310856	1.7007	1.7007
209260_at	DIP2 disco-interacting protein 2 homolog C (Drosophila)	DIP2C	0.306656	1.70038	1.70038
1563903_x_at	stress-associated endoplasmic reticulum protein 1	SERP1	0.322284	1.69972	1.69972
227271_at	DDB1 and CUL4 associated factor 6	DCAF6	0.310634	1.6995	1.6995
229549_at	PCBP1 antisense RNA 1	PCBP1-AS1	0.267389	1.69907	1.69907
209967_s_at	TAF6-like RNA polymerase II, p300/CBP-associated factor (PCAF)-associated factor, 65kDa	TAF6L	0.26627	1.69893	1.69893
203023_at	nucleolar protein 4	NOL4	0.276142	1.69862	1.69862
205561_at	proliferation-associated 2G4, 38kDa	PA2G4	0.252649	1.69843	1.69843
217903_at	zinc finger protein 771	ZNF771	0.259252	1.69823	1.69823
229132_at	sparc/osteonectin, cwcv and kazal-like domains proteoglycan (testican) 3	SPOCK3	0.275779	1.69818	1.69818
204543_at	lipoprotein, Lp(a)	LPA	0.229628	1.69796	1.69796
212018_s_at	protein tyrosine phosphatase, receptor type, f polypeptide (PTPRF), interacting protein (liprin), alpha 3	PPFIA3	0.34773	1.69751	1.69751
220495_s_at	guanine nucleotide binding protein (G protein), alpha 13	GNA13	0.336882	1.69743	1.69743
203137_at	CCHC-type zinc finger, nucleic acid binding protein	CNBP	0.288494	1.69689	1.69689
218341_at	FK506 binding protein 3, 25kDa	FKBP3	0.265783	1.69673	1.69673
229654_at	solute carrier family 25, member 35	SLC25A35	0.274838	1.69669	1.69669
227660_at	hect domain and RLD 2 pseudogene 7	HERC2P7	0.92276	1.69637	1.69637
203316_s_at	chemokine (C-X-C motif) ligand 6	CXCL6	0.313641	1.69611	1.69611
216005_at	G protein-coupled receptor 87	GPR87	0.66311	1.69607	1.69607
225322_s_at	fms-related tyrosine kinase 4	FLT4	0.250224	1.696	1.696
209825_s_at	RUN and SH3 domain containing 2	RUSC2	0.335032	1.69578	1.69578
234343_s_at	slingshot protein phosphatase 3	SSH3	0.234993	1.69571	1.69571
213315_x_at	ets variant 1	ETV1	0.281129	1.69543	1.69543
1553943_at	deleted in primary ciliary dyskinesia homolog (mouse)	DPCD	0.221505	1.69523	1.69523
202671_s_at	BUD31 homolog (S. cerevisiae)	BUD31	0.25351	1.69434	1.69434
226810_at	mitochondrial antiviral signaling protein	MAVS	0.378853	1.69426	1.69426
215634_at	RAB26, member RAS oncogene family	RAB26	0.272267	1.69416	1.69416
1552309_a_at	nexilin (F actin binding protein)	NEXN	0.334673	1.69413	1.69413
225308_s_at	chromosome 12 open reading frame 60	C12orf60	0.694256	1.69374	1.69374
204914_s_at	gonadotropin-releasing hormone 1 (luteinizing-releasing hormone)	GNRH1	0.380108	1.69338	1.69338
210112_at	nuclear receptor subfamily 2, group F, member 6	NR2F6	0.326757	1.69337	1.69337
1554830_a_at	M-phase phosphoprotein 6	MPHOSPH6	0.403702	1.69334	1.69334
218936_s_at	cyclin D-type binding-protein 1	CCNDBP1	0.325273	1.69332	1.69332
203578_s_at	solute carrier family 16 (monocarboxylate transporter), member 5	SLC16A5	0.251411	1.69324	1.69324
212960_at	immunoglobulin lambda variable cluster	IGLV@	0.238875	1.69303	1.69303
227263_at	zinc finger protein 431	ZNF431	0.296468	1.69294	1.69294
212460_at	chromosome 14 open reading frame 56	C14orf56	0.426871	1.69254	1.69254
233085_s_at	citron rho-interacting serine/threonine kinase	CIT	0.466461	1.69225	1.69225
202801_at	killer cell lectin-like receptor subfamily K, member 1	KLRK1	0.235917	1.69191	1.69191
219629_at	Fanconi anemia, complementation group I	FANCI	0.27375	1.6919	1.6919
220868_s_at	pleckstrin homology domain containing, family A (phosphoinositide binding specific) member 2	PLEKHA2	0.278348	1.69171	1.69171
222291_at	sorting nexin family member 21	SNX21	0.285558	1.69147	1.69147
222785_x_at	transmembrane and coiled-coil domain family 1	TMCC1	0.290347	1.6914	1.6914
205363_at	FERM domain containing 4A	FRMD4A	0.347316	1.69126	1.69126
205541_s_at	cyclin I	CCNI	0.282783	1.69056	1.69056
220367_s_at	G patch domain containing 4	GPATCH4	0.324999	1.69054	1.69054
213040_s_at	EPH receptor B4	EPHB4	0.304311	1.69044	1.69044
228444_at	family with sequence similarity 84, member A	FAM84A	0.253678	1.68986	1.68986
221059_s_at	insulin-like growth factor 1 receptor	IGF1R	0.38766	1.68986	1.68986
215489_x_at	chromosome 17 open reading frame 59	C17orf59	0.448161	1.68967	1.68967
213974_at	kelch domain containing 2	KLHDC2	1.07318	1.68949	1.68949
232983_s_at	proprotein convertase subtilisin/kexin type 6	PCSK6	0.245476	1.68901	1.68901
219203_at	MOB kinase activator 2	MOB2	0.243515	1.68896	1.68896
221097_s_at	endothelial cell adhesion molecule	ESAM	0.25936	1.68864	1.68864
201096_s_at	CUGBP, Elav-like family member 1	CELF1	0.261813	1.68861	1.68861
200818_at	leucine rich repeat containing 32	LRRC32	0.234847	1.68841	1.68841
225073_at	family with sequence similarity 132, member B	FAM132B	0.301823	1.68825	1.68825
217014_s_at	phospholipase A2, group XIIA	PLA2G12A	0.384777	1.68792	1.68792
220238_s_at	transmembrane protein 107	TMEM107	0.236522	1.68688	1.68688
224345_x_at	xin actin-binding repeat containing 2	XIRP2	0.262283	1.68677	1.68677
214781_at	serum deprivation response	SDPR	0.232322	1.68632	1.68632
230896_at	mitochondrial ribosomal protein L19	MRPL19	0.230185	1.68609	1.68609
202440_s_at	neuronal PAS domain protein 2	NPAS2	0.33477	1.68583	1.68583
206815_at	F-box and leucine-rich repeat protein 4	FBXL4	0.315501	1.68567	1.68567
226056_at	coiled-coil domain containing 151	CCDC151	0.27296	1.68555	1.68555
207723_s_at	centrosomal protein 250kDa	CEP250	0.368351	1.68547	1.68547
225521_at	transmembrane protein 155	TMEM155	0.266786	1.68511	1.68511
204832_s_at	CD40 ligand	CD40LG	0.273193	1.68501	1.68501
218681_s_at	nudix (nucleoside diphosphate linked moiety X)-type motif 5	NUDT5	0.322473	1.68483	1.68483
230570_at	dynein, axonemal, heavy chain 11	DNAH11	0.263785	1.68471	1.68471
221692_s_at	protocadherin 18	PCDH18	0.256194	1.68391	1.68391
227764_at	zinc finger RNA binding protein 2	ZFR2	0.261012	1.68386	1.68386
231966_at	nanos homolog 3 (Drosophila)	NANOS3	0.224744	1.68378	1.68378
204174_at	solute carrier family 22 (organic cation transporter), member 1	SLC22A1	0.662434	1.68367	1.68367
1555427_s_at	TAP binding protein (tapasin)	TAPBP	0.2861	1.68352	1.68352
206582_s_at	phosphatidylinositol glycan anchor biosynthesis, class K	PIGK	0.228813	1.68348	1.68348
202232_s_at	centrosomal protein 290kDa	CEP290	0.303358	1.68347	1.68347
221904_at	integrin, beta 8	ITGB8	0.264013	1.68273	1.68273
1566115_at	erythrocyte membrane protein band 4.1-like 2	EPB41L2	0.316294	1.68262	1.68262
205501_at	filamin B, beta	FLNB	0.302482	1.68258	1.68258
230700_at	uncharacterized LOC100507653	LOC100507653	0.243212	1.68218	1.68218
231169_at	kelch-like family member 34	KLHL34	0.361236	1.68196	1.68196
224466_s_at	ubiquitin-conjugating enzyme E2, J1	UBE2J1	0.288944	1.68183	1.68183
219833_s_at	FK506 binding protein 7	FKBP7	0.36273	1.68179	1.68179
221759_at	enhancer of mRNA decapping 3	EDC3	0.35378	1.68147	1.68147
217388_s_at	mitochondrial ribosomal protein S15	MRPS15	0.423426	1.68138	1.68138
227652_at	chromosome 20 open reading frame 166	C20orf166	0.220086	1.68119	1.68119
201323_at	tripartite motif containing 16	TRIM16	0.27221	1.68108	1.68108
226201_at	family with sequence similarity 181, member B	FAM181B	0.490362	1.6809	1.6809
219056_at	l(3)mbt-like 2 (Drosophila)	L3MBTL2	0.272439	1.68084	1.68084
201512_s_at	thymocyte selection-associated high mobility group box	TOX	0.233677	1.68071	1.68071
230146_s_at	mitochondrial ribosome-associated GTPase 2	MTG2	0.22169	1.68047	1.68047
1555765_a_at	uncharacterized LOC101928001	LOC101928001	0.256221	1.68041	1.68041
1552519_at	activin A receptor, type IC	ACVR1C	0.350213	1.68041	1.68041
227990_at	Rho guanine nucleotide exchange factor (GEF) 34, pseudogene///olfactory receptor, family 2, subfamily A, member 7///olfactory receptor, family 2, subfamily A, member 4	ARHGEF34P///OR2A7///OR2A4	0.230971	1.6799	1.6799
209036_s_at	ubiquitin protein ligase E3A	UBE3A	0.262839	1.67957	1.67957
204205_at	DAZ interacting zinc finger protein 3	DZIP3	0.573926	1.67937	1.67937
205433_at	histone cluster 1, H2bh	HIST1H2BH	0.435973	1.67881	1.67881
1555460_a_at	B melanoma antigen	BAGE	0.248455	1.67837	1.67837
222062_at	junction mediating and regulatory protein, p53 cofactor	JMY	0.344365	1.67832	1.67832
216088_s_at	zinc finger protein 224	ZNF224	0.318787	1.67827	1.67827
222386_s_at	PALM2-AKAP2 readthrough///A kinase (PRKA) anchor protein 2	PALM2-AKAP2///AKAP2	0.288849	1.67767	1.67767
226075_at	acrosin binding protein	ACRBP	0.529649	1.67736	1.67736
203047_at	acyl-CoA dehydrogenase, long chain	ACADL	0.444022	1.6769	1.6769
207242_s_at	tousled-like kinase 1	TLK1	0.24258	1.67681	1.67681
227618_at	dedicator of cytokinesis 8	DOCK8	0.38151	1.67671	1.67671
231300_at	toll-like receptor 6	TLR6	0.230179	1.67665	1.67665
212871_at	tetratricopeptide repeat domain 38	TTC38	0.275761	1.67617	1.67617
224462_s_at	zinc finger protein 260	ZNF260	0.276214	1.67614	1.67614
209906_at	homeobox A10	HOXA10	0.567095	1.67559	1.67559
222446_s_at	MIR205 host gene (non-protein coding)	MIR205HG	0.491879	1.67496	1.67496
224693_at	CENPB DNA-binding domains containing 1	CENPBD1	0.290477	1.67486	1.67486
226368_at	BCL2-like 1	BCL2L1	0.279048	1.67448	1.67448
207988_s_at	phosphodiesterase 10A	PDE10A	0.292146	1.67445	1.67445
203812_at	hemoglobin, delta	HBD	0.25618	1.67418	1.67418
209356_x_at	autism susceptibility candidate 2	AUTS2	0.324469	1.67396	1.67396
222774_s_at	beta 1,3-galactosyltransferase-like	B3GALTL	0.291574	1.67376	1.67376
205180_s_at	deleted in azoospermia 4///deleted in azoospermia 2///deleted in azoospermia 3///deleted in azoospermia 1	DAZ4///DAZ2///DAZ3///DAZ1	0.29825	1.67341	1.67341
205110_s_at	caveolin 3	CAV3	0.244892	1.67331	1.67331
1552977_a_at	chromosome 11 open reading frame 65	C11orf65	0.321268	1.67327	1.67327
225860_at	kinase suppressor of ras 2	KSR2	0.242141	1.67324	1.67324
213170_at	collagen, type IV, alpha 3 (Goodpasture antigen)	COL4A3	0.370302	1.67294	1.67294
221880_s_at	chromosome 8 open reading frame 59	C8orf59	0.314546	1.67263	1.67263
225442_at	mucin 20, cell surface associated	MUC20	0.32517	1.67233	1.67233
212294_at	SCAN domain containing 2 pseudogene	SCAND2P	0.334617	1.67205	1.67205
229866_at	cullin 9	CUL9	0.38724	1.67198	1.67198
224252_s_at	phosphatidylinositol-3,4,5-trisphosphate-dependent Rac exchange factor 2	PREX2	0.550657	1.67196	1.67196
229336_at	MDM4, p53 regulator	MDM4	0.241606	1.67151	1.67151
230388_s_at	PHD and ring finger domains 1	PHRF1	0.370288	1.67112	1.67112
215568_x_at	sosondowah ankyrin repeat domain family member C	SOWAHC	0.278991	1.67103	1.67103
208736_at	peptidylprolyl isomerase A (cyclophilin A)	PPIA	0.287303	1.67078	1.67078
211960_s_at	exonuclease NEF-sp	LOC81691	0.293579	1.67	1.67
219161_s_at	metastasis associated 1 family, member 3	MTA3	0.40867	1.66989	1.66989
205493_s_at	wingless-type MMTV integration site family, member 4	WNT4	0.290278	1.66985	1.66985
214992_s_at	single immunoglobulin and toll-interleukin 1 receptor (TIR) domain	SIGIRR	0.30046	1.66967	1.66967
202008_s_at	signal transducer and activator of transcription 5B	STAT5B	0.306073	1.66951	1.66951
203963_at	chemokine (C-C motif) ligand 25	CCL25	0.364017	1.6693	1.6693
223071_at	ubiquitin-like domain containing CTD phosphatase 1	UBLCP1	0.251839	1.66916	1.66916
202510_s_at	runt-related transcription factor 1; translocated to, 1 (cyclin D-related)	RUNX1T1	0.370917	1.66876	1.66876
220147_s_at	asporin	ASPN	0.47336	1.66852	1.66852
211876_x_at	neurotrophic tyrosine kinase, receptor, type 3	NTRK3	0.281174	1.66833	1.66833
202481_at	complement component 5	C5	0.274507	1.66755	1.66755
219806_s_at	tripartite motif-containing 51	TRIM51	0.440621	1.66731	1.66731
206731_at	metallophosphoesterase 1	MPPE1	0.26443	1.6668	1.6668
233555_s_at	testis expressed 26	TEX26	0.304341	1.66668	1.66668
1555832_s_at	nicotinamide nucleotide adenylyltransferase 2	NMNAT2	0.337915	1.66653	1.66653
200665_s_at	isovaleryl-CoA dehydrogenase	IVD	0.735238	1.66627	1.66627
206899_at	origin recognition complex, subunit 3	ORC3	0.295427	1.66607	1.66607
1566079_at	purine nucleoside phosphorylase	PNP	0.637681	1.66586	1.66586
215034_s_at	transmembrane protein 168	TMEM168	0.525425	1.66582	1.66582
218883_s_at	TNF receptor-associated factor 7, E3 ubiquitin protein ligase	TRAF7	0.374419	1.66569	1.66569
1557417_s_at	extended synaptotagmin-like protein 2	ESYT2	0.346025	1.66513	1.66513
214443_at	nudix (nucleoside diphosphate linked moiety X)-type motif 9	NUDT9	0.252412	1.665	1.665
210640_s_at	adenine phosphoribosyltransferase	APRT	0.263489	1.6648	1.6648
222043_at	suppressor of Ty 20 homolog (S. cerevisiae)	SUPT20H	0.32186	1.66479	1.66479
210299_s_at	inhibitor of growth family, member 2	ING2	0.219446	1.66478	1.66478
218219_s_at	uncharacterized LOC644450	LOC644450	0.261484	1.66415	1.66415
222203_s_at	ELMO/CED-12 domain containing 2	ELMOD2	0.275407	1.66414	1.66414
229232_at	casein kinase 1, alpha 1	CSNK1A1	0.274169	1.66373	1.66373
203857_s_at	neuregulin 2	NRG2	0.243132	1.66367	1.66367
222216_s_at	coiled-coil domain containing 127	CCDC127	0.250495	1.66367	1.66367
233499_at	programmed cell death 2	PDCD2	0.465344	1.6632	1.6632
222416_at	paraspeckle component 1	PSPC1	0.32441	1.66307	1.66307
200643_at	pericentrin	PCNT	0.27968	1.66286	1.66286
221773_at	Rho GTPase activating protein 31	ARHGAP31	0.466545	1.66275	1.66275
218708_at	zinc finger protein 654	ZNF654	0.348115	1.66185	1.66185
222035_s_at	transmembrane and tetratricopeptide repeat containing 1	TMTC1	0.299128	1.66184	1.66184
228272_at	H2B histone family, member X, pseudogene	H2BFXP	0.290742	1.66149	1.66149
224850_at	INO80 complex subunit	INO80	0.25038	1.6613	1.6613
223226_x_at	ATPase family, AAA domain containing 1	ATAD1	0.245109	1.66104	1.66104
219929_s_at	chromobox homolog 2	CBX2	0.263863	1.66092	1.66092
224694_at	heat shock 70kD protein 12B	HSPA12B	0.385618	1.66075	1.66075
232079_s_at	ligand dependent nuclear receptor corepressor-like	LCORL	0.382404	1.66009	1.66009
214012_at	protein O-linked mannose N-acetylglucosaminyltransferase 1 (beta 1,2-)	POMGNT1	0.292286	1.65982	1.65982
221664_s_at	Ras association (RalGDS/AF-6) domain family (N-terminal) member 8	RASSF8	0.348946	1.65921	1.65921
225699_at	uncharacterized LOC284112	LOC284112	0.290124	1.65871	1.65871
203282_at	nudix (nucleoside diphosphate linked moiety X)-type motif 4 pseudogene 1///nudix (nucleoside diphosphate linked moiety X)-type motif 4	NUDT4P1///NUDT4	0.342191	1.65869	1.65869
218286_s_at	YTH domain family, member 2	YTHDF2	0.265398	1.65832	1.65832
213341_at	ribonuclease, RNase A family, 1 (pancreatic)	RNASE1	0.246753	1.65821	1.65821
211612_s_at	ubiquitin specific peptidase 33	USP33	0.30191	1.65774	1.65774
231855_at	stereocilin	STRC	0.245588	1.65761	1.65761
223389_s_at	insulin-like growth factor binding protein-like 1	IGFBPL1	0.22009	1.6576	1.6576
203570_at	recombination activating gene 1	RAG1	0.447705	1.65742	1.65742
231133_at	DENN/MADD domain containing 1B	DENND1B	0.291222	1.65706	1.65706
202263_at	phosphatidylinositol glycan anchor biosynthesis, class A	PIGA	0.295678	1.65697	1.65697
215772_x_at	plexin domain containing 1	PLXDC1	0.376989	1.65682	1.65682
1554628_at	protein kinase C and casein kinase substrate in neurons 2	PACSIN2	0.28608	1.65671	1.65671
209857_s_at	RCD1 required for cell differentiation1 homolog (S. pombe)	RQCD1	0.26532	1.65661	1.65661
231472_at	piwi-like RNA-mediated gene silencing 2	PIWIL2	0.394605	1.65653	1.65653
1861_at	sortilin-related receptor, L(DLR class) A repeats containing	SORL1	0.253829	1.65629	1.65629
224446_at	sperm antigen with calponin homology and coiled-coil domains 1	SPECC1	0.302265	1.65601	1.65601
213041_s_at	suppressor of Ty 20 homolog (S. cerevisiae)	SUPT20H	0.235116	1.65596	1.65596
1553995_a_at	FERM domain containing 4A	FRMD4A	0.268096	1.6556	1.6556
202690_s_at	CDP-diacylglycerol synthase (phosphatidate cytidylyltransferase) 1	CDS1	0.287302	1.65521	1.65521
227239_at	tetratricopeptide repeat domain 21A	TTC21A	0.479079	1.65516	1.65516
227492_at	uncharacterized LOC153684	LOC153684	0.324082	1.65475	1.65475
228931_at	mastermind-like 2 (Drosophila)	MAML2	0.232183	1.65444	1.65444
201136_at	MFNG O-fucosylpeptide 3-beta-N-acetylglucosaminyltransferase	MFNG	0.72292	1.65434	1.65434
221874_at	chromosome 5 open reading frame 51	C5orf51	0.274889	1.65422	1.65422
213581_at	myosin VA (heavy chain 12, myoxin)	MYO5A	0.26662	1.65413	1.65413
217915_s_at	elastin microfibril interfacer 2	EMILIN2	0.223227	1.65368	1.65368
231650_s_at	RNA binding motif protein 14	RBM14	0.406207	1.65286	1.65286
227017_at	KIAA1217	KIAA1217	0.311381	1.65279	1.65279
202958_at	secretoglobin, family 2A, member 1	SCGB2A1	0.237679	1.65233	1.65233
218119_at	bridging integrator 3	BIN3	0.230635	1.65228	1.65228
1556551_s_at	histocompatibility (minor) 13	HM13	0.288479	1.65205	1.65205
227647_at	zinc finger protein 853	ZNF853	0.319401	1.65148	1.65148
233970_s_at	YY1 associated factor 2	YAF2	0.26639	1.65122	1.65122
217745_s_at	neurofilament, light polypeptide	NEFL	0.318435	1.65115	1.65115
1553719_s_at	nucleoredoxin-like 1	NXNL1	0.362698	1.65079	1.65079
205135_s_at	neuregulin 1	NRG1	0.227407	1.65078	1.65078
226650_at	uncharacterized LOC102724508	LOC102724508	0.23989	1.65069	1.65069
214040_s_at	coiled-coil-helix-coiled-coil-helix domain containing 3	CHCHD3	0.395508	1.6506	1.6506
211534_x_at	zinc finger protein 337	ZNF337	0.270755	1.6503	1.6503
225193_at	ventricular zone expressed PH domain-containing 1	VEPH1	0.24918	1.64989	1.64989
218823_s_at	UDP-Gal:betaGlcNAc beta 1,3-galactosyltransferase, polypeptide 1	B3GALT1	0.298626	1.64984	1.64984
203893_at	tyrosine aminotransferase	TAT	0.271856	1.64978	1.64978
216813_at	kallikrein-related peptidase 12	KLK12	0.226523	1.6496	1.6496
202902_s_at	reelin	RELN	0.559617	1.64887	1.64887
200885_at	hephaestin	HEPH	0.320658	1.64847	1.64847
224833_at	uncharacterized LOC100289361	LOC100289361	0.316364	1.64838	1.64838
212728_at	leupaxin	LPXN	0.316705	1.64804	1.64804
209674_at	PDZ domain containing ring finger 3	PDZRN3	0.433628	1.64769	1.64769
220173_at	ACTR3B pseudogene 2	ACTR3BP2	0.2624	1.64749	1.64749
204929_s_at	proline rich, lacrimal 1	PROL1	0.464238	1.64719	1.64719
227890_at	solute carrier family 6 (neutral amino acid transporter), member 17	SLC6A17	0.226379	1.64714	1.64714
231077_at	calcium/calmodulin-dependent serine protein kinase (MAGUK family)	CASK	0.431182	1.64714	1.64714
205733_at	Thy-1 cell surface antigen	THY1	0.223367	1.64685	1.64685
219709_x_at	WW domain containing oxidoreductase	WWOX	0.259638	1.64665	1.64665
1560263_at	uncharacterized LOC284837	LOC284837	0.286368	1.6466	1.6466
210092_at	HAUS augmin-like complex, subunit 7	HAUS7	0.307257	1.64651	1.64651
209183_s_at	tyrosine 3-monooxygenase/tryptophan 5-monooxygenase activation protein, theta	YWHAQ	0.575304	1.64637	1.64637
206360_s_at	coiled-coil domain containing 28A	CCDC28A	0.257627	1.64636	1.64636
1554069_at	unc-51 like autophagy activating kinase 2	ULK2	0.375904	1.64576	1.64576
202557_at	serpin peptidase inhibitor, clade D (heparin cofactor), member 1	SERPIND1	0.243004	1.64576	1.64576
213363_at	chemokine (C-X-C motif) receptor 3	CXCR3	0.390653	1.64575	1.64575
210094_s_at	bromodomain adjacent to zinc finger domain, 1B	BAZ1B	0.287434	1.64572	1.64572
212687_at	catechol-O-methyltransferase	COMT	0.461209	1.64545	1.64545
200669_s_at	N-methylpurine-DNA glycosylase	MPG	0.241734	1.64534	1.64534
209298_s_at	pleckstrin homology domain interacting protein	PHIP	0.220183	1.64515	1.64515
204158_s_at	solute carrier family 10 (sodium/bile acid cotransporter), member 1	SLC10A1	0.472755	1.64451	1.64451
213548_s_at	ATP synthase, H+ transporting, mitochondrial Fo complex, subunit C2 (subunit 9) pseudogene 1	ATP5G2P1	0.234316	1.64413	1.64413
204469_at	ATP synthase, H+ transporting, mitochondrial Fo complex, subunit C3 (subunit 9)	ATP5G3	0.29084	1.64406	1.64406
208632_at	protocadherin gamma subfamily A, 9	PCDHGA9	0.27953	1.644	1.644
1552626_a_at	Rho GTPase activating protein 5	ARHGAP5	0.230215	1.64348	1.64348
227865_at	KIAA1109	KIAA1109	0.291186	1.64343	1.64343
1560265_at	coiled-coil domain containing 33	CCDC33	0.244995	1.64343	1.64343
222798_at	transmembrane protein 110	TMEM110	0.35141	1.64335	1.64335
202001_s_at	vasoactive intestinal peptide receptor 1	VIPR1	0.249529	1.64304	1.64304
209091_s_at	glucosamine (N-acetyl)-6-sulfatase	GNS	0.353107	1.64297	1.64297
213422_s_at	cytochrome b561	CYB561	0.29495	1.64296	1.64296
214967_at	chromosome 17 open reading frame 85	C17orf85	0.42628	1.64292	1.64292
207791_s_at	Fas-activated serine/threonine kinase	FASTK	0.236933	1.64156	1.64156
206259_at	coiled-coil serine-rich protein 2	CCSER2	0.26361	1.64153	1.64153
202299_s_at	solute carrier family 15 (oligopeptide transporter), member 2	SLC15A2	0.280444	1.64134	1.64134
223423_at	LYR motif containing 2	LYRM2	0.531936	1.64112	1.64112
202134_s_at	solute carrier family 6 (neurotransmitter transporter), member 1	SLC6A1	0.460131	1.64093	1.64093
1559871_s_at	lysosomal trafficking regulator	LYST	0.329413	1.64076	1.64076
1555216_a_at	ATP-binding cassette, sub-family B (MDR/TAP), member 9	ABCB9	0.306035	1.64069	1.64069
221704_s_at	cleavage and polyadenylation specific factor 2, 100kDa	CPSF2	0.312216	1.64058	1.64058
209700_x_at	cell migration inducing protein, hyaluronan binding	CEMIP	0.248986	1.64035	1.64035
202325_s_at	sulfotransferase family, cytosolic, 1C, member 2	SULT1C2	0.231223	1.64024	1.64024
227725_at	tigger transposable element derived 4	TIGD4	0.270193	1.64017	1.64017
1564027_a_at	annexin A1	ANXA1	0.229178	1.63986	1.63986
221031_s_at	kin of IRRE like (Drosophila)	KIRREL	0.393185	1.63964	1.63964
1554240_a_at	UHRF1 binding protein 1-like	UHRF1BP1L	0.370317	1.63927	1.63927
1554503_a_at	SET domain containing 6	SETD6	0.276214	1.63915	1.63915
223276_at	retinitis pigmentosa 9 pseudogene///retinitis pigmentosa 9 (autosomal dominant)	RP9P///RP9	0.430581	1.63884	1.63884
229044_at	VMA21 vacuolar H+-ATPase homolog (S. cerevisiae)	VMA21	0.268839	1.63879	1.63879
210757_x_at	ATPase, class II, type 9B	ATP9B	0.295177	1.63789	1.63789
225136_at	ferrochelatase	FECH	0.236549	1.6377	1.6377
226990_at	leukocyte receptor cluster (LRC) member 1	LENG1	0.23667	1.63757	1.63757
205001_s_at	zinc finger protein 442	ZNF442	0.232359	1.63757	1.63757
218137_s_at	EH-domain containing 1	EHD1	0.225966	1.63746	1.63746
223374_s_at	myosin XVB pseudogene	MYO15B	0.240215	1.63746	1.63746
227864_s_at	protein tyrosine phosphatase, non-receptor type 9	PTPN9	0.311209	1.63742	1.63742
204542_at	ATP-binding cassette, sub-family D (ALD), member 2	ABCD2	0.334792	1.63694	1.63694
1554867_a_at	kelch-like family member 14	KLHL14	0.220337	1.63694	1.63694
210534_s_at	myozenin 2	MYOZ2	0.257172	1.63692	1.63692
203177_x_at	carcinoembryonic antigen-related cell adhesion molecule 7	CEACAM7	0.337141	1.63672	1.63672
214058_at	guanosine monophosphate reductase 2	GMPR2	0.244868	1.63667	1.63667
203890_s_at	bile acid CoA:amino acid N-acyltransferase	BAAT	0.225907	1.63657	1.63657
201279_s_at	phosphatidylinositol 3-kinase, catalytic subunit type 3	PIK3C3	0.357303	1.63604	1.63604
223498_at	alkB, alkylation repair homolog 7 (E. coli)	ALKBH7	0.365561	1.63587	1.63587
218943_s_at	mitochondrial fission factor	MFF	0.250721	1.63546	1.63546
209625_at	nuclear receptor coactivator 2	NCOA2	0.23436	1.63532	1.63532
217185_s_at	dephospho-CoA kinase domain containing	DCAKD	0.238737	1.63439	1.63439
201192_s_at	phosphate cytidylyltransferase 1, choline, alpha	PCYT1A	0.22258	1.63402	1.63402
219023_at	mitochondrial fission process 1	MTFP1	0.221966	1.63387	1.63387
225502_at	uncharacterized DKFZp779M0652	DKFZp779M0652	0.6485	1.63384	1.63384
[truncated: 3,021 more rows]

## Sheet: AGE 
ID_REF	TITLE	GENE_ID	YOUNG	OLD	RATIO	RATIO(transformed)
209728_at	amyloid beta (A4) precursor protein-binding, family B, member 2	APBB2	0.686604	8.14583	11.8639	11.8639
204846_at	deleted in azoospermia 4///deleted in azoospermia 2///deleted in azoospermia 3///deleted in azoospermia 1	DAZ4///DAZ2///DAZ3///DAZ1	0.450844	2.6787	5.94152	5.94152
206171_at	CDC42 effector protein (Rho GTPase binding) 3	CDC42EP3	0.627548	3.66827	5.8454	5.8454
208451_s_at	cell adhesion molecule 3	CADM3	0.691604	3.51435	5.08145	5.08145
214511_x_at	DAZ associated protein 1	DAZAP1	0.682084	3.39819	4.98206	4.98206
201141_at	T-cell, immune regulator 1, ATPase, H+ transporting, lysosomal V0 subunit A3	TCIRG1	0.332849	1.53724	4.61842	4.61842
203854_at	single-minded family bHLH transcription factor 1	SIM1	0.830664	3.74408	4.50733	4.50733
224840_at	reticulon 4 receptor-like 2	RTN4RL2	0.351345	1.55726	4.43228	4.43228
229151_at	STAM binding protein	STAMBP	0.803785	3.53371	4.39634	4.39634
219666_at	potassium large conductance calcium-activated channel, subfamily M, beta member 2	KCNMB2	0.713478	2.96166	4.15102	4.15102
225239_at	POU class 6 homeobox 1	POU6F1	0.706981	2.55407	3.61265	3.61265
202887_s_at	osteomodulin	OMD	0.642808	2.27172	3.53405	3.53405
205856_at	ERI1 exoribonuclease family member 3	ERI3	0.694214	2.28029	3.28471	3.28471
227703_s_at	caspase recruitment domain family, member 8	CARD8	0.794483	2.58292	3.25107	3.25107
209191_at	GrpE-like 1, mitochondrial (E. coli)	GRPEL1	0.554845	1.79451	3.23426	3.23426
204560_at	transmembrane protease, serine 11D	TMPRSS11D	0.582755	1.87391	3.2156	3.2156
217767_at	RanBP-type and C3HC4-type zinc finger containing 1	RBCK1	1.03944	3.24961	3.12631	3.12631
214655_at	tectonic family member 1	TCTN1	0.315571	0.977139	3.09642	3.09642
218232_at	N(alpha)-acetyltransferase 40, NatD catalytic subunit	NAA40	0.755622	2.27476	3.01045	3.01045
205010_at	vesicular, overexpressed in cancer, prosurvival protein 1	VOPP1	0.40989	1.23016	3.00119	3.00119
1555194_at	DIP2 disco-interacting protein 2 homolog A (Drosophila)	DIP2A	0.689552	2.05425	2.97911	2.97911
215719_x_at	popeye domain containing 2	POPDC2	0.681384	1.99742	2.93142	2.93142
231644_at	tetratricopeptide repeat domain 23-like	TTC23L	1.00403	2.9403	2.92849	2.92849
229985_at	phosphatidylinositol glycan anchor biosynthesis, class M	PIGM	0.761969	2.16992	2.84777	2.84777
207643_s_at	runt-related transcription factor 1	RUNX1	0.611007	1.724	2.82158	2.82158
205069_s_at	epiplakin 1	EPPK1	0.329753	0.923621	2.80094	2.80094
213800_at	thymosin beta 10	TMSB10	0.660045	1.83588	2.78144	2.78144
218322_s_at	mitochondrial ribosomal protein L42	MRPL42	0.561091	1.53667	2.73871	2.73871
1560035_at	chromosome 3 open reading frame 56	C3orf56	1.57293	4.27641	2.71875	2.71875
204714_s_at	early growth response 4	EGR4	1.42985	3.88454	2.71676	2.71676
211990_at	LIM and senescent cell antigen-like domains 3	LIMS3	1.02404	2.76451	2.69961	2.69961
209230_s_at	AVL9 homolog (S. cerevisiase)	AVL9	0.730973	1.96561	2.68903	2.68903
1553314_a_at	BEN domain containing 7	BEND7	1.29399	3.44653	2.66349	2.66349
216252_x_at	spectrin, beta, non-erythrocytic 4	SPTBN4	0.594778	1.57672	2.65094	2.65094
206002_at	nuclear receptor subfamily 2, group F, member 2	NR2F2	0.490629	1.2828	2.6146	2.6146
227300_at	synergin, gamma	SYNRG	0.644042	1.67122	2.59489	2.59489
220712_at	ubiquitin specific peptidase 36	USP36	0.47857	1.24015	2.59137	2.59137
222592_s_at	EGF-like, fibronectin type III and laminin G domains	EGFLAM	0.611923	1.58442	2.58925	2.58925
220407_s_at	mesoderm development candidate 2	MESDC2	0.420108	1.08545	2.58375	2.58375
205594_at	adaptor-related protein complex 3, delta 1 subunit	AP3D1	0.813769	2.09305	2.57204	2.57204
204861_s_at	cystatin D	CST5	1.05934	2.71233	2.56039	2.56039
230252_at	uncharacterized LOC646903	LOC646903	0.743737	1.90279	2.55842	2.55842
204713_s_at	cyclin-dependent kinase-like 1 (CDC2-related kinase)	CDKL1	1.15017	2.92389	2.54213	2.54213
226498_at	forkhead box H1	FOXH1	0.697549	1.7718	2.54003	2.54003
209443_at	phosphatidylinositol-4,5-bisphosphate 3-kinase, catalytic subunit beta	PIK3CB	0.939551	2.37797	2.53097	2.53097
204135_at	KIAA0087	KIAA0087	0.453135	1.14426	2.5252	2.5252
204983_s_at	calpain 9	CAPN9	0.717325	1.80238	2.51264	2.51264
226625_at	ribonuclease, RNase A family, 11 (non-active)	RNASE11	0.612548	1.52991	2.49762	2.49762
204897_at	vacuolar protein sorting 45 homolog (S. cerevisiae)	VPS45	1.09948	2.74023	2.4923	2.4923
223673_at	KIAA1211-like	KIAA1211L	0.754613	1.86807	2.47553	2.47553
228434_at	CD244 molecule, natural killer cell receptor 2B4	CD244	0.878978	2.15979	2.45716	2.45716
222124_at	ERGIC and golgi 2	ERGIC2	0.54713	1.33626	2.44231	2.44231
205913_at	cell adhesion molecule 1	CADM1	1.33724	3.25697	2.43559	2.43559
1555547_at	immunoglobulin heavy locus	IGH	0.8216	1.97515	2.40403	2.40403
223553_s_at	delta-like 1 (Drosophila)	DLL1	0.526748	1.26152	2.39493	2.39493
208335_s_at	cyclin G2	CCNG2	0.513269	1.22268	2.38214	2.38214
228121_at	heat shock 70kDa protein 1-like	HSPA1L	0.56204	1.33844	2.3814	2.3814
206011_at	thyroid hormone receptor interactor 6	TRIP6	1.05166	2.49812	2.3754	2.3754
217546_at	transmembrane protein 208	TMEM208	0.703147	1.6659	2.3692	2.3692
201028_s_at	transcription elongation factor A (SII)-like 1	TCEAL1	1.03479	2.43856	2.35657	2.35657
202430_s_at	SAC3 domain containing 1	SAC3D1	0.730196	1.71879	2.35387	2.35387
230040_at	lysozyme G-like 1	LYG1	1.37286	3.231	2.35348	2.35348
203723_at	homeobox C11	HOXC11	0.711952	1.67365	2.35079	2.35079
225078_at	coiled-coil domain containing 180///LOC100499484-C9orf174 readthrough	CCDC180///LOC100499484-C9ORF174	0.802336	1.88495	2.34932	2.34932
221541_at	biorientation of chromosomes in cell division 1-like 1	BOD1L1	0.685908	1.59959	2.33208	2.33208
201061_s_at	leprecan-like 4	LEPREL4	0.753667	1.74111	2.31018	2.31018
205859_at	tubulin, beta 4B class IVb	TUBB4B	1.01685	2.34683	2.30794	2.30794
223620_at	matrin 3	MATR3	0.82052	1.89066	2.30422	2.30422
223405_at	endothelial cell surface expressed chemotaxis and apoptosis regulator	ECSCR	0.723943	1.66663	2.30215	2.30215
213342_at	itchy E3 ubiquitin protein ligase	ITCH	0.500465	1.15213	2.30212	2.30212
206935_at	uroplakin 1B	UPK1B	0.5126	1.1771	2.29633	2.29633
1552798_a_at	t-SNARE domain containing 1	TSNARE1	0.748767	1.71906	2.29586	2.29586
203705_s_at	complement component 9	C9	1.71182	3.92411	2.29236	2.29236
204780_s_at	RNA binding protein with multiple splicing	RBPMS	0.751587	1.71969	2.28808	2.28808
212203_x_at	zinc finger protein 492	ZNF492	0.606514	1.37819	2.27231	2.27231
204990_s_at	REV3-like, polymerase (DNA directed), zeta, catalytic subunit	REV3L	0.853473	1.93927	2.27221	2.27221
210611_s_at	casein kinase 1, alpha 1	CSNK1A1	0.733698	1.65746	2.25905	2.25905
227506_at	ubiquitin associated protein 1-like	UBAP1L	0.695671	1.56129	2.24429	2.24429
201042_at	malic enzyme 1, NADP(+)-dependent, cytosolic	ME1	0.570494	1.27593	2.23654	2.23654
219167_at	alkB, alkylation repair homolog 7 (E. coli)	ALKBH7	1.99344	4.44948	2.23206	2.23206
211751_at	pleckstrin homology domain containing, family A member 5	PLEKHA5	0.525614	1.173	2.23167	2.23167
225207_at	synaptosomal-associated protein, 23kDa	SNAP23	0.945972	2.09988	2.21981	2.21981
233867_at	ring finger protein 207	RNF207	1.09576	2.42987	2.21751	2.21751
208983_s_at	eukaryotic translation initiation factor 1	EIF1	0.686034	1.51808	2.21283	2.21283
227345_at	uncharacterized LOC441052	LOC441052	0.868755	1.91974	2.20976	2.20976
226497_s_at	ORAI calcium release-activated calcium modulator 2	ORAI2	0.784853	1.71999	2.19148	2.19148
218901_at	growth factor receptor-bound protein 2	GRB2	0.751451	1.64346	2.18705	2.18705
204041_at	histidine decarboxylase	HDC	0.823618	1.79243	2.17628	2.17628
221210_s_at	kinesin family member 1A	KIF1A	0.77014	1.67455	2.17434	2.17434
227306_at	zinc finger protein 462	ZNF462	0.785775	1.70333	2.1677	2.1677
209970_x_at	death inducer-obliterator 1	DIDO1	1.10157	2.38074	2.16122	2.16122
219319_at	phosphatidylinositol glycan anchor biosynthesis, class M	PIGM	0.667979	1.43803	2.1528	2.1528
1552867_at	ASMTL antisense RNA 1	ASMTL-AS1	0.637746	1.37104	2.14981	2.14981
212587_s_at	family with sequence similarity 69, member A	FAM69A	1.0723	2.30019	2.1451	2.1451
209909_s_at	homeobox A10	HOXA10	0.592906	1.27096	2.14361	2.14361
207714_s_at	sperm associated antigen 11A	SPAG11A	1.0385	2.21776	2.13555	2.13555
229222_at	F-box and leucine-rich repeat protein 4	FBXL4	0.62787	1.33728	2.12986	2.12986
230865_at	RNA polymerase I transcription factor homolog (S. cerevisiae) pseudogene 3	RRN3P3	1.16496	2.4794	2.12832	2.12832
221667_s_at	nuclear receptor binding protein 2	NRBP2	0.792434	1.6825	2.12321	2.12321
229778_at	pleckstrin homology domain containing, family G (with RhoGef domain) member 4B	PLEKHG4B	1.28235	2.72095	2.12184	2.12184
1557512_at	SH3 domain containing 19	SH3D19	0.574569	1.21291	2.11099	2.11099
1562321_at	potassium channel, subfamily T, member 1	KCNT1	1.01885	2.14836	2.10862	2.10862
215330_at	sema domain, immunoglobulin domain (Ig), transmembrane domain (TM) and short cytoplasmic domain, (semaphorin) 4A	SEMA4A	0.663824	1.3934	2.09905	2.09905
1569212_at	proteasome (prosome, macropain) subunit, beta type, 10	PSMB10	0.812201	1.70287	2.09662	2.09662
203044_at	RAD51 paralog C	RAD51C	0.848915	1.77119	2.08642	2.08642
204033_at	parkin RBR E3 ubiquitin protein ligase	PARK2	0.598753	1.24913	2.08621	2.08621
232861_at	zinc finger and BTB domain containing 11	ZBTB11	0.564335	1.17613	2.0841	2.0841
1556069_s_at	N(alpha)-acetyltransferase 15, NatA auxiliary subunit	NAA15	0.503194	1.04614	2.079	2.079
204060_s_at	G antigen 12D///G antigen 8///G antigen 12F///G antigen 2A///G antigen 12H///G antigen 12E///G antigen 12C///G antigen 2D///G antigen 12J///G antigen 12G///G antigen 2E///G antigen 12I///G antigen 7///G antigen 6///G antigen 5///G antigen 4///G antigen 2C///G antigen 1	GAGE12D///GAGE8///GAGE12F///GAGE2A///GAGE12H///GAGE12E///GAGE12C///GAGE2D///GAGE12J///GAGE12G///GAGE2E///GAGE12I///GAGE7///GAGE6///GAGE5///GAGE4///GAGE2C///GAGE1	0.966017	2.00794	2.07858	2.07858
210408_s_at	peptidase domain containing associated with muscle regeneration 1	PAMR1	1.07423	2.22017	2.06675	2.06675
202112_at	MOK protein kinase	MOK	0.736478	1.52048	2.06453	2.06453
232614_at	zinc finger protein 704	ZNF704	1.02979	2.11953	2.05822	2.05822
213120_at	EPH receptor A5	EPHA5	0.475498	0.977029	2.05475	2.05475
201601_x_at	versican	VCAN	0.693767	1.42116	2.04847	2.04847
1565743_at	four and a half LIM domains 1	FHL1	0.815455	1.66667	2.04385	2.04385
201842_s_at	baculoviral IAP repeat-containing protein 1-like///NLR family, apoptosis inhibitory protein	LOC100510692///NAIP	0.890742	1.80934	2.03127	2.03127
218975_at	PITH (C-terminal proteasome-interacting domain of thioredoxin-like) domain containing 1	PITHD1	0.631691	1.27551	2.01921	2.01921
203332_s_at	peroxisomal biogenesis factor 10	PEX10	1.04929	2.11416	2.01485	2.01485
206167_s_at	family with sequence similarity 208, member A	FAM208A	1.47493	2.9647	2.01006	2.01006
1562794_at	HECT domain containing E3 ubiquitin protein ligase 1	HECTD1	0.296619	0.596096	2.00964	2.00964
233276_at	osteopetrosis associated transmembrane protein 1	OSTM1	1.05688	2.11109	1.99747	1.99747
208471_at	hemoglobin, alpha 2///hemoglobin, alpha 1	HBA2///HBA1	0.735559	1.46924	1.99745	1.99745
206283_s_at	solute carrier family 12 (potassium/chloride transporter), member 4	SLC12A4	1.13493	2.26694	1.99743	1.99743
214682_at	immediate early response 5	IER5	0.755883	1.50959	1.99712	1.99712
1565752_at	poly(A) binding protein, nuclear 1	PABPN1	0.803823	1.59698	1.98673	1.98673
216765_at	solute carrier family 26 (anion exchanger), member 1	SLC26A1	0.77683	1.54232	1.9854	1.9854
204908_s_at	Cbp/p300-interacting transactivator, with Glu/Asp-rich carboxy-terminal domain, 2	CITED2	0.466542	0.92451	1.98162	1.98162
232722_at	chromodomain helicase DNA binding protein 9	CHD9	0.720395	1.42554	1.97883	1.97883
204039_at	keratin 75	KRT75	0.946085	1.87194	1.97861	1.97861
228057_at	chromosome 1 open reading frame 101	C1orf101	0.946575	1.87282	1.97852	1.97852
204923_at	low density lipoprotein receptor class A domain containing 4	LDLRAD4	0.985746	1.95007	1.97827	1.97827
201029_s_at	phospholipase C, beta 2	PLCB2	1.11454	2.20461	1.97804	1.97804
1561786_at	hCG1654703	LOC646268	1.25781	2.48648	1.97684	1.97684
206584_at	hyaluronan-mediated motility receptor (RHAMM)	HMMR	0.939657	1.84972	1.96851	1.96851
206204_at	SH2B adaptor protein 1	SH2B1	0.667442	1.31223	1.96605	1.96605
204422_s_at	glutamate receptor, ionotropic, kainate 3	GRIK3	0.772233	1.50985	1.95517	1.95517
209663_s_at	cleavage stimulation factor, 3' pre-RNA, subunit 2, 64kDa, tau variant	CSTF2T	0.809372	1.57558	1.94667	1.94667
219949_at	tripartite motif containing 4	TRIM4	0.542147	1.05463	1.94529	1.94529
212192_at	syntaxin binding protein 5-like	STXBP5L	0.999534	1.939	1.93991	1.93991
205168_at	transient receptor potential cation channel, subfamily V, member 5	TRPV5	1.1869	2.30244	1.93989	1.93989
1557987_at	uncharacterized LOC613266	LOC613266	0.697898	1.35341	1.93927	1.93927
203416_at	metallophosphoesterase domain containing 1	MPPED1	0.866855	1.68035	1.93844	1.93844
206101_at	squalene epoxidase	SQLE	1.8811	3.63768	1.9338	1.9338
212463_at	N-acetylglucosaminidase, alpha	NAGLU	0.680297	1.31455	1.93231	1.93231
1564359_a_at	RAB5C, member RAS oncogene family	RAB5C	0.776198	1.49884	1.93101	1.93101
232535_at	tumor necrosis factor (ligand) superfamily, member 8	TNFSF8	0.743625	1.43266	1.92659	1.92659
201613_s_at	myosin, heavy chain 2, skeletal muscle, adult	MYH2	0.739612	1.4249	1.92655	1.92655
214022_s_at	PHD finger protein 3	PHF3	0.762746	1.46907	1.92603	1.92603
232617_at	AT rich interactive domain 5B (MRF1-like)	ARID5B	1.06506	2.04909	1.92392	1.92392
204588_s_at	cAMP responsive element modulator	CREM	1.06621	2.05127	1.92388	1.92388
219867_at	ureidopropionase, beta	UPB1	0.613653	1.17763	1.91904	1.91904
218304_s_at	cytidine monophosphate (UMP-CMP) kinase 1, cytosolic	CMPK1	0.791749	1.51206	1.90978	1.90978
219278_at	ISY1 splicing factor homolog (S. cerevisiae)	ISY1	0.571034	1.08847	1.90613	1.90613
213293_s_at	keratin 84	KRT84	0.890238	1.69037	1.89878	1.89878
217165_x_at	cartilage acidic protein 1	CRTAC1	0.715499	1.35821	1.89827	1.89827
208096_s_at	cyclin-dependent kinase 7	CDK7	1.37628	2.61104	1.89717	1.89717
231029_at	zinc finger protein 140	ZNF140	0.858591	1.62782	1.89593	1.89593
200797_s_at	NAD(P)H dehydrogenase, quinone 2	NQO2	0.81685	1.53819	1.88308	1.88308
209703_x_at	MGA, MAX dimerization protein	MGA	0.757395	1.42544	1.88203	1.88203
203473_at	integrin, alpha 2b (platelet glycoprotein IIb of IIb/IIIa complex, antigen CD41)	ITGA2B	0.904822	1.69809	1.87671	1.87671
211395_x_at	glucosidase, alpha; neutral AB	GANAB	0.84258	1.57973	1.87487	1.87487
1557543_at	chromosome 1 open reading frame 85	C1orf85	0.818476	1.53283	1.87279	1.87279
209160_at	ubiquitin protein ligase E3B	UBE3B	0.85302	1.59515	1.87	1.87
226436_at	unc-5 homolog D (C. elegans)	UNC5D	0.810441	1.51484	1.86916	1.86916
232934_at	FK506 binding protein 15, 133kDa	FKBP15	0.89292	1.66657	1.86643	1.86643
218854_at	5'-3' exoribonuclease 2	XRN2	0.966345	1.80349	1.8663	1.8663
229295_at	nuclear mitotic apparatus protein 1	NUMA1	1.05791	1.97426	1.86618	1.86618
209612_s_at	neuroblastoma breakpoint family, member 10	NBPF10	0.71955	1.34106	1.86375	1.86375
202252_at	lymphocyte cytosolic protein 2 (SH2 domain containing leukocyte protein of 76kDa)	LCP2	0.961176	1.78891	1.86117	1.86117
226435_at	proteasome (prosome, macropain) subunit, beta type, 2	PSMB2	0.701782	1.30592	1.86087	1.86087
218559_s_at	yrdC N(6)-threonylcarbamoyltransferase domain containing	YRDC	0.49345	0.917295	1.85894	1.85894
229510_at	chromosome 3 open reading frame 58	C3orf58	0.736261	1.36727	1.85705	1.85705
219837_s_at	heat shock transcription factor, Y linked 2///heat shock transcription factor, Y-linked 1	HSFY2///HSFY1	0.868105	1.60926	1.85376	1.85376
226047_at	long intergenic non-protein coding RNA 1191	LINC01191	0.80188	1.4853	1.85228	1.85228
207790_at	adaptor-related protein complex 3, delta 1 subunit	AP3D1	1.12737	2.08754	1.85169	1.85169
233724_at	CDGSH iron sulfur domain 2	CISD2	0.61142	1.13112	1.84999	1.84999
210221_at	neuronal PAS domain protein 2	NPAS2	0.425826	0.787051	1.84829	1.84829
206461_x_at	apolipoprotein B mRNA editing enzyme, catalytic polypeptide-like 3C	APOBEC3C	0.688402	1.2711	1.84644	1.84644
205027_s_at	arginine vasopressin receptor 2	AVPR2	0.8187	1.50988	1.84424	1.84424
213733_at	guanine nucleotide binding protein-like 3 (nucleolar)-like	GNL3L	1.21169	2.23189	1.84197	1.84197
224451_x_at	pericentriolar material 1	PCM1	0.590387	1.08738	1.84181	1.84181
214087_s_at	pyridoxal (pyridoxine, vitamin B6) kinase	PDXK	0.919002	1.69057	1.83957	1.83957
205991_s_at	tetraspanin 6	TSPAN6	0.921555	1.69149	1.83547	1.83547
227677_at	KIAA1549	KIAA1549	0.608135	1.11488	1.83327	1.83327
1558430_at	LIFR antisense RNA 1	LIFR-AS1	0.672223	1.23027	1.83014	1.83014
1562281_at	chromosome 3 open reading frame 62	C3orf62	0.727943	1.3306	1.82789	1.82789
224793_s_at	melanoma antigen family E, 1	MAGEE1	1.03447	1.88894	1.82599	1.82599
212975_at	guanine nucleotide binding protein, alpha transducing 3	GNAT3	0.58168	1.06146	1.82481	1.82481
200907_s_at	glutathione S-transferase alpha 1	GSTA1	0.807237	1.47054	1.82169	1.82169
229968_at	MIR4458 host gene (non-protein coding)	MIR4458HG	1.10982	2.02169	1.82164	1.82164
211105_s_at	acetyl-CoA carboxylase alpha	ACACA	1.08247	1.97177	1.82154	1.82154
220061_at	PNAS-19	LOC100128185	0.955228	1.73819	1.81966	1.81966
223501_at	fukutin related protein	FKRP	0.615214	1.11617	1.81428	1.81428
224495_at	zinc finger protein 362	ZNF362	0.598544	1.08588	1.8142	1.8142
215388_s_at	polymerase (DNA directed) iota	POLI	0.81694	1.48072	1.81251	1.81251
206315_at	phosphoribosyl pyrophosphate amidotransferase	PPAT	0.403714	0.730496	1.80944	1.80944
222802_at	mitogen-activated protein kinase kinase kinase 3	MAP3K3	0.66599	1.20435	1.80835	1.80835
205112_at	RAS guanyl releasing protein 2 (calcium and DAG-regulated)	RASGRP2	0.908719	1.64203	1.80697	1.80697
212185_x_at	BUB1 mitotic checkpoint serine/threonine kinase	BUB1	0.686656	1.23619	1.80031	1.80031
206111_at	tumor suppressor candidate 3	TUSC3	1.0579	1.90343	1.79926	1.79926
232568_at	long intergenic non-protein coding RNA 1089	LINC01089	0.505076	0.908611	1.79896	1.79896
205697_at	glutamic-oxaloacetic transaminase 1, soluble	GOT1	0.60717	1.08961	1.79457	1.79457
1557551_at	testis expressed 10	TEX10	0.978251	1.74685	1.78569	1.78569
1557465_at	ubiquitin-like 4B	UBL4B	0.858362	1.53013	1.78261	1.78261
219463_at	ABI family, member 3	ABI3	0.539846	0.962206	1.78237	1.78237
1558220_at	GRB2-related adaptor protein-like	GRAPL	0.850308	1.51499	1.78169	1.78169
223218_s_at	TMPO antisense RNA 1	TMPO-AS1	0.891954	1.5881	1.78047	1.78047
224959_at	shisa family member 3	SHISA3	0.664435	1.18221	1.77927	1.77927
213629_x_at	postmeiotic segregation increased 2 pseudogene 3	PMS2P3	0.750277	1.33432	1.77844	1.77844
1569392_at	regulatory factor X-associated ankyrin-containing protein	RFXANK	0.993015	1.76523	1.77765	1.77765
1559425_at	long intergenic non-protein coding RNA 907	LINC00907	0.999124	1.77555	1.77711	1.77711
1564424_at	inositol 1,4,5-trisphosphate receptor, type 3	ITPR3	0.75469	1.34114	1.77707	1.77707
234082_at	caspase 2, apoptosis-related cysteine peptidase	CASP2	0.690981	1.2279	1.77704	1.77704
226853_at	leucine rich repeat and coiled-coil centrosomal protein 1	LRRCC1	0.850522	1.51041	1.77586	1.77586
204975_at	HECT and RLD domain containing E3 ubiquitin protein ligase 4	HERC4	0.969231	1.72066	1.77528	1.77528
201060_x_at	ectonucleoside triphosphate diphosphohydrolase 4	ENTPD4	0.756707	1.34029	1.77122	1.77122
213388_at	prostaglandin E2 receptor EP4 subtype-like///PTGER4P2-CDK2AP2P2 readthrough transcribed pseudogene	LOC728297///PTGER4P2-CDK2AP2P2	0.749378	1.32678	1.7705	1.7705
204150_at	prostaglandin F receptor (FP)	PTGFR	0.942981	1.66893	1.76984	1.76984
211003_x_at	melanoma antigen family A, 4	MAGEA4	0.676533	1.19628	1.76825	1.76825
1561195_at	importin 5 pseudogene 1	IPO5P1	0.818022	1.44634	1.76809	1.76809
209292_at	ATPase, class VI, type 11B	ATP11B	0.917591	1.62215	1.76783	1.76783
231775_at	UBE2E2 antisense RNA 1 (head to head)	UBE2E2-AS1	0.910099	1.60869	1.7676	1.7676
219528_s_at	zinc finger, MYND-type containing 15	ZMYND15	0.984539	1.74024	1.76757	1.76757
218330_s_at	translocase of outer mitochondrial membrane 22 homolog (yeast)	TOMM22	0.862171	1.52199	1.7653	1.7653
1566643_a_at	cyclin-dependent kinase 2 associated protein 1	CDK2AP1	1.0096	1.78161	1.76466	1.76466
201087_at	small nuclear RNA activating complex, polypeptide 2, 45kDa	SNAPC2	1	1.76234	1.76234	1.76234
206799_at	chromatin target of PRMT1	CHTOP	0.543124	0.957145	1.76229	1.76229
225911_at	uncharacterized LOC100507675	LOC100507675	1.21052	2.13001	1.75959	1.75959
232543_x_at	nucleolar protein 4-like	NOL4L	0.613516	1.07834	1.75764	1.75764
208253_at	serpin peptidase inhibitor, clade B (ovalbumin), member 6	SERPINB6	1.11804	1.96503	1.75757	1.75757
217456_x_at	acidic (leucine-rich) nuclear phosphoprotein 32 family, member E	ANP32E	0.930665	1.63531	1.75714	1.75714
201162_at	myoglobin	MB	0.836859	1.46744	1.75351	1.75351
220146_at	ring finger protein 7	RNF7	1.09549	1.92064	1.75323	1.75323
204004_at	KIT ligand	KITLG	0.962673	1.68653	1.75192	1.75192
225878_at	hypothetical protein LOC100289086	LOC100289086	0.988971	1.73199	1.7513	1.7513
221748_s_at	acyl-CoA dehydrogenase, short/branched chain	ACADSB	1.06572	1.86541	1.75037	1.75037
205734_s_at	Thy-1 cell surface antigen	THY1	0.455943	0.797128	1.74831	1.74831
228964_at	zinc finger and BTB domain containing 7B	ZBTB7B	0.394623	0.689251	1.74661	1.74661
219895_at	Wolf-Hirschhorn syndrome candidate 1-like 1	WHSC1L1	1.15065	2.00774	1.74487	1.74487
218805_at	nuclear RNA export factor 3	NXF3	0.713007	1.24399	1.74471	1.74471
212873_at	phosphoinositide-3-kinase, regulatory subunit 4	PIK3R4	0.854705	1.49115	1.74463	1.74463
202822_at	Janus kinase 2	JAK2	0.804719	1.40217	1.74244	1.74244
204252_at	ring finger protein 185	RNF185	0.966575	1.68291	1.7411	1.7411
224811_at	ankyrin repeat domain 29	ANKRD29	0.791198	1.3762	1.73938	1.73938
227250_at	mucin 17, cell surface associated	MUC17	0.901699	1.56815	1.73911	1.73911
224895_at	histone deacetylase 5	HDAC5	0.643662	1.11916	1.73874	1.73874
231109_at	patched 1	PTCH1	0.675594	1.17368	1.73725	1.73725
212816_s_at	deleted in azoospermia 4///deleted in azoospermia 2///deleted in azoospermia 3///deleted in azoospermia 1	DAZ4///DAZ2///DAZ3///DAZ1	0.899555	1.55969	1.73385	1.73385
200905_x_at	cytochrome b-245, beta polypeptide	CYBB	0.949065	1.64212	1.73025	1.73025
227870_at	mesenchymal stem cell protein DSC96	LOC100289610	1.04488	1.8067	1.7291	1.7291
215648_at	MAP7 domain containing 3	MAP7D3	0.823168	1.42292	1.72859	1.72859
227013_at	tweety family member 2	TTYH2	1.42057	2.45548	1.72851	1.72851
233198_at	neuropeptide W	NPW	0.953483	1.64713	1.72749	1.72749
209651_at	zinc finger protein 282	ZNF282	0.71947	1.24274	1.72731	1.72731
208130_s_at	MRE11 meiotic recombination 11 homolog A (S. cerevisiae)	MRE11A	0.842203	1.45287	1.72508	1.72508
217704_x_at	PDX1 C-terminal inhibiting factor 1	PCIF1	0.670788	1.15661	1.72425	1.72425
205100_at	interleukin 9	IL9	0.848999	1.46387	1.72423	1.72423
223572_at	fumarylacetoacetate hydrolase domain containing 1	FAHD1	1.10135	1.89888	1.72414	1.72414
204260_at	ASMTL antisense RNA 1	ASMTL-AS1	0.757798	1.30474	1.72176	1.72176
225867_at	kinase non-catalytic C-lobe domain (KIND) containing 1	KNDC1	0.728677	1.25419	1.72118	1.72118
200849_s_at	notchless homolog 1 (Drosophila)	NLE1	0.831604	1.43067	1.72037	1.72037
229937_x_at	HCLS1 binding protein 3	HS1BP3	1.13989	1.96096	1.72031	1.72031
214722_at	phosphatidylinositol glycan anchor biosynthesis, class G	PIGG	0.876391	1.50743	1.72004	1.72004
210973_s_at	Alstrom syndrome 1	ALMS1	0.862006	1.48156	1.71874	1.71874
1558397_at	MyoD family inhibitor domain containing	MDFIC	0.829794	1.42463	1.71685	1.71685
206214_at	MYC associated factor X	MAX	0.568882	0.976585	1.71667	1.71667
202330_s_at	dynein, cytoplasmic 1, intermediate chain 1	DYNC1I1	0.749808	1.28711	1.71659	1.71659
202861_at	zinc finger protein 74	ZNF74	0.673083	1.15486	1.71578	1.71578
1570441_at	monocyte to macrophage differentiation-associated	MMD	0.833605	1.42872	1.7139	1.7139
226991_at	zinc finger with KRAB and SCAN domains 2	ZKSCAN2	1.03113	1.76452	1.71125	1.71125
219134_at	N-acetyltransferase 14 (GCN5-related, putative)	NAT14	0.935755	1.60105	1.71098	1.71098
232266_x_at	MAGI2 antisense RNA 2	MAGI2-AS2	0.756856	1.29491	1.71091	1.71091
201332_s_at	mediator complex subunit 7	MED7	0.613818	1.05001	1.71062	1.71062
216268_s_at	ring finger and CCCH-type domains 2	RC3H2	1.00347	1.71467	1.70874	1.70874
1566191_at	methylenetetrahydrofolate dehydrogenase (NADP+ dependent) 2, methenyltetrahydrofolate cyclohydrolase	MTHFD2	0.725226	1.23834	1.70752	1.70752
206332_s_at	TRAF family member-associated NFKB activator	TANK	1.121	1.91328	1.70677	1.70677
1569110_x_at	ADAM metallopeptidase domain 10	ADAM10	0.837701	1.42849	1.70525	1.70525
1560395_at	MAPT antisense RNA 1	MAPT-AS1	0.726734	1.2381	1.70364	1.70364
209793_at	ankyrin repeat domain 28	ANKRD28	1.16326	1.97936	1.70156	1.70156
224550_s_at	NR2F1 antisense RNA 1	NR2F1-AS1	0.748165	1.27275	1.70116	1.70116
221928_at	v-erb-b2 avian erythroblastic leukemia viral oncogene homolog 3	ERBB3	0.850639	1.44649	1.70048	1.70048
215389_s_at	mediator complex subunit 31	MED31	0.304585	0.517829	1.70011	1.70011
226879_at	zinc finger, DHHC-type containing 18	ZDHHC18	1.05847	1.79946	1.70006	1.70006
204620_s_at	T-box 1	TBX1	1.00965	1.71577	1.69937	1.69937
230599_at	uncharacterized LOC553137	LOC553137	0.919108	1.56181	1.69926	1.69926
203111_s_at	XIAP associated factor 1	XAF1	0.662967	1.1261	1.69858	1.69858
1562938_at	growth arrest-specific 6	GAS6	1.07525	1.82613	1.69833	1.69833
220313_at	regulator of chromosome condensation 2	RCC2	0.6948	1.17987	1.69814	1.69814
211654_x_at	family with sequence similarity 149, member A	FAM149A	1.07127	1.81918	1.69814	1.69814
203549_s_at	pregnancy specific beta-1-glycoprotein 11	PSG11	0.782542	1.32775	1.69671	1.69671
226695_at	elongator acetyltransferase complex subunit 2	ELP2	0.953331	1.61631	1.69543	1.69543
214912_at	ankyrin repeat and SOCS box containing 8	ASB8	0.683213	1.15798	1.69491	1.69491
212658_at	reversion-inducing-cysteine-rich protein with kazal motifs	RECK	0.870929	1.4759	1.69463	1.69463
227792_at	collagen, type XII, alpha 1	COL12A1	0.983857	1.66706	1.69441	1.69441
209539_at	capicua transcriptional repressor	CIC	0.999438	1.68878	1.68973	1.68973
213900_at	synaptotagmin binding, cytoplasmic RNA interacting protein	SYNCRIP	1.10848	1.86883	1.68594	1.68594
221747_at	VANGL planar cell polarity protein 2	VANGL2	1.03453	1.74176	1.68363	1.68363
210166_at	Ras homolog enriched in brain	RHEB	1.11479	1.87645	1.68324	1.68324
233302_at	hypothetical LOC100130054	LOC100130054	1.05905	1.78003	1.68077	1.68077
212171_x_at	pre T-cell antigen receptor alpha	PTCRA	0.792436	1.3319	1.68077	1.68077
222033_s_at	Aly/REF export factor	ALYREF	0.918891	1.54249	1.67864	1.67864
1556229_at	solute carrier family 7, member 14	SLC7A14	1.11543	1.87151	1.67783	1.67783
209051_s_at	homeodomain interacting protein kinase 1	HIPK1	1.07262	1.79953	1.67769	1.67769
225524_at	AT rich interactive domain 4A (RBP1-like)	ARID4A	0.947533	1.5889	1.67688	1.67688
233374_at	chromosome 20 open reading frame 196	C20orf196	0.572095	0.959004	1.6763	1.6763
228153_at	protein tyrosine phosphatase, receptor type, A	PTPRA	0.732799	1.22689	1.67425	1.67425
222670_s_at	nuclear factor of activated T-cells, cytoplasmic, calcineurin-dependent 2	NFATC2	0.517943	0.866982	1.6739	1.6739
215550_at	WAP four-disulfide core domain 1	WFDC1	0.741797	1.24169	1.67389	1.67389
233517_s_at	collagen and calcium binding EGF domains 1	CCBE1	0.652039	1.0914	1.67383	1.67383
1565863_at	peroxiredoxin 3	PRDX3	1.78033	2.97912	1.67335	1.67335
227139_s_at	A kinase (PRKA) anchor protein 13	AKAP13	0.909861	1.5225	1.67334	1.67334
1553102_a_at	protein tyrosine kinase 6	PTK6	0.727459	1.21714	1.67314	1.67314
208890_s_at	non imprinted in Prader-Willi/Angelman syndrome 2	NIPA2	0.770536	1.28904	1.67291	1.67291
203726_s_at	sperm associated antigen 9	SPAG9	0.583005	0.974951	1.67229	1.67229
232669_at	prefoldin subunit 6	PFDN6	0.594974	0.99421	1.67101	1.67101
201195_s_at	acyl-CoA thioesterase 8	ACOT8	0.822397	1.37404	1.67077	1.67077
216971_s_at	sprouty homolog 4 (Drosophila)	SPRY4	0.756907	1.26391	1.66984	1.66984
232424_at	NAALADL2 antisense RNA 3	NAALADL2-AS3	0.871739	1.4555	1.66965	1.66965
205099_s_at	pregnancy specific beta-1-glycoprotein 4	PSG4	0.89399	1.4917	1.66859	1.66859
231034_s_at	hypothetical LOC100288271	LOC100288271	0.886287	1.4781	1.66775	1.66775
1563494_at	myeloid cell leukemia 1	MCL1	0.623805	1.03988	1.667	1.667
203196_at	ectodysplasin A	EDA	0.869506	1.4492	1.6667	1.6667
232653_at	v-myc avian myelocytomatosis viral oncogene neuroblastoma derived homolog	MYCN	0.884151	1.47278	1.66575	1.66575
223591_at	cytochrome b561 family, member D1	CYB561D1	1.07399	1.78731	1.66418	1.66418
227391_x_at	dipeptidyl-peptidase 3	DPP3	0.898761	1.49456	1.66291	1.66291
221958_s_at	potassium channel tetramerization domain containing 1	KCTD1	0.897724	1.49242	1.66245	1.66245
202431_s_at	phosphorylase kinase, alpha 1 (muscle)	PHKA1	0.738979	1.22836	1.66224	1.66224
224098_at	immunoglobulin heavy constant mu///immunoglobulin heavy constant gamma 1 (G1m marker)	IGHM///IGHG1	0.647697	1.07654	1.66211	1.66211
203932_at	polyamine-modulated factor 1///bone gamma-carboxyglutamate (gla) protein	PMF1///BGLAP	1.17364	1.9495	1.66107	1.66107
211272_s_at	relaxin 2	RLN2	0.319442	0.530424	1.66047	1.66047
232466_at	scavenger receptor class F, member 2	SCARF2	1.0115	1.6789	1.6598	1.6598
205208_at	CCZ1 vacuolar protein trafficking and biogenesis associated homolog B (S. cerevisiae)///CCZ1 vacuolar protein trafficking and biogenesis associated homolog (S. cerevisiae)	CCZ1B///CCZ1	0.802509	1.33186	1.65962	1.65962
1562684_at	uncharacterized LOC400958	LOC400958	0.763281	1.26589	1.65848	1.65848
226228_at	synaptotagmin VII	SYT7	0.894274	1.48208	1.6573	1.6573
225546_at	KIAA1958	KIAA1958	0.629944	1.04393	1.65718	1.65718
203571_s_at	adaptor-related protein complex 3, delta 1 subunit	AP3D1	1.02527	1.69887	1.65699	1.65699
222303_at	chromosome 20 open reading frame 194	C20orf194	0.754899	1.25061	1.65666	1.65666
218764_at	piezo-type mechanosensitive ion channel component 2	PIEZO2	0.815128	1.34951	1.65558	1.65558
1564227_at	chromobox homolog 3	CBX3	1.77572	2.93755	1.65429	1.65429
1555387_at	forkhead box P2	FOXP2	0.557108	0.921539	1.65415	1.65415
209723_at	hypermethylated in cancer 2	HIC2	0.728841	1.20514	1.6535	1.6535
202350_s_at	dihydrolipoamide branched chain transacylase E2	DBT	1.65361	2.73185	1.65205	1.65205
212120_at	indian hedgehog	IHH	0.839019	1.38573	1.65161	1.65161
220370_s_at	baculoviral IAP repeat containing 6	BIRC6	1.02666	1.69523	1.6512	1.6512
226210_s_at	H1 histone family, member X	H1FX	0.666713	1.10085	1.65116	1.65116
1563104_at	protein kinase, cAMP-dependent, regulatory, type I, alpha	PRKAR1A	0.847744	1.39919	1.65049	1.65049
217679_x_at	guanine nucleotide binding protein (G protein) alpha 12	GNA12	0.799554	1.3183	1.6488	1.6488
201412_at	solute carrier family 2 (facilitated glucose/fructose transporter), member 5	SLC2A5	0.974016	1.60498	1.64779	1.64779
208923_at	exportin 7	XPO7	0.903182	1.48776	1.64724	1.64724
232584_at	acyl-CoA synthetase medium-chain family member 2B///acyl-CoA synthetase medium-chain family member 2A	ACSM2B///ACSM2A	0.852726	1.40438	1.64693	1.64693
221530_s_at	myotubularin related protein 10	MTMR10	1.12759	1.85568	1.6457	1.6457
218995_s_at	akirin 2	AKIRIN2	0.729037	1.19922	1.64494	1.64494
231103_at	alanyl-tRNA synthetase domain containing 1	AARSD1	0.965533	1.58678	1.64343	1.64343
1563478_at	proteasome (prosome, macropain) subunit, beta type, 7	PSMB7	0.73783	1.21199	1.64265	1.64265
203104_at	chemokine (C-X-C motif) receptor 5	CXCR5	1.05358	1.73048	1.64248	1.64248
213929_at	prolactin regulatory element binding	PREB	0.886233	1.45448	1.6412	1.6412
205902_at	oxidative stress responsive serine-rich 1	OSER1	0.858764	1.40926	1.64104	1.64104
219685_at	scavenger receptor class A, member 3	SCARA3	0.674967	1.10749	1.6408	1.6408
207115_x_at	RUN and FYVE domain containing 3	RUFY3	0.780564	1.28067	1.6407	1.6407
204932_at	TBC1 domain family, member 29	TBC1D29	0.974763	1.59904	1.64044	1.64044
222868_s_at	Rho guanine nucleotide exchange factor (GEF) 26	ARHGEF26	1.03865	1.70182	1.6385	1.6385
1560763_at	long intergenic non-protein coding RNA 841	LINC00841	1.11882	1.83281	1.63817	1.63817
1559347_at	uncharacterized LOC283214	LOC283214	0.753928	1.2347	1.63769	1.63769
205582_s_at	non-POU domain containing, octamer-binding	NONO	0.898316	1.47045	1.6369	1.6369
1563460_at	prothymosin, alpha	PTMA	1.04058	1.70185	1.63547	1.63547
1554250_s_at	neuronal PAS domain protein 4	NPAS4	0.910612	1.48866	1.6348	1.6348
209557_s_at	citron rho-interacting serine/threonine kinase	CIT	0.680437	1.11152	1.63354	1.63354
1556590_s_at	chromosome 17 open reading frame 104	C17orf104	0.88804	1.44952	1.63227	1.63227
1556186_s_at	ENTPD3 antisense RNA 1	ENTPD3-AS1	0.606584	0.989784	1.63173	1.63173
1569020_at	SYF2 pre-mRNA-splicing factor	SYF2	0.694693	1.13329	1.63135	1.63135
231829_at	ATPase, Ca++ transporting, cardiac muscle, slow twitch 2	ATP2A2	0.982105	1.6012	1.63037	1.63037
205206_at	glucose-6-phosphate isomerase	GPI	1.06011	1.72813	1.63013	1.63013
203739_at	CD96 molecule	CD96	1.11485	1.81505	1.62806	1.62806
1553493_a_at	NLR family, pyrin domain containing 14	NLRP14	0.780675	1.27052	1.62747	1.62747
228224_at	UV-stimulated scaffold protein A	UVSSA	0.673503	1.09604	1.62738	1.62738
202686_s_at	ankyrin repeat domain 26	ANKRD26	0.802799	1.30632	1.6272	1.6272
1560662_s_at	FLJ33360 protein	FLJ33360	0.784303	1.27598	1.6269	1.6269
1562686_at	leucine rich repeat containing 8 family, member C	LRRC8C	0.72251	1.17493	1.62618	1.62618
224761_at	two pore segment channel 2	TPCN2	0.951439	1.5458	1.62469	1.62469
1568949_at	SMAD family member 4	SMAD4	0.725177	1.17749	1.62373	1.62373
213541_s_at	DnaJ (Hsp40) homolog, subfamily C, member 16	DNAJC16	0.849827	1.37963	1.62342	1.62342
212689_s_at	mitogen-activated protein kinase kinase 7	MAP2K7	0.790151	1.28219	1.62271	1.62271
1569312_at	Bet1 golgi vesicular membrane trafficking protein	BET1	0.859145	1.39392	1.62245	1.62245
1552845_at	patched domain containing 1	PTCHD1	0.365768	0.593377	1.62228	1.62228
204731_at	recombination signal binding protein for immunoglobulin kappa J region	RBPJ	0.700242	1.13368	1.61898	1.61898
210519_s_at	achaete-scute family bHLH transcription factor 1	ASCL1	0.802213	1.29845	1.61859	1.61859
230698_at	poly (ADP-ribose) polymerase family, member 10	PARP10	1.02534	1.65839	1.61741	1.61741
212859_x_at	immunoglobulin lambda variable 1-40	IGLV1-40	0.709243	1.14692	1.61711	1.61711
208729_x_at	leucine-rich pentatricopeptide repeat containing	LRPPRC	1.03008	1.66562	1.61698	1.61698
201468_s_at	potassium voltage-gated channel, KQT-like subfamily, member 1	KCNQ1	0.856422	1.38441	1.6165	1.6165
209446_s_at	nucleoporin 188kDa	NUP188	0.780626	1.2617	1.61627	1.61627
1556364_at	APCDD1L antisense RNA 1 (head to head)	APCDD1L-AS1	0.484931	0.783536	1.61577	1.61577
233056_x_at	uncharacterized LOC100132874	LOC100132874	0.819249	1.32278	1.61463	1.61463
1568858_at	procollagen C-endopeptidase enhancer	PCOLCE	0.644342	1.03966	1.61353	1.61353
207761_s_at	collagen, type IV, alpha 6	COL4A6	0.844969	1.36142	1.6112	1.6112
223569_at	inositol 1,4,5-trisphosphate receptor interacting protein-like 2	ITPRIPL2	0.642009	1.03398	1.61053	1.61053
1557411_s_at	dynamin 3	DNM3	0.889221	1.43186	1.61024	1.61024
222328_x_at	RAB8B, member RAS oncogene family	RAB8B	0.743363	1.19665	1.60978	1.60978
231183_s_at	aminoacylase 1	ACY1	1.54358	2.48172	1.60777	1.60777
205903_s_at	autophagy related 13	ATG13	1	1.60677	1.60677	1.60677
232889_at	chloride channel, nucleotide-sensitive, 1A	CLNS1A	0.938052	1.50719	1.60672	1.60672
205475_at	tumor protein, translationally-controlled 1 pseudogene 8	TPT1P8	0.879895	1.41345	1.60639	1.60639
200606_at	plexin A3	PLXNA3	1.50209	2.41121	1.60524	1.60524
205238_at	chorionic somatomammotropin hormone 2	CSH2	0.601793	0.965988	1.60518	1.60518
220177_s_at	mitochondrial tRNA translation optimization 1	MTO1	0.51949	0.83362	1.60469	1.60469
231736_x_at	uridine monophosphate synthetase	UMPS	0.867793	1.39245	1.60459	1.60459
1555680_a_at	leucine rich repeat containing 41	LRRC41	0.780661	1.2524	1.60429	1.60429
221950_at	collagen, type VIII, alpha 1	COL8A1	0.79584	1.2757	1.60296	1.60296
211958_at	nucleoporin 54kDa	NUP54	1.14178	1.82964	1.60244	1.60244
217728_at	chromosome 6 open reading frame 120	C6orf120	0.791829	1.26879	1.60236	1.60236
220491_at	abhydrolase domain containing 16A	ABHD16A	0.819436	1.31212	1.60125	1.60125
223660_at	transmembrane protein 44	TMEM44	1.56481	2.50527	1.601	1.601
213338_at	natural cytotoxicity triggering receptor 1	NCR1	0.955539	1.52708	1.59814	1.59814
1568838_at	retinoid X receptor, alpha	RXRA	0.443547	0.70802	1.59627	1.59627
217677_at	WD repeat domain 48	WDR48	0.724128	1.15572	1.59602	1.59602
209398_at	mitogen-activated protein kinase 1 interacting protein 1-like	MAPK1IP1L	0.870294	1.38894	1.59595	1.59595
223321_s_at	leucine-rich repeats and calponin homology (CH) domain containing 2	LRCH2	0.792959	1.2649	1.59516	1.59516
207540_s_at	solute carrier family 43, member 3	SLC43A3	1.44712	2.30794	1.59485	1.59485
220979_s_at	stromal interaction molecule 2	STIM2	0.826575	1.3178	1.59428	1.59428
1560411_at	defensin, beta 107B///defensin, beta 107A	DEFB107B///DEFB107A	0.664903	1.05915	1.59294	1.59294
218786_at	agmatine ureohydrolase (agmatinase)	AGMAT	0.849068	1.3512	1.59139	1.59139
1557788_a_at	zinc finger protein 546	ZNF546	0.758896	1.20765	1.59133	1.59133
1561615_s_at	olfactory receptor, family 2, subfamily H, member 1	OR2H1	0.595578	0.947454	1.59081	1.59081
232412_at	mindbomb E3 ubiquitin protein ligase 2	MIB2	0.721854	1.14823	1.59067	1.59067
1560048_at	nudix (nucleoside diphosphate linked moiety X)-type motif 12	NUDT12	0.774564	1.23191	1.59045	1.59045
201262_s_at	proteasome (prosome, macropain) subunit, beta type, 9	PSMB9	0.936583	1.48948	1.59033	1.59033
225373_at	brain expressed, X-linked 5	BEX5	0.774478	1.23147	1.59006	1.59006
232583_at	zinc finger protein 814	ZNF814	0.907676	1.44302	1.5898	1.5898
1554464_a_at	centrosomal protein 89kDa	CEP89	1.03957	1.65129	1.58844	1.58844
228854_at	cysteine-serine-rich nuclear protein 3	CSRNP3	0.590433	0.937144	1.58722	1.58722
231001_at	transmembrane protein 107	TMEM107	1.12503	1.78499	1.58662	1.58662
218700_s_at	fidgetin-like 1	FIGNL1	1.17158	1.85688	1.58494	1.58494
229975_at	BAH domain and coiled-coil containing 1	BAHCC1	0.853041	1.35183	1.58471	1.58471
203060_s_at	HLA complex P5 (non-protein coding)	HCP5	0.608531	0.964242	1.58454	1.58454
227461_at	ankyrin 2, neuronal	ANK2	0.877664	1.3905	1.58432	1.58432
211582_x_at	MOB kinase activator 1A	MOB1A	1.08557	1.71982	1.58425	1.58425
231788_at	YTH domain containing 1	YTHDC1	1.24	1.9641	1.58395	1.58395
226160_at	uncharacterized LOC100288123	LOC100288123	1.01481	1.60643	1.58299	1.58299
221645_s_at	vesicle transport through interaction with t-SNAREs 1B	VTI1B	0.934918	1.47985	1.58287	1.58287
211367_s_at	involucrin	IVL	0.96577	1.52713	1.58126	1.58126
208103_s_at	potassium inwardly-rectifying channel, subfamily J, member 5	KCNJ5	0.990016	1.56469	1.58047	1.58047
1553972_a_at	oncostatin M receptor	OSMR	0.87906	1.38921	1.58034	1.58034
210524_x_at	golgi-associated, gamma adaptin ear containing, ARF binding protein 2	GGA2	0.76908	1.21467	1.57938	1.57938
227850_x_at	golgin A2 pseudogene 5	GOLGA2P5	0.847722	1.33879	1.57928	1.57928
208436_s_at	platelet-activating factor receptor	PTAFR	0.774993	1.22381	1.57912	1.57912
223592_s_at	Sep (O-phosphoserine) tRNA:Sec (selenocysteine) tRNA synthase	SEPSECS	1.12098	1.77015	1.57911	1.57911
219305_x_at	trichoplein, keratin filament binding	TCHP	0.811367	1.28116	1.57901	1.57901
227129_x_at	zinc finger protein 503	ZNF503	0.933077	1.47157	1.57712	1.57712
216306_x_at	kelch-like family member 7	KLHL7	1.02587	1.61677	1.576	1.576
205303_at	protein phosphatase, EF-hand calcium binding domain 2	PPEF2	0.716749	1.12895	1.57509	1.57509
224496_s_at	zinc finger protein 19	ZNF19	0.817329	1.28701	1.57465	1.57465
219386_s_at	small EDRK-rich factor 1B (centromeric)///small EDRK-rich factor 1A (telomeric)	SERF1B///SERF1A	0.701711	1.10457	1.57411	1.57411
1554442_at	thyroid adenoma associated	THADA	1.11181	1.74994	1.57395	1.57395
209028_s_at	ribosomal protein L17	RPL17	0.790299	1.24357	1.57354	1.57354
227997_at	C-type lectin domain family 2, member D	CLEC2D	1.0221	1.60797	1.5732	1.5732
200844_s_at	actinin, alpha 2	ACTN2	0.849958	1.33711	1.57314	1.57314
227081_at	synaptopodin 2	SYNPO2	0.979013	1.54009	1.57311	1.57311
215806_x_at	transcription factor CP2-like 1	TFCP2L1	0.674029	1.05939	1.57173	1.57173
223220_s_at	tectonin beta-propeller repeat containing 1	TECPR1	1.02817	1.61523	1.57099	1.57099
202990_at	caspase 1, apoptosis-related cysteine peptidase	CASP1	0.816954	1.28268	1.57007	1.57007
216840_s_at	proteoglycan 3	PRG3	0.708058	1.1115	1.56979	1.56979
219902_at	BarH-like homeobox 1	BARHL1	0.870368	1.36605	1.56951	1.56951
233720_at	p21 protein (Cdc42/Rac)-activated kinase 2 pseudogene	LOC646214	0.788043	1.23683	1.5695	1.5695
1564158_a_at	general transcription factor II, i, pseudogene///general transcription factor IIi, pseudogene 1///general transcription factor IIi	LOC100093631///GTF2IP1///GTF2I	0.946209	1.4847	1.56911	1.56911
206565_x_at	docking protein 4	DOK4	1.13823	1.78584	1.56896	1.56896
205646_s_at	small ubiquitin-like modifier 1	SUMO1	0.80415	1.26127	1.56845	1.56845
214767_s_at	NCK interacting protein with SH3 domain	NCKIPSD	0.628604	0.985743	1.56815	1.56815
219355_at	zinc finger CCCH-type containing 8	ZC3H8	1.42606	2.23621	1.56811	1.56811
225776_at	uncharacterized LOC100506974	LOC100506974	0.86847	1.36168	1.5679	1.5679
218918_at	SNAP-associated protein	SNAPIN	0.676036	1.0595	1.56722	1.56722
200736_s_at	transcription factor 4	TCF4	0.804876	1.26138	1.56717	1.56717
210066_s_at	phospholipase C-like 2	PLCL2	0.731132	1.1457	1.56703	1.56703
201063_at	target of EGR1, member 1 (nuclear)	TOE1	0.791593	1.24039	1.56696	1.56696
226189_at	nucleophosmin/nucleoplasmin 2	NPM2	1.02498	1.6053	1.56618	1.56618
1565976_at	A kinase (PRKA) anchor protein 1	AKAP1	0.83277	1.30284	1.56447	1.56447
1553428_at	uncharacterized FLJ34503	FLJ34503	0.464033	0.725781	1.56407	1.56407
1554443_s_at	thyroid adenoma associated	THADA	1.61322	2.52257	1.56368	1.56368
222108_at	poly (ADP-ribose) polymerase family, member 10	PARP10	0.705196	1.1024	1.56326	1.56326
228812_at	ADP-ribosylation factor-like 16	ARL16	0.924526	1.44525	1.56324	1.56324
226360_at	phosphodiesterase 1A, calmodulin-dependent	PDE1A	0.683964	1.06886	1.56274	1.56274
200677_at	DEAH (Asp-Glu-Ala-His) box polypeptide 16	DHX16	0.978439	1.52883	1.56252	1.56252
205159_at	growth arrest-specific 2 like 1	GAS2L1	0.639699	0.99933	1.56219	1.56219
213506_at	aconitase 2, mitochondrial	ACO2	0.815512	1.27393	1.56212	1.56212
213095_x_at	zinc finger protein 443	ZNF443	1.19193	1.86193	1.56211	1.56211
209193_at	tripartite motif containing 33	TRIM33	0.746751	1.1664	1.56196	1.56196
1560112_at	uncharacterized LOC101929239	LOC101929239	1.35587	2.11774	1.56191	1.56191
203058_s_at	phospholipase C, eta 2	PLCH2	0.617947	0.965098	1.56178	1.56178
202992_at	actin-like 6B	ACTL6B	0.82919	1.29316	1.55954	1.55954
204153_s_at	HIV-1 Tat interactive protein 2, 30kDa	HTATIP2	1.09835	1.71252	1.55917	1.55917
203139_at	apolipoprotein B mRNA editing enzyme, catalytic polypeptide-like 2	APOBEC2	0.72073	1.12355	1.55891	1.55891
204860_s_at	paired box 8	PAX8	0.997629	1.55479	1.55849	1.55849
1569538_at	phosphoenolpyruvate carboxykinase 2 (mitochondrial)	PCK2	0.851401	1.32673	1.55829	1.55829
202269_x_at	transcription factor AP-2 gamma (activating enhancer binding protein 2 gamma)	TFAP2C	0.999001	1.55623	1.55779	1.55779
202936_s_at	plexin B3	PLXNB3	0.839475	1.30715	1.5571	1.5571
224733_at	collagen, type I, alpha 2	COL1A2	1.00606	1.56583	1.5564	1.5564
220184_at	vesicle (multivesicular body) trafficking 1	VTA1	1.03698	1.61349	1.55595	1.55595
225079_at	coiled-coil domain containing 180///LOC100499484-C9orf174 readthrough	CCDC180///LOC100499484-C9ORF174	0.893671	1.38948	1.5548	1.5548
202377_at	SMAD family member 3	SMAD3	0.996232	1.54772	1.55357	1.55357
225997_at	mitochondrial ribosomal protein L38	MRPL38	0.889221	1.38059	1.55259	1.55259
211366_x_at	claudin 8	CLDN8	1.05517	1.63777	1.55214	1.55214
234151_at	protein phosphatase, Mg2+/Mn2+ dependent, 1F	PPM1F	0.679268	1.05403	1.55171	1.55171
210513_s_at	RNA binding motif protein, X-linked	RBMX	0.956828	1.48467	1.55165	1.55165
226875_at	density-regulated protein	DENR	1.14976	1.78389	1.55153	1.55153
219863_at	translocase of inner mitochondrial membrane 23 homolog (yeast)	TIMM23	1.03895	1.6118	1.55137	1.55137
209500_x_at	Bardet-Biedl syndrome 4	BBS4	0.704668	1.09302	1.55111	1.55111
215043_s_at	WD repeat domain 91	WDR91	1.24958	1.93765	1.55065	1.55065
223422_s_at	ZFP62 zinc finger protein	ZFP62	0.806036	1.2496	1.5503	1.5503
223204_at	late endosomal/lysosomal adaptor, MAPK and MTOR activator 3	LAMTOR3	1	1.54974	1.54974	1.54974
214584_x_at	PAX3 and PAX7 binding protein 1	PAXBP1	0.820674	1.27107	1.54881	1.54881
220253_s_at	ClpB caseinolytic peptidase B homolog (E. coli)	CLPB	0.664888	1.02888	1.54745	1.54745
214707_x_at	impact RWD domain protein	IMPACT	0.794333	1.22891	1.5471	1.5471
1557661_at	coiled-coil domain containing 67	CCDC67	0.597166	0.923736	1.54687	1.54687
227084_at	MIR4697 host gene (non-protein coding)	MIR4697HG	1.04251	1.61228	1.54655	1.54655
227529_s_at	zinc finger protein 395	ZNF395	0.466324	0.721149	1.54645	1.54645
210357_s_at	Rho GDP dissociation inhibitor (GDI) alpha	ARHGDIA	0.93516	1.44601	1.54627	1.54627
202771_at	zinc finger protein 230///zinc finger protein 221	ZNF230///ZNF221	1.04055	1.60891	1.54621	1.54621
204933_s_at	Rho guanine nucleotide exchange factor (GEF) 16	ARHGEF16	0.783285	1.21068	1.54564	1.54564
204057_at	coiled-coil and C2 domain containing 1A	CC2D1A	1.29343	1.99838	1.54503	1.54503
233877_at	threonyl-tRNA synthetase-like 2	TARSL2	0.873793	1.34934	1.54423	1.54423
1563565_at	stearoyl-CoA desaturase (delta-9-desaturase)	SCD	0.711595	1.09885	1.54421	1.54421
203962_s_at	fibroblast growth factor 18	FGF18	0.796014	1.22917	1.54415	1.54415
228284_at	espin	ESPN	0.834853	1.28885	1.5438	1.5438
232068_s_at	InaD-like (Drosophila)	INADL	0.859581	1.32681	1.54356	1.54356
225372_at	leucine rich repeat containing 37, member A3	LRRC37A3	0.874875	1.35013	1.54322	1.54322
228742_at	cytochrome c oxidase subunit VIa polypeptide 1 pseudogene 2///cytochrome c oxidase subunit VIa polypeptide 1	COX6A1P2///COX6A1	0.421729	0.650548	1.54257	1.54257
221321_s_at	CREB/ATF bZIP transcription factor	CREBZF	0.635362	0.979842	1.54218	1.54218
210714_at	chromodomain helicase DNA binding protein 5	CHD5	0.350816	0.540985	1.54208	1.54208
1557077_a_at	chromosome 8 open reading frame 88	C8orf88	0.768432	1.18477	1.5418	1.5418
219154_at	solute carrier family 37, member 3	SLC37A3	1.00643	1.55124	1.54133	1.54133
223467_at	formin-like 3	FMNL3	0.630709	0.971929	1.54101	1.54101
219313_at	oxysterol binding protein-like 5	OSBPL5	0.857322	1.32089	1.54071	1.54071
222217_s_at	major facilitator superfamily domain containing 12	MFSD12	0.754906	1.16308	1.5407	1.5407
224918_x_at	BRCA1/BRCA2-containing complex, subunit 3	BRCC3	0.868494	1.33761	1.54014	1.54014
224921_at	RNA binding motif protein 47	RBM47	0.922036	1.42001	1.54008	1.54008
1554670_at	uncharacterized LOC728175	LOC728175	1.15097	1.77182	1.53942	1.53942
226225_at	solute carrier family 6 (neutral amino acid transporter), member 19	SLC6A19	0.852644	1.31218	1.53895	1.53895
225899_x_at	leucine rich repeat containing 46	LRRC46	0.960243	1.47736	1.53853	1.53853
232580_x_at	BRO1 domain and CAAX motif containing	BROX	0.864572	1.32959	1.53786	1.53786
232541_at	keratin 17 pseudogene 5	KRT17P5	0.688763	1.05918	1.5378	1.5378
227048_at	ATP-binding cassette, sub-family G (WHITE), member 1	ABCG1	0.991492	1.52436	1.53744	1.53744
219359_at	neuropilin 2	NRP2	0.891584	1.37059	1.53725	1.53725
202506_at	caldesmon 1	CALD1	1.08011	1.66029	1.53714	1.53714
220108_at	ubiquitin-conjugating enzyme E2, J2	UBE2J2	0.763808	1.17391	1.53691	1.53691
203786_s_at	heterogeneous nuclear ribonucleoprotein A3 pseudogene 1	HNRNPA3P1	0.667163	1.02512	1.53653	1.53653
222834_s_at	glutathione S-transferase omega 2	GSTO2	1.12388	1.72681	1.53648	1.53648
232442_at	protein tyrosine phosphatase, non-receptor type 2	PTPN2	1.10476	1.69645	1.53558	1.53558
1568827_at	notch 2	NOTCH2	0.633836	0.972865	1.53488	1.53488
228523_at	hCG1646718	LOC645739	0.9315	1.42954	1.53467	1.53467
1560332_at	solute carrier family 38, member 10	SLC38A10	0.966502	1.48321	1.53461	1.53461
226301_at	dynein regulatory complex subunit 1	DRC1	0.888692	1.36376	1.53457	1.53457
222453_at	SEC14 and spectrin domains 1	SESTD1	0.988051	1.51604	1.53437	1.53437
210095_s_at	suppressor of cytokine signaling 1	SOCS1	0.831258	1.27497	1.53378	1.53378
226430_at	NK2 homeobox 1	NKX2-1	0.942381	1.44515	1.5335	1.5335
202085_at	chromosome 1 open reading frame 61	C1orf61	1.74924	2.68243	1.53349	1.53349
233315_at	autism susceptibility candidate 2	AUTS2	1.06478	1.63258	1.53326	1.53326
201430_s_at	phosducin-like	PDCL	0.967652	1.48333	1.53292	1.53292
208916_at	adaptor-related protein complex 2, alpha 2 subunit	AP2A2	1.12325	1.72167	1.53276	1.53276
201163_s_at	zinc finger and BTB domain containing 43	ZBTB43	0.980487	1.50281	1.53272	1.53272
228770_at	zinc finger protein 470	ZNF470	0.916727	1.40481	1.53242	1.53242
1562307_at	within bgcn homolog (Drosophila)	WIBG	0.744299	1.14048	1.53229	1.53229
213003_s_at	UDP-Gal:betaGlcNAc beta 1,4- galactosyltransferase, polypeptide 1	B4GALT1	0.748717	1.14714	1.53214	1.53214
211456_x_at	myocyte enhancer factor 2A	MEF2A	0.760687	1.16506	1.53159	1.53159
217534_at	potassium large conductance calcium-activated channel, subfamily M, alpha member 1	KCNMA1	0.736098	1.127	1.53104	1.53104
201809_s_at	cyclin F	CCNF	0.910958	1.39357	1.52979	1.52979
202443_x_at	hippocalcin-like 1	HPCAL1	0.860472	1.31634	1.52978	1.52978
211996_s_at	immunoglobulin superfamily, member 9B	IGSF9B	0.928981	1.42073	1.52934	1.52934
205932_s_at	ral guanine nucleotide dissociation stimulator	RALGDS	0.680758	1.04074	1.52879	1.52879
204032_at	solute carrier family 16 (monocarboxylate transporter), member 7	SLC16A7	0.818793	1.25156	1.52855	1.52855
230214_at	acid phosphatase, prostate	ACPP	0.885362	1.3531	1.52831	1.52831
203685_at	family with sequence similarity 65, member B	FAM65B	0.824842	1.26043	1.52809	1.52809
211675_s_at	apolipoprotein M	APOM	1.0051	1.53582	1.52803	1.52803
222243_s_at	biogenesis of lysosomal organelles complex-1, subunit 5, muted	BLOC1S5	1.1139	1.70125	1.5273	1.5273
220416_at	guanine nucleotide binding protein (G protein) alpha 12	GNA12	0.824286	1.25886	1.52721	1.52721
209813_x_at	HAUS augmin-like complex, subunit 5	HAUS5	0.751279	1.14734	1.52718	1.52718
211596_s_at	par-6 family cell polarity regulator beta	PARD6B	0.931217	1.42204	1.52707	1.52707
1554966_a_at	thrombospondin-type laminin G domain and EAR repeats	TSPEAR	0.526023	0.802868	1.5263	1.5263
1561167_at	deoxythymidylate kinase (thymidylate kinase)	DTYMK	1.0268	1.56628	1.5254	1.5254
1570249_x_at	adaptor-related protein complex 1, sigma 2 subunit	AP1S2	0.980131	1.49386	1.52415	1.52415
202254_at	proline-rich protein HaeIII subfamily 2///proline-rich protein HaeIII subfamily 1	PRH2///PRH1	0.636255	0.969367	1.52355	1.52355
202727_s_at	ADAM metallopeptidase domain 17	ADAM17	0.920422	1.40186	1.52306	1.52306
207436_x_at	ribosomal RNA processing 7 homolog B (S. cerevisiae)///polymerase (DNA-directed), delta interacting protein 3	RRP7B///POLDIP3	0.911733	1.38814	1.52253	1.52253
200821_at	tyrosine kinase, non-receptor, 2	TNK2	1.51493	2.30652	1.52252	1.52252
205883_at	anaphase promoting complex subunit 13	ANAPC13	0.625703	0.951564	1.52079	1.52079
223642_at	serine/threonine kinase 33	STK33	0.791463	1.20348	1.52057	1.52057
228479_at	zinc finger protein 861, pseudogene	ZNF861P	0.833741	1.26774	1.52055	1.52055
205547_s_at	tetratricopeptide repeat domain 3	TTC3	0.809013	1.22878	1.51886	1.51886
212157_at	general transcription factor IIH, polypeptide 2B (pseudogene)	GTF2H2B	0.845724	1.28411	1.51836	1.51836
216724_at	ADAM metallopeptidase with thrombospondin type 1 motif, 8	ADAMTS8	1.27897	1.94141	1.51795	1.51795
224324_at	G protein-coupled receptor 146	GPR146	0.755262	1.14635	1.51782	1.51782
227821_at	uncharacterized LOC101926892	LOC101926892	0.80281	1.21841	1.51767	1.51767
1568763_s_at	pre-mRNA processing factor 31	PRPF31	0.928306	1.40879	1.51759	1.51759
227755_at	CCR4-NOT transcription complex, subunit 2	CNOT2	0.938268	1.42389	1.51757	1.51757
226978_at	serine/threonine kinase 35	STK35	0.938807	1.4241	1.51692	1.51692
221859_at	REX1, RNA exonuclease 1 homolog (S. cerevisiae)	REXO1	0.43898	0.665647	1.51635	1.51635
233637_at	complement component (3d/Epstein Barr virus) receptor 2	CR2	1.04172	1.5788	1.51558	1.51558
205390_s_at	GATA zinc finger domain containing 1	GATAD1	0.250257	0.379168	1.51511	1.51511
221725_at	iron-sulfur cluster assembly 2	ISCA2	1.02647	1.55465	1.51457	1.51457
226333_at	inositol hexakisphosphate kinase 3	IP6K3	0.989364	1.49836	1.51447	1.51447
1557996_at	SPEG complex locus	SPEG	0.981724	1.48511	1.51275	1.51275
212647_at	long intergenic non-protein coding RNA 663	LINC00663	0.920369	1.39204	1.51248	1.51248
228890_at	ets variant 6	ETV6	0.969786	1.46675	1.51244	1.51244
229389_at	KIAA0922	KIAA0922	0.689036	1.0421	1.5124	1.5124
1556749_at	triggering receptor expressed on myeloid cells-like 3, pseudogene	TREML3P	0.582785	0.881257	1.51215	1.51215
233458_at	uncharacterized LOC90768	LOC90768	0.594496	0.898913	1.51206	1.51206
1556589_at	poly(A) binding protein, cytoplasmic 1-like 2B	PABPC1L2B	0.478134	0.722776	1.51166	1.51166
222294_s_at	mitochondrial ribosome-associated GTPase 2	MTG2	0.861828	1.30264	1.51148	1.51148
213436_at	wings apart-like homolog (Drosophila)	WAPAL	0.919401	1.38931	1.51111	1.51111
226933_s_at	TAM41, mitochondrial translocator assembly and maintenance protein, homolog (S. cerevisiae)	TAMM41	1.02146	1.5435	1.51107	1.51107
225293_at	uncharacterized LOC644656	LOC644656	0.895686	1.35281	1.51036	1.51036
1566825_at	LanC lantibiotic synthetase component C-like 1 (bacterial)	LANCL1	0.902514	1.36274	1.50994	1.50994
202947_s_at	potassium voltage-gated channel, delayed-rectifier, subfamily S, member 3	KCNS3	1.04396	1.5763	1.50992	1.50992
208960_s_at	interferon induced transmembrane protein 3	IFITM3	0.85113	1.28506	1.50982	1.50982
221796_at	FLYWCH family member 2	FLYWCH2	0.830303	1.25348	1.50967	1.50967
218087_s_at	desumoylating isopeptidase 2	DESI2	0.811236	1.22463	1.50959	1.50959
1562371_s_at	lipocalin 15	LCN15	0.735689	1.11017	1.50902	1.50902
201578_at	stanniocalcin 1	STC1	0.946845	1.42745	1.50759	1.50759
226474_at	uncharacterized LOC100507560	LOC100507560	1.13088	1.7045	1.50723	1.50723
202132_at	TLR4 interactor with leucine-rich repeats	TRIL	0.920288	1.38702	1.50715	1.50715
1563902_at	stress-associated endoplasmic reticulum protein 1	SERP1	1.10153	1.65997	1.50697	1.50697
226769_at	solute carrier family 25, member 27	SLC25A27	0.89398	1.34683	1.50656	1.50656
228913_at	pecanex homolog (Drosophila)	PCNX	0.97153	1.46284	1.5057	1.5057
201795_at	mitogen-activated protein kinase 10	MAPK10	1.12067	1.68727	1.50559	1.50559
225367_at	transmembrane protein 91	TMEM91	0.994432	1.49706	1.50544	1.50544
202096_s_at	chemokine (C-C motif) ligand 3-like 3///chemokine (C-C motif) ligand 3-like 1///chemokine (C-C motif) ligand 3	CCL3L3///CCL3L1///CCL3	1.25954	1.89616	1.50544	1.50544
219103_at	ependymin related 1	EPDR1	0.820234	1.23412	1.5046	1.5046
229926_at	nucleoporin 62kDa	NUP62	1.03083	1.55083	1.50445	1.50445
1557889_at	small nuclear ribonucleoprotein polypeptide N	SNRPN	1.13412	1.70598	1.50424	1.50424
204963_at	myosin binding protein C, cardiac	MYBPC3	1.08346	1.62976	1.50422	1.50422
231098_at	collagen, type XXIV, alpha 1	COL24A1	1.87521	2.81915	1.50337	1.50337
217671_at	collagen, type V, alpha 2	COL5A2	0.956893	1.43853	1.50334	1.50334
221578_at	X-linked inhibitor of apoptosis	XIAP	0.862063	1.29532	1.50259	1.50259
1557795_s_at	family with sequence similarity 87, member A	FAM87A	0.560701	0.842486	1.50256	1.50256
205137_x_at	neuregulin 1	NRG1	1.56725	2.35457	1.50235	1.50235
215604_x_at	ELOVL fatty acid elongase 4	ELOVL4	0.852088	1.28004	1.50224	1.50224
1564665_at	aldo-keto reductase family 1, member B1 (aldose reductase)	AKR1B1	0.7739	1.16237	1.50197	1.50197
213395_at	glycerol kinase	GK	0.949059	1.42526	1.50176	1.50176
205270_s_at	fibroblast growth factor 5	FGF5	0.597338	0.897007	1.50167	1.50167
225008_at	ATP-binding cassette, sub-family B (MDR/TAP), member 8	ABCB8	0.751852	1.12884	1.50141	1.50141
230559_x_at	HORMA domain containing 2	HORMAD2	1.03523	1.55426	1.50137	1.50137
210184_at	ribonuclease P/MRP 40kDa subunit	RPP40	0.971925	1.45746	1.49956	1.49956
225782_at	solute carrier family 45, member 1	SLC45A1	0.908485	1.36216	1.49938	1.49938
209496_at	monoamine oxidase A	MAOA	1.03653	1.55394	1.49918	1.49918
212464_s_at	synovial sarcoma, X breakpoint 2B///synovial sarcoma, X breakpoint 3///synovial sarcoma, X breakpoint 2	SSX2B///SSX3///SSX2	0.957741	1.43571	1.49906	1.49906
201171_at	retinoic acid receptor, gamma	RARG	1.12387	1.6841	1.49848	1.49848
226137_at	SIX homeobox 1	SIX1	0.922188	1.38166	1.49824	1.49824
206766_at	fucosyltransferase 4 (alpha (1,3) fucosyltransferase, myeloid-specific)	FUT4	0.771482	1.1557	1.49802	1.49802
209880_s_at	small nuclear ribonucleoprotein 70kDa (U1)	SNRNP70	0.835169	1.25097	1.49786	1.49786
201896_s_at	SRY (sex determining region Y)-box 11	SOX11	1.12	1.67723	1.49752	1.49752
229879_at	tubulin tyrosine ligase-like family, member 10	TTLL10	0.657057	0.98384	1.49734	1.49734
200782_at	CD302 molecule	CD302	1.28477	1.92334	1.49703	1.49703
212184_s_at	BUB1 mitotic checkpoint serine/threonine kinase	BUB1	0.919661	1.37642	1.49666	1.49666
226325_at	G protein-coupled receptor 155	GPR155	1.32522	1.98311	1.49643	1.49643
212944_at	immunoglobulin heavy constant mu///immunoglobulin heavy constant gamma 1 (G1m marker)///immunoglobulin heavy constant alpha 1	IGHM///IGHG1///IGHA1	0.851719	1.27413	1.49596	1.49596
211200_s_at	serum amyloid A2///serum amyloid A1	SAA2///SAA1	1.06252	1.58932	1.4958	1.4958
209512_at	calcium/calmodulin-dependent protein kinase II gamma	CAMK2G	1.02862	1.53826	1.49546	1.49546
203961_at	fibroblast growth factor 18	FGF18	0.829784	1.24058	1.49506	1.49506
230430_at	peptidylprolyl isomerase E-like pseudogene	PPIEL	0.731	1.0927	1.49481	1.49481
216442_x_at	kelch-like family member 28	KLHL28	0.975703	1.45844	1.49476	1.49476
210701_at	arachidonate 5-lipoxygenase	ALOX5	0.904179	1.35149	1.49471	1.49471
232418_at	collagen, type IV, alpha 4	COL4A4	0.597962	0.893284	1.49388	1.49388
1569108_a_at	ADAM metallopeptidase domain 10	ADAM10	0.863362	1.2893	1.49335	1.49335
214656_x_at	denticleless E3 ubiquitin protein ligase homolog (Drosophila)	DTL	0.728128	1.08728	1.49326	1.49326
224414_s_at	TatD DNase domain containing 3	TATDN3	1.11438	1.66403	1.49323	1.49323
201431_s_at	phosducin-like	PDCL	1.07962	1.61196	1.49307	1.49307
228877_at	xin actin-binding repeat containing 1	XIRP1	1.01879	1.52027	1.49223	1.49223
207547_s_at	fasciculation and elongation protein zeta 2 (zygin II)	FEZ2	0.742833	1.10802	1.49162	1.49162
209626_s_at	MAPKAPK5 antisense RNA 1	MAPKAPK5-AS1	0.538245	0.802254	1.4905	1.4905
220927_s_at	diphthamide biosynthesis 3	DPH3	0.496933	0.74061	1.49036	1.49036
214459_x_at	SNF8, ESCRT-II complex subunit	SNF8	0.988106	1.47262	1.49034	1.49034
233775_x_at	Leber congenital amaurosis 5	LCA5	0.854875	1.27387	1.49012	1.49012
213051_at	proline dehydrogenase (oxidase) 2	PRODH2	0.910781	1.35674	1.48964	1.48964
209050_s_at	solute carrier family 7 (cationic amino acid transporter, y+ system), member 1	SLC7A1	1.14067	1.699	1.48948	1.48948
227719_at	family with sequence similarity 104, member B	FAM104B	1.36905	2.03796	1.4886	1.4886
214795_at	solute carrier family 25 (mitochondrial carrier: glutamate), member 22	SLC25A22	0.916939	1.36479	1.48842	1.48842
216614_at	phosphofurin acidic cluster sorting protein 1	PACS1	0.927672	1.38055	1.48819	1.48819
202180_s_at	ATPase, Cu++ transporting, alpha polypeptide	ATP7A	1.16307	1.73072	1.48806	1.48806
215659_at	tetratricopeptide repeat domain 12	TTC12	0.478546	0.71186	1.48755	1.48755
215313_x_at	centrosomal protein 63kDa	CEP63	0.966519	1.43736	1.48715	1.48715
210473_s_at	lysosomal-associated membrane protein 1	LAMP1	1.01764	1.51279	1.48657	1.48657
218280_x_at	nuclear casein kinase and cyclin-dependent kinase substrate 1	NUCKS1	1.41503	2.10268	1.48596	1.48596
208966_x_at	mediator complex subunit 13-like	MED13L	1.23638	1.83643	1.48533	1.48533
231926_at	solute carrier family 2 (facilitated glucose transporter), member 9	SLC2A9	0.604933	0.898394	1.48511	1.48511
215921_at	fukutin related protein	FKRP	0.895426	1.3298	1.4851	1.4851
209879_at	UHRF1 binding protein 1-like	UHRF1BP1L	1.0163	1.50921	1.48501	1.48501
212875_s_at	tyrosine kinase, non-receptor, 2	TNK2	0.783226	1.163	1.48488	1.48488
1562946_at	calpain, small subunit 1	CAPNS1	0.877115	1.3017	1.48407	1.48407
204882_at	islet cell autoantigen 1, 69kDa	ICA1	0.857157	1.27173	1.48366	1.48366
212230_at	GTF2I repeat domain containing 2B///GTF2I repeat domain containing 2	GTF2IRD2B///GTF2IRD2	0.86607	1.28452	1.48315	1.48315
200848_at	adenosine deaminase, RNA-specific, B1	ADARB1	0.848456	1.25839	1.48315	1.48315
213125_at	RNA binding motif protein, Y-linked, family 1, member J///RNA binding motif protein, Y-linked, family 1, member E///RNA binding motif protein, Y-linked, family 1, member D///RNA binding motif protein, Y-linked, family 1, member B///RNA binding motif protein, Y-linked, family 1, member F///RNA binding motif protein, Y-linked, family 1, member A1	RBMY1J///RBMY1E///RBMY1D///RBMY1B///RBMY1F///RBMY1A1	0.906339	1.34363	1.48248	1.48248
218066_at	zinc finger protein 43	ZNF43	0.721569	1.06949	1.48217	1.48217
203388_at	leucine rich repeat transmembrane neuronal 2	LRRTM2	0.794219	1.17716	1.48216	1.48216
209590_at	cytoskeleton associated protein 5	CKAP5	1.07207	1.58863	1.48184	1.48184
1556601_a_at	Fanconi anemia, complementation group B	FANCB	1.40143	2.0754	1.48092	1.48092
217586_x_at	syntaxin 16	STX16	0.994497	1.47249	1.48064	1.48064
228907_at	sprouty-related, EVH1 domain containing 1	SPRED1	0.824035	1.219	1.4793	1.4793
224559_at	SFT2 domain containing 3	SFT2D3	0.880376	1.30198	1.47889	1.47889
210069_at	small integral membrane protein 8	SMIM8	1.18941	1.75886	1.47877	1.47877
206236_at	phosphatidic acid phosphatase type 2B	PPAP2B	1.00576	1.48709	1.47856	1.47856
209291_at	myocyte enhancer factor 2A	MEF2A	0.900208	1.33066	1.47817	1.47817
229468_at	ZNF790 antisense RNA 1	ZNF790-AS1	0.949334	1.40278	1.47764	1.47764
208015_at	inducible T-cell co-stimulator ligand	ICOSLG	0.864349	1.27685	1.47724	1.47724
1555168_a_at	telomerase reverse transcriptase	TERT	0.820841	1.21242	1.47705	1.47705
212927_at	microRNA 1244-2///microRNA 1244-3///microRNA 1244-1///prothymosin, alpha pseudogene 5///prothymosin, alpha	MIR1244-2///MIR1244-3///MIR1244-1///PTMAP5///PTMA	1.04194	1.53887	1.47693	1.47693
222218_s_at	branched chain amino-acid transaminase 1, cytosolic	BCAT1	0.850275	1.25569	1.4768	1.4768
225384_at	radial spoke head 14 homolog (Chlamydomonas)	RSPH14	0.950594	1.40321	1.47615	1.47615
1564753_at	prion protein	PRNP	0.812519	1.19906	1.47574	1.47574
221276_s_at	consortin, connexin sorting protein	CNST	0.870908	1.2848	1.47524	1.47524
1560390_s_at	ring finger protein 216	RNF216	0.915905	1.35066	1.47467	1.47467
232270_at	glutamate receptor, ionotropic, AMPA 2	GRIA2	1.51936	2.23941	1.47392	1.47392
216836_s_at	guanine nucleotide binding protein (G protein), gamma 13	GNG13	0.932419	1.37423	1.47383	1.47383
208246_x_at	nuclear factor I/B	NFIB	0.871646	1.2842	1.47331	1.47331
1555215_a_at	uncharacterized LOC100130249	PP2672	0.405004	0.596693	1.4733	1.4733
227834_at	uncharacterized LOC100507642	LOC100507642	1.0534	1.55178	1.47312	1.47312
209921_at	solute carrier family 5 (sodium/myo-inositol cotransporter), member 3	SLC5A3	0.936758	1.37981	1.47296	1.47296
212907_at	ATPase, class VI, type 11A	ATP11A	0.766889	1.12927	1.47253	1.47253
228236_at	protein phosphatase, Mg2+/Mn2+ dependent, 1H	PPM1H	0.834877	1.22848	1.47146	1.47146
231781_s_at	NEBL antisense RNA 1	NEBL-AS1	0.55575	0.817624	1.47121	1.47121
213005_s_at	major histocompatibility complex, class II, DP alpha 2 (pseudogene)	HLA-DPA2	0.965858	1.4209	1.47112	1.47112
204223_at	SIX homeobox 6	SIX6	0.921202	1.35502	1.47092	1.47092
228115_at	uncharacterized LOC101929454	LOC101929454	1.15408	1.6965	1.47	1.47
1552521_a_at	transmembrane protein 74	TMEM74	0.98965	1.45454	1.46975	1.46975
227964_at	one cut homeobox 2	ONECUT2	1.14935	1.6891	1.46962	1.46962
1557286_at	EF-hand calcium binding domain 5	EFCAB5	1.10901	1.62948	1.46931	1.46931
227545_at	ribonuclease T2	RNASET2	1.13837	1.67222	1.46895	1.46895
229429_x_at	zinc finger and BTB domain containing 10	ZBTB10	0.709411	1.04178	1.46851	1.46851
216628_at	sema domain, transmembrane domain (TM), and cytoplasmic domain, (semaphorin) 6D	SEMA6D	0.775686	1.13898	1.46835	1.46835
1557688_at	small nucleolar RNA, H/ACA box 78	SNORA78	0.672129	0.98675	1.4681	1.4681
1555270_a_at	DBF4 zinc finger B	DBF4B	0.863535	1.26743	1.46772	1.46772
219295_s_at	dystrobrevin binding protein 1	DTNBP1	1.82273	2.6749	1.46752	1.46752
201125_s_at	enolase superfamily member 1	ENOSF1	1.04942	1.53981	1.4673	1.4673
224996_at	aquaporin 11	AQP11	0.904839	1.32756	1.46717	1.46717
226614_s_at	apolipoprotein C-III	APOC3	0.914473	1.34146	1.46692	1.46692
215255_at	translocase of inner mitochondrial membrane 22 homolog (yeast)	TIMM22	0.553489	0.811748	1.4666	1.4666
208121_s_at	hemochromatosis	HFE	0.738723	1.08309	1.46616	1.46616
232691_at	erythrocyte membrane protein band 4.1-like 2	EPB41L2	0.663729	0.972739	1.46557	1.46557
228338_at	transmembrane 6 superfamily member 2	TM6SF2	0.995705	1.45908	1.46537	1.46537
200845_s_at	actinin, alpha 2	ACTN2	1.0064	1.47414	1.46477	1.46477
218205_s_at	SR-related CTD-associated factor 4	SCAF4	0.908683	1.33066	1.46438	1.46438
211899_s_at	NOP14 antisense RNA 1	NOP14-AS1	0.735114	1.07643	1.4643	1.4643
214290_s_at	aryl hydrocarbon receptor nuclear translocator	ARNT	1.41898	2.07711	1.4638	1.4638
203504_s_at	T, brachyury homolog (mouse)	T	1.13353	1.65886	1.46344	1.46344
214405_at	family with sequence similarity 160, member B2	FAM160B2	0.768717	1.12459	1.46294	1.46294
216109_at	phosphatidylinositol glycan anchor biosynthesis, class Z	PIGZ	0.895334	1.3095	1.46258	1.46258
226452_at	long intergenic non-protein coding RNA 1350	LINC01350	0.864507	1.2642	1.46234	1.46234
227184_at	microcephalin 1	MCPH1	1.19053	1.74092	1.4623	1.4623
224346_at	protein kinase C, beta	PRKCB	0.880915	1.28776	1.46185	1.46185
230238_at	uncharacterized LOC100506113	LOC100506113	0.954864	1.39577	1.46175	1.46175
229299_at	family with sequence similarity 171, member A2	FAM171A2	0.990675	1.44802	1.46165	1.46165
203604_at	peripherin 2 (retinal degeneration, slow)	PRPH2	0.978116	1.4295	1.46149	1.46149
210145_at	ATPase family, AAA domain containing 2B	ATAD2B	0.752869	1.10029	1.46147	1.46147
203964_at	SR-related CTD-associated factor 11	SCAF11	1.1487	1.67873	1.46142	1.46142
223468_s_at	Src homology 2 domain containing transforming protein D	SHD	0.882567	1.28967	1.46127	1.46127
227844_at	RUN and FYVE domain containing 2	RUFY2	1.19533	1.74615	1.46081	1.46081
218136_s_at	translin-associated factor X interacting protein 1	TSNAXIP1	0.790962	1.15489	1.46011	1.46011
214966_at	G patch domain containing 3	GPATCH3	0.814186	1.18844	1.45966	1.45966
222074_at	SNF2 histone linker PHD RING helicase, E3 ubiquitin protein ligase	SHPRH	1.00211	1.46273	1.45965	1.45965
228247_at	WAS protein family homolog 3 pseudogene	WASH3P	0.700065	1.02178	1.45955	1.45955
227943_at	cilia and flagella associated protein 61	CFAP61	0.965406	1.4087	1.45918	1.45918
204428_s_at	granzyme M (lymphocyte met-ase 1)	GZMM	1.32734	1.93656	1.45897	1.45897
1560741_at	uncharacterized LOC284865	LOC284865	0.653251	0.952297	1.45778	1.45778
1555929_s_at	uncharacterized LOC101927516	LOC101927516	0.669874	0.976212	1.45731	1.45731
201860_s_at	TAO kinase 2	TAOK2	1.13171	1.64921	1.45727	1.45727
215653_at	TSEN2 tRNA splicing endonuclease subunit	TSEN2	0.763787	1.11293	1.45712	1.45712
205568_at	coatomer protein complex, subunit alpha	COPA	0.36219	0.527529	1.4565	1.4565
226335_at	WAS/WASL interacting protein family, member 1	WIPF1	0.673666	0.981032	1.45626	1.45626
230351_at	ankyrin repeat and death domain containing 1A	ANKDD1A	2.02993	2.95559	1.456	1.456
214393_at	death inducer-obliterator 1	DIDO1	1.17976	1.71756	1.45586	1.45586
214129_at	male-enhanced antigen 1	MEA1	1.32512	1.92817	1.45509	1.45509
1559117_at	uncharacterized LOC101928539	LOC101928539	1.11226	1.61835	1.45501	1.45501
233150_at	retinol dehydrogenase 12 (all-trans/9-cis/11-cis)	RDH12	0.383849	0.558492	1.45498	1.45498
221044_s_at	major facilitator superfamily domain containing 2A	MFSD2A	0.935688	1.36133	1.4549	1.4549
210287_s_at	RAB3 GTPase activating protein subunit 1 (catalytic)	RAB3GAP1	0.797302	1.15968	1.45451	1.45451
230417_at	uncharacterized LOC389332	LOC389332	0.885984	1.28849	1.45431	1.45431
215025_at	prenylcysteine oxidase 1 like	PCYOX1L	0.673814	0.979895	1.45425	1.45425
212913_at	heterogeneous nuclear ribonucleoprotein A1 pseudogene 27///heterogeneous nuclear ribonucleoprotein A1 pseudogene 10///uncharacterized LOC642817///heterogeneous nuclear ribonucleoprotein A1-like 2///heterogeneous nuclear ribonucleoprotein A1	HNRNPA1P27///HNRNPA1P10///LOC642817///HNRNPA1L2///HNRNPA1	0.999724	1.45286	1.45327	1.45327
216731_s_at	retinol dehydrogenase 8 (all-trans)	RDH8	0.871316	1.26579	1.45273	1.45273
1569519_at	thioredoxin-like 4A	TXNL4A	0.930999	1.35243	1.45267	1.45267
214608_s_at	F-box protein 34	FBXO34	1.08762	1.57973	1.45246	1.45246
227561_at	atypical chemokine receptor 3	ACKR3	0.934135	1.35631	1.45194	1.45194
1563808_at	RAB14, member RAS oncogene family	RAB14	0.599126	0.869879	1.45191	1.45191
231823_s_at	chromosome 12 open reading frame 42	C12orf42	1.14567	1.66234	1.45098	1.45098
211529_x_at	UDP-N-acetylglucosamine pyrophosphorylase 1 like 1	UAP1L1	0.921056	1.33543	1.44989	1.44989
219155_at	transmembrane protein 216	TMEM216	0.84475	1.22458	1.44964	1.44964
232365_at	ankyrin repeat domain 10	ANKRD10	0.72763	1.05405	1.4486	1.4486
205518_s_at	ring finger protein 10	RNF10	0.508314	0.736226	1.44837	1.44837
226134_s_at	tachykinin receptor 1	TACR1	0.923265	1.33706	1.44818	1.44818
222586_s_at	family with sequence similarity 101, member B	FAM101B	0.919947	1.33219	1.44811	1.44811
223786_at	autophagy related 4C, cysteine peptidase///CTR9, Paf1/RNA polymerase II complex component	ATG4C///CTR9	1.83802	2.6611	1.4478	1.4478
223085_at	GA binding protein transcription factor, alpha subunit 60kDa	GABPA	0.750684	1.08677	1.44771	1.44771
226380_at	TAF5-like RNA polymerase II, p300/CBP-associated factor (PCAF)-associated factor, 65kDa pseudogene 1	TAF5LP1	1.15923	1.67818	1.44767	1.44767
213791_at	SERPINE1 mRNA binding protein 1	SERBP1	0.705709	1.02156	1.44757	1.44757
226525_at	placenta-specific 4	PLAC4	0.861471	1.24678	1.44727	1.44727
230047_at	myosin X	MYO10	0.981199	1.42003	1.44724	1.44724
202362_at	leucine rich repeat containing 17	LRRC17	1.28508	1.85945	1.44695	1.44695
201189_s_at	MAX network transcriptional repressor	MNT	0.9488	1.37283	1.44691	1.44691
1569409_x_at	cyclin G2	CCNG2	0.803204	1.16212	1.44686	1.44686
212418_at	glucuronidase, beta pseudogene 11	GUSBP11	1.05266	1.52304	1.44685	1.44685
218640_s_at	SPARC related modular calcium binding 1	SMOC1	0.93997	1.35939	1.4462	1.4462
221504_s_at	zinc finger, C4H2 domain containing	ZC4H2	0.715473	1.03464	1.4461	1.4461
1562529_s_at	zona pellucida-like domain containing 1	ZPLD1	0.814572	1.17774	1.44584	1.44584
1553575_at	long intergenic non-protein coding RNA 189	LINC00189	0.833617	1.20463	1.44507	1.44507
200906_s_at	cytochrome b-245, beta polypeptide	CYBB	0.858236	1.24012	1.44497	1.44497
226416_at	RCC1 domain containing 1	RCCD1	1.05165	1.51959	1.44496	1.44496
200743_s_at	Src-like-adaptor	SLA	0.852055	1.23104	1.44478	1.44478
222319_at	phytanoyl-CoA 2-hydroxylase interacting protein-like	PHYHIPL	0.774826	1.11915	1.44439	1.44439
211965_at	translocated promoter region, nuclear basket protein	TPR	0.818621	1.18107	1.44276	1.44276
1555928_at	maestro heat-like repeat family member 2A	MROH2A	0.899989	1.29813	1.44238	1.44238
1557293_at	uncharacterized LOC100132356	LOC100132356	0.868981	1.25334	1.44231	1.44231
225973_at	solute carrier family 35, member E2B	SLC35E2B	0.980184	1.41358	1.44215	1.44215
1566880_at	aldehyde dehydrogenase 3 family, member A2	ALDH3A2	0.693541	1	1.44188	1.44188
229391_s_at	serine racemase	SRR	1.16092	1.67326	1.44132	1.44132
211330_s_at	protocadherin gamma subfamily C, 3	PCDHGC3	0.672322	0.968732	1.44088	1.44088
211676_s_at	bromodomain containing 2	BRD2	0.988876	1.42471	1.44074	1.44074
206306_at	alpha-methylacyl-CoA racemase	AMACR	0.987054	1.422	1.44065	1.44065
209282_at	spastic paraplegia 20 (Troyer syndrome)	SPG20	0.878941	1.26618	1.44057	1.44057
226062_x_at	chromosome 19 open reading frame 81	C19orf81	0.958349	1.37991	1.43988	1.43988
219794_at	cytokine inducible SH2-containing protein	CISH	0.932715	1.3425	1.43935	1.43935
1562392_at	uncharacterized LOC102724927	LOC102724927	0.680918	0.979637	1.4387	1.4387
1555847_a_at	uncharacterized LOC100507564	LOC100507564	0.766952	1.10336	1.43863	1.43863
1552334_at	TRIO and F-actin binding protein	TRIOBP	1.57724	2.26903	1.43861	1.43861
219424_at	chromosome 6 open reading frame 203	C6orf203	0.701815	1.00958	1.43852	1.43852
201250_s_at	protein kinase, membrane associated tyrosine/threonine 1	PKMYT1	0.810835	1.1663	1.43839	1.43839
203547_at	transition protein 1 (during histone to protamine replacement)	TNP1	1.03294	1.48538	1.43801	1.43801
1570248_at	jumonji, AT rich interactive domain 2	JARID2	0.863366	1.24147	1.43794	1.43794
223595_at	uncharacterized LOC100506098	LOC100506098	0.894839	1.28667	1.43787	1.43787
233121_at	distal-less homeobox 6	DLX6	1.18488	1.7034	1.43761	1.43761
226384_at	cystatin E/M	CST6	0.8176	1.17525	1.43744	1.43744
200710_at	superkiller viralicidic activity 2-like (S. cerevisiae)	SKIV2L	0.941437	1.35309	1.43726	1.43726
213698_at	phenylalanine hydroxylase	PAH	0.953555	1.37035	1.4371	1.4371
210152_at	mitogen-activated protein kinase binding protein 1	MAPKBP1	1.14764	1.64894	1.43681	1.43681
208991_at	microtubule-associated protein 1B	MAP1B	0.901655	1.29514	1.43641	1.43641
225634_at	pre-mRNA processing factor 38B	PRPF38B	0.839061	1.20514	1.4363	1.4363
213488_at	mannosidase, alpha, class 1A, member 2	MAN1A2	0.894271	1.28409	1.4359	1.4359
206811_at	CASP8 and FADD-like apoptosis regulator	CFLAR	1.08398	1.5563	1.43572	1.43572
1557539_at	STX17 antisense RNA 1	STX17-AS1	1.12027	1.60829	1.43563	1.43563
221675_s_at	polyhomeotic homolog 1 (Drosophila)	PHC1	0.842198	1.2084	1.43481	1.43481
202007_at	zinc finger and BTB domain containing 48	ZBTB48	0.851912	1.2222	1.43465	1.43465
220027_s_at	exocyst complex component 5	EXOC5	0.690143	0.989725	1.43409	1.43409
212848_s_at	glycophorin B (MNS blood group)	GYPB	1.30623	1.87324	1.43409	1.43409
222034_at	LysM, putative peptidoglycan-binding, domain containing 3	LYSMD3	0.78057	1.11929	1.43395	1.43395
223605_at	plexin domain containing 2	PLXDC2	0.843632	1.20949	1.43367	1.43367
227662_at	arginyl-tRNA synthetase 2, mitochondrial	RARS2	0.902127	1.29311	1.4334	1.4334
209686_at	structural maintenance of chromosomes 5	SMC5	1.34776	1.93151	1.43313	1.43313
209821_at	N-terminal asparagine amidase	NTAN1	1.55504	2.22788	1.43268	1.43268
214177_s_at	major facilitator superfamily domain containing 1	MFSD1	0.913421	1.30863	1.43267	1.43267
1570108_at	KRR1, small subunit (SSU) processome component, homolog (yeast)	KRR1	0.398228	0.57024	1.43195	1.43195
233824_at	ubiquitin-conjugating enzyme E2Q family member 2-like	UBE2Q2L	0.941915	1.34859	1.43175	1.43175
209831_x_at	cysteine/histidine-rich 1	CYHR1	0.798855	1.14349	1.43141	1.43141
217986_s_at	chromosome 19 open reading frame 54	C19orf54	1.48814	2.12948	1.43097	1.43097
227948_at	transmembrane 6 superfamily member 2	TM6SF2	1.0411	1.48974	1.43093	1.43093
1558710_at	phosphoglucomutase 5 pseudogene 1	PGM5P1	0.825014	1.1804	1.43076	1.43076
211250_s_at	agouti signaling protein	ASIP	1.08787	1.55608	1.43039	1.43039
204806_x_at	uroplakin 2	UPK2	1.01912	1.45759	1.43024	1.43024
227197_at	t-complex-associated-testis-expressed 3	TCTE3	0.793763	1.13525	1.43022	1.43022
1556606_at	RNA binding protein with multiple splicing	RBPMS	1.14772	1.64144	1.43018	1.43018
220710_at	nuclear factor I/A	NFIA	1.08155	1.54615	1.42957	1.42957
222529_at	MOB kinase activator 3B	MOB3B	0.881447	1.26001	1.42948	1.42948
225107_at	spalt-like transcription factor 4	SALL4	1.06941	1.52871	1.42948	1.42948
1566342_at	ubiquitin protein ligase E3C	UBE3C	0.846661	1.21015	1.42932	1.42932
1559987_at	long intergenic non-protein coding RNA 1097	LINC01097	1.04847	1.49859	1.42931	1.42931
207671_s_at	prostaglandin E receptor 3 (subtype EP3)	PTGER3	1.13759	1.62591	1.42926	1.42926
203222_s_at	TIMP metallopeptidase inhibitor 4	TIMP4	0.805302	1.15086	1.4291	1.4291
202834_at	tubby like protein 3	TULP3	1.08013	1.54349	1.42898	1.42898
213044_at	ankyrin repeat domain 36B pseudogene 2	ANKRD36BP2	0.939696	1.34273	1.4289	1.4289
1557459_at	uncharacterized LOC642691	FLJ37786	0.97514	1.39312	1.42863	1.42863
202619_s_at	brain-specific angiogenesis inhibitor 3	BAI3	0.870434	1.24346	1.42856	1.42856
1562309_s_at	platelet-activating factor acetylhydrolase 1b, catalytic subunit 2 (30kDa)	PAFAH1B2	0.745891	1.06526	1.42818	1.42818
226656_at	regenerating islet-derived 3 gamma	REG3G	1.1137	1.59014	1.42779	1.42779
201998_at	transforming growth factor, alpha	TGFA	0.859184	1.22667	1.42771	1.42771
214847_s_at	transmembrane protein 62	TMEM62	0.945372	1.34955	1.42753	1.42753
225202_at	olfactory receptor, family 51, subfamily E, member 1	OR51E1	0.901265	1.28614	1.42704	1.42704
216002_at	glutaredoxin 2	GLRX2	0.789592	1.12666	1.42689	1.42689
206395_at	RAB27A, member RAS oncogene family	RAB27A	0.920117	1.31284	1.42682	1.42682
218063_s_at	PHD finger protein 20-like 1	PHF20L1	0.695373	0.992027	1.42661	1.42661
215602_at	partner and localizer of BRCA2	PALB2	1.0456	1.49163	1.42658	1.42658
230551_at	solute carrier family 25, member 47	SLC25A47	0.738982	1.05352	1.42564	1.42564
231358_at	ankyrin repeat domain 10	ANKRD10	1.02597	1.46266	1.42563	1.42563
207151_at	fms-related tyrosine kinase 1	FLT1	0.602947	0.859461	1.42543	1.42543
1565653_at	reticulocalbin 2, EF-hand calcium binding domain	RCN2	0.853743	1.21686	1.42533	1.42533
221892_at	glycolipid transfer protein	GLTP	0.967522	1.3789	1.42519	1.42519
229372_at	sterile alpha motif domain containing 9-like	SAMD9L	0.543033	0.773912	1.42517	1.42517
231965_at	torsin A interacting protein 1	TOR1AIP1	0.87617	1.24837	1.4248	1.4248
228329_at	T-cell activation RhoGTPase activating protein	TAGAP	1.08113	1.54029	1.4247	1.4247
207224_s_at	E74-like factor 2 (ets domain transcription factor)	ELF2	0.975175	1.38835	1.42369	1.42369
1562849_at	zinc finger protein 709	ZNF709	0.918825	1.30806	1.42362	1.42362
203505_at	gamma-aminobutyric acid (GABA) A receptor, rho 1	GABRR1	1.22341	1.74165	1.42361	1.42361
203409_at	coagulation factor II (thrombin) receptor-like 1	F2RL1	0.83396	1.18716	1.42352	1.42352
230925_at	matrix Gla protein	MGP	1.24364	1.77029	1.42347	1.42347
201667_at	ATPase, Ca++ transporting, plasma membrane 2	ATP2B2	0.852564	1.21306	1.42284	1.42284
1554298_a_at	helicase, POLQ-like	HELQ	1.29981	1.84918	1.42266	1.42266
204959_at	opsin 1 (cone pigments), short-wave-sensitive	OPN1SW	1.04423	1.48547	1.42254	1.42254
1558354_s_at	LZTS1 antisense RNA 1	LZTS1-AS1	0.910661	1.29536	1.42244	1.42244
225447_at	interferon-related developmental regulator 1	IFRD1	0.972114	1.38272	1.42238	1.42238
233540_s_at	transmembrane protein 37	TMEM37	1.10784	1.57575	1.42236	1.42236
1557642_at	nudix (nucleoside diphosphate linked moiety X)-type motif 22	NUDT22	0.954723	1.35788	1.42228	1.42228
206243_at	mediator complex subunit 21	MED21	1.14129	1.6231	1.42217	1.42217
219183_s_at	angiopoietin-like 4	ANGPTL4	1.08188	1.53849	1.42206	1.42206
200989_at	Fc fragment of IgG, low affinity IIIb, receptor (CD16b)///Fc fragment of IgG, low affinity IIIa, receptor (CD16a)	FCGR3B///FCGR3A	0.818786	1.16406	1.42169	1.42169
208622_s_at	CASP8 and FADD-like apoptosis regulator	CFLAR	0.782244	1.11207	1.42165	1.42165
1561155_at	similar to hCG2024922	LOC100287911	0.779533	1.1081	1.42149	1.42149
226885_at	homeobox D8	HOXD8	1.0268	1.45946	1.42137	1.42137
205150_s_at	amyloid beta (A4) precursor-like protein 2	APLP2	1.05819	1.50404	1.42132	1.42132
1557360_at	chromosome 14 open reading frame 180	C14orf180	0.909411	1.29249	1.42124	1.42124
215529_x_at	Ras and Rab interactor 3	RIN3	0.92242	1.31091	1.42116	1.42116
217790_s_at	ArfGAP with GTPase domain, ankyrin repeat and PH domain 7, pseudogene///ArfGAP with GTPase domain, ankyrin repeat and PH domain 6///ankyrin repeat and GTPase domain Arf GTPase activating protein 11///ArfGAP with GTPase domain, ankyrin repeat and PH domain 4	AGAP7P///AGAP6///AGAP11///AGAP4	0.804308	1.14291	1.42098	1.42098
1559025_at	PRKCQ antisense RNA 1	PRKCQ-AS1	0.734001	1.04293	1.42089	1.42089
205599_at	transmembrane and coiled-coil domains 1	TMCO1	1.12321	1.59586	1.4208	1.4208
204613_at	B-cell linker	BLNK	0.882926	1.25443	1.42077	1.42077
212761_at	DiGeorge syndrome critical region gene 14	DGCR14	0.698383	0.992177	1.42068	1.42068
202987_at	transglutaminase 1	TGM1	0.922182	1.30976	1.42028	1.42028
226490_at	solute carrier family 22 (organic anion transporter), member 7	SLC22A7	1.12941	1.60308	1.41939	1.41939
200096_s_at	NADH dehydrogenase (ubiquinone) Fe-S protein 6, 13kDa (NADH-coenzyme Q reductase)	NDUFS6	1.11464	1.58195	1.41925	1.41925
215608_at	ZFP64 zinc finger protein	ZFP64	1.25155	1.77611	1.41913	1.41913
209762_x_at	angiopoietin-like 2	ANGPTL2	1.32363	1.87795	1.41879	1.41879
208056_s_at	killer cell immunoglobulin-like receptor, two domains, long cytoplasmic tail, 4	KIR2DL4	0.561356	0.796143	1.41825	1.41825
214291_at	pleckstrin homology domain containing, family O member 1	PLEKHO1	0.917074	1.3006	1.4182	1.4182
224254_x_at	chromosome 8 open reading frame 46	C8orf46	0.90677	1.28596	1.41818	1.41818
212015_x_at	TRAF3 interacting protein 3	TRAF3IP3	1.07247	1.52018	1.41746	1.41746
232814_x_at	RAB3C, member RAS oncogene family	RAB3C	0.980137	1.38899	1.41714	1.41714
232250_at	asparagine synthetase (glutamine-hydrolyzing)	ASNS	0.559643	0.79307	1.4171	1.4171
202194_at	ArfGAP with coiled-coil, ankyrin repeat and PH domains 1	ACAP1	1.11915	1.58588	1.41704	1.41704
229327_s_at	ATP-binding cassette, sub-family C (CFTR/MRP), member 9	ABCC9	0.720143	1.02031	1.41681	1.41681
1560386_at	C21orf91 overlapping transcript 1	C21orf91-OT1	0.979143	1.38675	1.41629	1.41629
212969_x_at	gap junction protein, beta 4, 30.3kDa	GJB4	1.25543	1.77789	1.41615	1.41615
209129_at	myosin, heavy chain 10, non-muscle	MYH10	1.08153	1.53136	1.41592	1.41592
1562386_s_at	zinc finger protein 248	ZNF248	0.948796	1.34339	1.41589	1.41589
233528_s_at	hypothetical LOC100505956	LOC100505956	0.868988	1.23027	1.41575	1.41575
209513_s_at	zinc finger E-box binding homeobox 1	ZEB1	0.999475	1.41492	1.41566	1.41566
225330_at	sidekick cell adhesion molecule 1	SDK1	0.860188	1.2177	1.41562	1.41562
210495_x_at	attractin-like 1	ATRNL1	1.09218	1.54606	1.41557	1.41557
229233_at	APC membrane recruitment protein 2	AMER2	0.711148	1.00648	1.41529	1.41529
225802_at	ST6 (alpha-N-acetyl-neuraminyl-2,3-beta-galactosyl-1,3)-N-acetylgalactosaminide alpha-2,6-sialyltransferase 5	ST6GALNAC5	0.87789	1.24245	1.41527	1.41527
1553252_a_at	solute carrier family 23, member 3	SLC23A3	0.796164	1.12616	1.41448	1.41448
220728_at	spire-type actin nucleation factor 1	SPIRE1	0.984998	1.39304	1.41426	1.41426
211166_at	aldolase B, fructose-bisphosphate	ALDOB	0.620182	0.877088	1.41424	1.41424
227066_at	phosphatidylinositol glycan anchor biosynthesis, class N	PIGN	0.94163	1.33164	1.41418	1.41418
216216_at	chromosome 2 open reading frame 54	C2orf54	0.949993	1.34342	1.41414	1.41414
221273_s_at	small nucleolar RNA host gene 6 (non-protein coding)	SNHG6	0.501423	0.70908	1.41414	1.41414
208189_s_at	fibroblast growth factor receptor 2	FGFR2	1.01496	1.43508	1.41393	1.41393
212077_at	polymerase (DNA-directed), delta interacting protein 3	POLDIP3	0.908314	1.28428	1.41392	1.41392
212796_s_at	sialic acid binding Ig-like lectin 8	SIGLEC8	0.883506	1.24875	1.4134	1.4134
228253_at	gametogenetin binding protein 2	GGNBP2	1.08293	1.53031	1.41312	1.41312
227415_at	Rho GTPase activating protein 9	ARHGAP9	1.072	1.51485	1.4131	1.4131
214945_at	alpha tubulin acetyltransferase 1	ATAT1	0.777266	1.09815	1.41284	1.41284
222184_at	transmembrane protein 68	TMEM68	1.02169	1.44314	1.41251	1.41251
209099_x_at	Yip1 domain family, member 6	YIPF6	0.992834	1.40208	1.4122	1.4122
1559545_at	chondroitin sulfate proteoglycan 4 pseudogene 5	CSPG4P5	0.597547	0.843486	1.41158	1.41158
213135_at	heterogeneous nuclear ribonucleoprotein U (scaffold attachment factor A)	HNRNPU	0.931225	1.31396	1.411	1.411
207082_at	transferrin receptor 2	TFR2	0.525736	0.741723	1.41083	1.41083
221920_s_at	ankyrin repeat domain 13 family, member D	ANKRD13D	0.818742	1.15492	1.4106	1.4106
1566465_at	SH3-domain GRB2-like 1	SH3GL1	0.78851	1.11214	1.41043	1.41043
231430_at	rhotekin	RTKN	0.8207	1.15726	1.41009	1.41009
219616_at	transmembrane protein 87A	TMEM87A	0.710584	1.00196	1.41006	1.41006
232175_at	dynein, axonemal, heavy chain 9	DNAH9	1.01373	1.42929	1.40994	1.40994
206868_at	pericentriolar material 1	PCM1	1.01374	1.42873	1.40937	1.40937
214574_x_at	WD repeat domain 59	WDR59	0.949905	1.33769	1.40824	1.40824
225223_at	lysophosphatidylcholine acyltransferase 2	LPCAT2	1.02673	1.44533	1.40771	1.40771
228370_at	tumor necrosis factor receptor superfamily, member 10c, decoy without an intracellular domain	TNFRSF10C	1.12455	1.58287	1.40756	1.40756
234135_x_at	surfactant protein B	SFTPB	0.808658	1.13807	1.40736	1.40736
223833_at	small integral membrane protein 11	SMIM11	0.760462	1.06977	1.40673	1.40673
224579_at	pleckstrin homology domain containing, family B (evectins) member 1	PLEKHB1	0.697295	0.98089	1.40671	1.40671
225418_at	NADH dehydrogenase (ubiquinone) complex I, assembly factor 6	NDUFAF6	0.723526	1.01758	1.40642	1.40642
1559848_at	uncharacterized LOC101927623	LOC101927623	0.988593	1.39003	1.40607	1.40607
231887_s_at	leucine-rich repeats and immunoglobulin-like domains 1	LRIG1	1.1438	1.60808	1.40591	1.40591
210913_at	PR domain containing 10	PRDM10	0.679986	0.955869	1.40572	1.40572
201373_at	tripartite motif containing 24	TRIM24	0.911491	1.28061	1.40496	1.40496
225763_at	protein kinase C, beta	PRKCB	0.874906	1.22914	1.40489	1.40489
1563595_at	protein phosphatase 1, catalytic subunit, alpha isozyme	PPP1CA	0.808511	1.13575	1.40474	1.40474
226248_s_at	sperm acrosome associated 4	SPACA4	0.703271	0.987701	1.40444	1.40444
201380_at	echinoderm microtubule associated protein like 2	EML2	0.958216	1.34446	1.40309	1.40309
228928_x_at	formin binding protein 4	FNBP4	0.880855	1.23555	1.40267	1.40267
222582_at	chromosome 17 open reading frame 58	C17orf58	0.732438	1.0272	1.40244	1.40244
1559443_s_at	uncharacterized LOC101929478	LOC101929478	0.689668	0.967165	1.40236	1.40236
201783_s_at	dehydrogenase/reductase (SDR family) member 12	DHRS12	0.995451	1.39544	1.40181	1.40181
222121_at	anaphase promoting complex subunit 11	ANAPC11	0.742727	1.0411	1.40173	1.40173
203110_at	mutated in colorectal cancers	MCC	0.796657	1.11668	1.40171	1.40171
209211_at	YTH domain containing 1	YTHDC1	0.701983	0.983906	1.40161	1.40161
222040_at	zinc finger protein 507	ZNF507	1.07844	1.51147	1.40153	1.40153
205326_at	FGR proto-oncogene, Src family tyrosine kinase	FGR	0.965041	1.35254	1.40153	1.40153
219471_at	chromosome 2 open reading frame 40	C2orf40	0.78496	1.09994	1.40127	1.40127
225032_at	fat storage-inducing transmembrane protein 1	FITM1	0.958052	1.34243	1.40121	1.40121
226388_at	hypothetical LOC100507635	LOC100507635	0.824962	1.15583	1.40107	1.40107
227330_x_at	sorting nexin 25	SNX25	0.864181	1.21068	1.40096	1.40096
224884_at	Rho GTPase activating protein 35	ARHGAP35	0.741223	1.03842	1.40096	1.40096
1553279_at	colony stimulating factor 3 receptor (granulocyte)	CSF3R	0.74177	1.03891	1.40059	1.40059
201999_s_at	muscleblind-like splicing regulator 2	MBNL2	1.15364	1.61502	1.39994	1.39994
207626_s_at	dehydrogenase/reductase (SDR family) member 7	DHRS7	0.662038	0.926772	1.39988	1.39988
201953_at	cystatin A (stefin A)	CSTA	0.959991	1.34371	1.39971	1.39971
1569706_at	glycophorin C (Gerbich blood group)	GYPC	0.876264	1.2261	1.39923	1.39923
228567_at	secretory carrier membrane protein 5	SCAMP5	0.978569	1.36919	1.39917	1.39917
202066_at	B-cell receptor-associated protein 29	BCAP29	0.97326	1.36144	1.39884	1.39884
203275_at	interleukin 18	IL18	0.994486	1.39104	1.39875	1.39875
205737_at	serine/threonine kinase 24	STK24	0.774822	1.08337	1.39821	1.39821
206825_at	cell division cycle 37	CDC37	0.786299	1.09899	1.39767	1.39767
225240_s_at	hypothetical LOC100509961	LOC100509961	0.798577	1.11611	1.39763	1.39763
1557689_at	intraflagellar transport 80	IFT80	0.876392	1.22447	1.39717	1.39717
219957_at	thioredoxin domain containing 2 (spermatozoa)	TXNDC2	0.860304	1.20199	1.39716	1.39716
215086_at	placenta-specific 8	PLAC8	0.666858	0.931624	1.39704	1.39704
217362_x_at	olfactory receptor, family 2, subfamily S, member 2	OR2S2	1.23269	1.72145	1.3965	1.3965
233525_s_at	surfactant associated 1, pseudogene	SFTA1P	0.637724	0.890487	1.39635	1.39635
209369_at	AT rich interactive domain 5B (MRF1-like)	ARID5B	0.764958	1.06806	1.39624	1.39624
202943_s_at	zinc finger protein 426	ZNF426	0.839486	1.17211	1.39622	1.39622
1566780_at	acetyl-CoA acyltransferase 2	ACAA2	0.684833	0.956178	1.39622	1.39622
215241_at	fibronectin type III and SPRY domain containing 1	FSD1	0.753042	1.05125	1.39601	1.39601
1556658_a_at	long intergenic non-protein coding RNA 1465	LINC01465	0.941643	1.31408	1.39552	1.39552
202901_x_at	vanin 2	VNN2	0.922773	1.28751	1.39526	1.39526
227959_at	gamma-aminobutyric acid (GABA) A receptor, alpha 4	GABRA4	0.786453	1.09725	1.39519	1.39519
207492_at	tumor necrosis factor (ligand) superfamily, member 11	TNFSF11	1.03534	1.44419	1.39489	1.39489
222104_x_at	TEN1 CST complex subunit	TEN1	0.837751	1.16805	1.39427	1.39427
225033_at	MOB kinase activator 3B	MOB3B	0.699748	0.975631	1.39426	1.39426
1559402_a_at	uncharacterized LOC101928418	LOC101928418	0.849115	1.18386	1.39422	1.39422
1553297_a_at	schlafen-like 1	SLFNL1	1.12793	1.57256	1.3942	1.3942
224490_s_at	ectonucleotide pyrophosphatase/phosphodiesterase 1	ENPP1	0.871031	1.21437	1.39417	1.39417
1561829_at	uncharacterized LOC100507153///programmed cell death 6 pseudogene///programmed cell death 6	LOC100507153///LOC728613///PDCD6	0.845912	1.17919	1.39399	1.39399
211535_s_at	zinc finger protein 423	ZNF423	0.931888	1.29895	1.39389	1.39389
226541_at	solute carrier family 6 (neutral amino acid transporter), member 19	SLC6A19	0.779023	1.08536	1.39323	1.39323
203827_at	gamma-aminobutyric acid (GABA) A receptor, gamma 2	GABRG2	0.943566	1.31445	1.39307	1.39307
213553_x_at	TCR gamma alternate reading frame protein///T cell receptor gamma variable 5///T cell receptor gamma variable 3	TARP///TRGV5///TRGV3	1.52706	2.12717	1.39298	1.39298
220009_at	B double prime 1, subunit of RNA polymerase III transcription initiation factor IIIB	BDP1	0.784866	1.09304	1.39264	1.39264
227401_at	proprotein convertase subtilisin/kexin type 7	PCSK7	0.967196	1.34666	1.39234	1.39234
202119_s_at	Usher syndrome 1C (autosomal recessive, severe)	USH1C	1.01819	1.41759	1.39226	1.39226
204137_at	v-akt murine thymoma viral oncogene homolog 1	AKT1	0.92685	1.29029	1.39213	1.39213
220252_x_at	reticulon 4 interacting protein 1	RTN4IP1	0.939521	1.30774	1.39193	1.39193
225188_at	POU class 2 homeobox 1	POU2F1	0.732804	1.02	1.39192	1.39192
200985_s_at	islet cell autoantigen 1, 69kDa	ICA1	0.841602	1.17095	1.39134	1.39134
210784_x_at	coiled-coil domain containing 22	CCDC22	0.76574	1.06526	1.39115	1.39115
223974_at	long intergenic non-protein coding RNA 1355	LINC01355	1.38728	1.92923	1.39065	1.39065
1568619_s_at	uracil-DNA glycosylase	UNG	0.874267	1.21524	1.39001	1.39001
203010_at	ubiquitin specific peptidase 5 (isopeptidase T)	USP5	1.40549	1.95336	1.38981	1.38981
223930_at	alpha-kinase 3	ALPK3	1.12414	1.56189	1.38941	1.38941
212691_at	activating transcription factor 6 beta	ATF6B	1.07642	1.49556	1.38939	1.38939
213700_s_at	nebulette	NEBL	0.865155	1.2018	1.38912	1.38912
203837_at	progestagen-associated endometrial protein	PAEP	0.942092	1.30864	1.38908	1.38908
221737_at	OMA1 zinc metallopeptidase	OMA1	1.04585	1.45254	1.38886	1.38886
222137_at	ethanolamine kinase 1	ETNK1	0.979207	1.35992	1.3888	1.3888
203295_s_at	cytokine receptor-like factor 1	CRLF1	0.726703	1.00875	1.38812	1.38812
220809_at	chromodomain helicase DNA binding protein 2	CHD2	0.935776	1.29883	1.38797	1.38797
221677_s_at	zinc and ring finger 1, E3 ubiquitin protein ligase	ZNRF1	0.811667	1.12576	1.38698	1.38698
205367_at	ATP-binding cassette, sub-family C (CFTR/MRP), member 6	ABCC6	0.693536	0.961771	1.38677	1.38677
202944_at	basic leucine zipper transcription factor, ATF-like	BATF	1.01841	1.41209	1.38655	1.38655
1560021_at	USP3 antisense RNA 1	USP3-AS1	0.843999	1.17021	1.38651	1.38651
230043_at	chromosome 1 open reading frame 87	C1orf87	0.837345	1.16073	1.3862	1.3862
232923_at	two pore segment channel 2	TPCN2	0.976235	1.35301	1.38595	1.38595
1570210_x_at	tumor suppressor candidate 2	TUSC2	0.923595	1.28005	1.38594	1.38594
222565_s_at	WD repeat domain 4	WDR4	1.06641	1.47786	1.38583	1.38583
226675_s_at	transient receptor potential cation channel, subfamily M, member 7	TRPM7	0.642079	0.889761	1.38575	1.38575
230782_at	metallothionein-like 5, testis-specific (tesmin)	MTL5	0.767408	1.06338	1.38568	1.38568
208608_s_at	solute carrier family 24 (sodium/potassium/calcium exchanger), member 1	SLC24A1	1.12093	1.55321	1.38564	1.38564
201749_at	flap structure-specific endonuclease 1	FEN1	0.870282	1.20588	1.38562	1.38562
229220_x_at	ZXD family zinc finger C	ZXDC	0.877248	1.21545	1.38552	1.38552
1553407_at	ADAM metallopeptidase with thrombospondin type 1 motif, 15	ADAMTS15	0.87397	1.21059	1.38516	1.38516
213933_at	ring finger protein 130	RNF130	1.22034	1.68948	1.38443	1.38443
229636_at	X antigen family, member 3	XAGE3	0.57829	0.800545	1.38433	1.38433
223636_at	zinc finger protein 721	ZNF721	1.11562	1.54422	1.38418	1.38418
200965_s_at	ATP-binding cassette, sub-family D (ALD), member 4	ABCD4	0.841201	1.16435	1.38415	1.38415
206813_at	receptor (TNFRSF)-interacting serine-threonine kinase 1	RIPK1	1.13636	1.57285	1.38411	1.38411
222001_x_at	neuroligin 2	NLGN2	0.78212	1.08239	1.38391	1.38391
1558484_s_at	BMS1 pseudogene 6	BMS1P6	0.431625	0.597314	1.38387	1.38387
228297_at	poly(rC) binding protein 3	PCBP3	0.96751	1.33874	1.3837	1.3837
232027_at	caspase 9, apoptosis-related cysteine peptidase	CASP9	0.689132	0.95347	1.38358	1.38358
1557270_at	zinc finger protein 740	ZNF740	1.01678	1.4064	1.38319	1.38319
214211_at	secretory carrier membrane protein 2	SCAMP2	0.971945	1.34416	1.38296	1.38296
229748_x_at	solute carrier family 31 (copper transporter), member 1	SLC31A1	0.957711	1.32437	1.38285	1.38285
208951_at	transmembrane 9 superfamily protein member 4	TM9SF4	1.01975	1.4098	1.3825	1.3825
206521_s_at	aldehyde dehydrogenase 1 family, member B1	ALDH1B1	0.750539	1.03749	1.38232	1.38232
204420_at	contactin 5	CNTN5	1.09535	1.51373	1.38197	1.38197
227798_at	enoyl CoA hydratase domain containing 1	ECHDC1	0.920588	1.27219	1.38193	1.38193
202657_s_at	cytochrome P450, family 27, subfamily B, polypeptide 1	CYP27B1	1.14331	1.57997	1.38192	1.38192
201869_s_at	polo-like kinase 4	PLK4	1.02121	1.41111	1.3818	1.3818
212224_at	tetratricopeptide repeat domain 39A	TTC39A	1.11149	1.53548	1.38146	1.38146
211795_s_at	transmembrane 4 L six family member 1	TM4SF1	1.25168	1.72868	1.38109	1.38109
1554406_a_at	cartilage associated protein	CRTAP	0.818785	1.13074	1.381	1.381
215706_x_at	carbohydrate (chondroitin 4) sulfotransferase 11	CHST11	0.630952	0.87131	1.38095	1.38095
203633_at	polymerase (RNA) III (DNA directed) polypeptide G (32kD)	POLR3G	0.766576	1.05857	1.38091	1.38091
206855_s_at	neurexin 2	NRXN2	0.8892	1.22763	1.3806	1.3806
1562384_at	guanine deaminase	GDA	0.845342	1.16682	1.38029	1.38029
204717_s_at	chorionic somatomammotropin hormone 2	CSH2	0.816064	1.1261	1.37992	1.37992
1553613_s_at	highly divergent homeobox	HDX	0.874998	1.20742	1.37991	1.37991
221527_s_at	ajuba LIM protein	AJUBA	1.05638	1.45767	1.37987	1.37987
1558387_at	platelet/endothelial cell adhesion molecule 1	PECAM1	1.31194	1.81025	1.37982	1.37982
229288_at	discs, large (Drosophila) homolog-associated protein 1	DLGAP1	0.966102	1.33287	1.37964	1.37964
211528_x_at	tet methylcytosine dioxygenase 3	TET3	0.906983	1.25118	1.3795	1.3795
211823_s_at	protein tyrosine phosphatase, receptor type, F	PTPRF	1.07838	1.48761	1.37949	1.37949
204820_s_at	filamin C, gamma	FLNC	1.12672	1.55358	1.37885	1.37885
226663_at	immunoglobulin heavy constant gamma 1 (G1m marker)	IGHG1	0.841529	1.16024	1.37873	1.37873
212427_at	zinc finger protein 835	ZNF835	0.895841	1.23486	1.37844	1.37844
229876_at	uncharacterized LOC100505983	LOC100505983	1.12625	1.55193	1.37796	1.37796
217764_s_at	membrane-associated ring finger (C3HC4) 8, E3 ubiquitin protein ligase	MARCH8	0.879334	1.21142	1.37766	1.37766
1557803_at	INHBA antisense RNA 1	INHBA-AS1	0.843265	1.16137	1.37723	1.37723
227514_at	leucine rich repeat (in FLII) interacting protein 2	LRRFIP2	0.845966	1.16508	1.37722	1.37722
229334_at	PAXIP1 antisense RNA 1 (head to head)	PAXIP1-AS1	0.813124	1.11978	1.37713	1.37713
201888_s_at	ribosomal protein S6 kinase, 90kDa, polypeptide 2	RPS6KA2	0.884247	1.21735	1.3767	1.3767
1569927_at	far upstream element (FUSE) binding protein 1	FUBP1	0.50427	0.694186	1.37662	1.37662
220246_at	zinc finger, CCHC domain containing 2	ZCCHC2	0.593076	0.816317	1.37641	1.37641
1558448_a_at	sterile alpha motif domain containing 14	SAMD14	0.907133	1.24801	1.37577	1.37577
217753_s_at	F-box protein 42	FBXO42	0.822392	1.13137	1.37571	1.37571
219788_at	N-terminal EF-hand calcium binding protein 3	NECAB3	0.877605	1.20727	1.37564	1.37564
202908_at	glycoprotein A33 (transmembrane)	GPA33	0.899873	1.23762	1.37532	1.37532
1554127_s_at	metallo-beta-lactamase domain containing 1	MBLAC1	0.706767	0.971135	1.37405	1.37405
230256_at	kelch-like family member 9	KLHL9	0.829664	1.13997	1.37401	1.37401
202273_at	interleukin 2 receptor, beta	IL2RB	0.748949	1.02893	1.37383	1.37383
226599_at	transmembrane protein 31	TMEM31	0.686122	0.942044	1.373	1.373
209098_s_at	Yip1 domain family, member 6	YIPF6	0.776954	1.06673	1.37297	1.37297
213492_at	transient receptor potential cation channel, subfamily C, member 6	TRPC6	0.42402	0.582036	1.37266	1.37266
232389_at	breast cancer estrogen-induced apoptosis 2	BREA2	0.978328	1.34262	1.37236	1.37236
225289_at	fibronectin type III domain containing 3B	FNDC3B	0.72141	0.989957	1.37225	1.37225
221870_at	family with sequence similarity 160, member B1	FAM160B1	0.798994	1.09611	1.37187	1.37187
220325_at	X inactive specific transcript (non-protein coding)	XIST	0.536839	0.736415	1.37176	1.37176
218149_s_at	chondroitin sulfate N-acetylgalactosaminyltransferase 2	CSGALNACT2	0.899786	1.23409	1.37154	1.37154
206714_at	leucine rich repeat neuronal 3	LRRN3	0.869156	1.19207	1.37152	1.37152
231174_s_at	leucine rich repeat (in FLII) interacting protein 1	LRRFIP1	1.04208	1.42918	1.37147	1.37147
223469_at	G protein-coupled receptor 176	GPR176	1.15591	1.58519	1.37138	1.37138
227530_at	kinesin family member 6	KIF6	0.593378	0.813625	1.37117	1.37117
209499_x_at	Bardet-Biedl syndrome 4	BBS4	0.802513	1.10028	1.37104	1.37104
1558474_at	uncharacterized LOC283692	LOC283692	0.970826	1.33097	1.37096	1.37096
222526_at	macrophage expressed 1	MPEG1	0.979461	1.3424	1.37055	1.37055
218486_at	regulatory factor X, 7	RFX7	0.933283	1.27898	1.37041	1.37041
206169_x_at	CDC42 effector protein (Rho GTPase binding) 3	CDC42EP3	0.870393	1.1927	1.37031	1.37031
207157_s_at	Sec23 homolog B (S. cerevisiae)	SEC23B	0.86408	1.18403	1.37028	1.37028
202545_at	P antigen family, member 4 (prostate associated)	PAGE4	0.963144	1.31966	1.37016	1.37016
222284_at	ankyrin repeat and sterile alpha motif domain containing 6	ANKS6	1.36408	1.86898	1.37013	1.37013
204900_x_at	centrosomal protein 68kDa	CEP68	1.10908	1.51951	1.37007	1.37007
1552316_a_at	GTPase, IMAP family member 1	GIMAP1	0.891166	1.22083	1.36993	1.36993
209988_s_at	dystrophia myotonica, WD repeat containing	DMWD	0.880394	1.20603	1.36987	1.36987
232499_at	cullin 7	CUL7	1.04831	1.43602	1.36985	1.36985
1554384_at	bestrophin 1	BEST1	0.910278	1.24693	1.36983	1.36983
222236_s_at	integrin, beta 6	ITGB6	0.986344	1.35095	1.36965	1.36965
214711_at	chromosome 11 open reading frame 95	C11orf95	0.817429	1.11933	1.36932	1.36932
204904_at	kelch-like family member 18	KLHL18	1.0662	1.45967	1.36904	1.36904
221919_at	chromosome 22 open reading frame 29	C22orf29	1.10729	1.51576	1.3689	1.3689
201726_at	isoleucyl-tRNA synthetase	IARS	0.937642	1.2834	1.36875	1.36875
1568736_s_at	ATP-binding cassette, sub-family F (GCN20), member 3	ABCF3	0.631604	0.864415	1.3686	1.3686
211896_s_at	exosome component 8	EXOSC8	0.844804	1.15574	1.36805	1.36805
227550_at	chromosome 19 open reading frame 44	C19orf44	0.895731	1.22516	1.36778	1.36778
232792_at	eukaryotic translation initiation factor 4E nuclear import factor 1	EIF4ENIF1	0.753174	1.02995	1.36747	1.36747
203381_s_at	microtubule-associated protein tau	MAPT	0.989431	1.35299	1.36744	1.36744
232927_at	importin 9	IPO9	1.39622	1.90909	1.36733	1.36733
1556762_a_at	uncharacterized LOC284578	LOC284578	0.829643	1.13437	1.3673	1.3673
233727_at	long intergenic non-protein coding RNA 1013	LINC01013	1.00344	1.37173	1.36702	1.36702
226389_s_at	myosin phosphatase Rho interacting protein	MPRIP	0.852827	1.1655	1.36663	1.36663
227889_at	myosin phosphatase Rho interacting protein	MPRIP	1.37988	1.88577	1.36662	1.36662
229850_at	alpha-methylacyl-CoA racemase	AMACR	1.11464	1.52323	1.36657	1.36657
1557224_at	chronic lymphocytic leukemia up-regulated 1	CLLU1	0.837914	1.14503	1.36653	1.36653
217678_at	Ral GTPase activating protein, beta subunit (non-catalytic)	RALGAPB	1.03632	1.41582	1.36619	1.36619
1570035_at	ring finger protein 8, E3 ubiquitin protein ligase	RNF8	1.09961	1.50221	1.36614	1.36614
1556365_at	APCDD1L antisense RNA 1 (head to head)	APCDD1L-AS1	0.374144	0.511038	1.36589	1.36589
211959_at	immunoglobulin lambda locus	IGL	1.28638	1.75701	1.36585	1.36585
215137_at	phosphopantothenoylcysteine decarboxylase	PPCDC	0.851358	1.16282	1.36584	1.36584
222060_at	choroideremia-like (Rab escort protein 2)	CHML	0.992749	1.35545	1.36535	1.36535
221605_s_at	early endosome antigen 1	EEA1	1.06323	1.4515	1.36518	1.36518
229015_at	ectonucleoside triphosphate diphosphohydrolase 7	ENTPD7	0.542889	0.740976	1.36488	1.36488
214739_at	RAP2C, member of RAS oncogene family	RAP2C	1.02566	1.39977	1.36475	1.36475
228188_at	zinc finger and BTB domain containing 12	ZBTB12	0.707153	0.965075	1.36473	1.36473
212119_at	zinc finger RNA binding protein 2	ZFR2	0.828999	1.13122	1.36456	1.36456
201404_x_at	fibroblast growth factor 2 (basic)	FGF2	0.715019	0.975638	1.36449	1.36449
218007_s_at	collagen, type IV, alpha 3 (Goodpasture antigen)	COL4A3	1.05705	1.44206	1.36423	1.36423
227353_at	uncharacterized LOC340085	LOC340085	1.18311	1.61371	1.36396	1.36396
1569387_at	glypican 1	GPC1	0.693357	0.945087	1.36306	1.36306
218750_at	NADH dehydrogenase (ubiquinone) complex I, assembly factor 5	NDUFAF5	1.01242	1.37977	1.36285	1.36285
214889_at	four and a half LIM domains 3	FHL3	0.953236	1.29905	1.36278	1.36278
211270_x_at	keratin associated protein 5-9	KRTAP5-9	0.997012	1.35869	1.36276	1.36276
221521_s_at	F-box protein 32	FBXO32	1.05109	1.43222	1.36261	1.36261
1558124_at	choline dehydrogenase	CHDH	0.940192	1.28075	1.36222	1.36222
214909_s_at	tetratricopeptide repeat domain 31	TTC31	1.10208	1.50108	1.36204	1.36204
202565_s_at	ALG13, UDP-N-acetylglucosaminyltransferase subunit	ALG13	0.831562	1.13214	1.36147	1.36147
200768_s_at	DEAD (Asp-Glu-Ala-Asp) box polypeptide 28	DDX28	1.06002	1.44271	1.36102	1.36102
220796_x_at	rabaptin, RAB GTPase binding effector protein 1	RABEP1	0.862731	1.17414	1.36095	1.36095
219778_at	NLR family, pyrin domain containing 12	NLRP12	0.95588	1.30076	1.3608	1.3608
234072_at	KRIT1, ankyrin repeat containing	KRIT1	0.744472	1.01307	1.36079	1.36079
229009_at	osteopetrosis associated transmembrane protein 1	OSTM1	0.852	1.15929	1.36067	1.36067
1557228_at	solute carrier family 4 (anion exchanger), member 1, adaptor protein	SLC4A1AP	1.06606	1.45048	1.3606	1.3606
228700_at	uncharacterized protein, clone pT-Adv JuaX22	ORF1	1.12478	1.53026	1.36049	1.36049
205668_at	kelch domain containing 3	KLHDC3	1.22439	1.66505	1.35991	1.35991
229419_at	shadow of prion protein homolog (zebrafish) pseudogene 1	SPRNP1	0.496723	0.675465	1.35984	1.35984
202365_at	FXYD domain containing ion transport regulator 1	FXYD1	0.989146	1.34451	1.35927	1.35927
219182_at	ring finger protein 126	RNF126	1.08878	1.47987	1.3592	1.3592
215760_s_at	Bardet-Biedl syndrome 7	BBS7	0.921912	1.25277	1.35888	1.35888
221641_s_at	folliculin interacting protein 2	FNIP2	0.869043	1.18084	1.35878	1.35878
227533_at	BPI fold containing family B, member 2	BPIFB2	1.14852	1.56029	1.35853	1.35853
204899_s_at	acrosomal vesicle protein 1	ACRV1	0.794507	1.07934	1.3585	1.3585
212091_s_at	immunoglobulin lambda constant 7///immunoglobulin lambda variable 1-44	IGLC7///IGLV1-44	0.6983	0.948363	1.3581	1.3581
222664_at	FYVE, RhoGEF and PH domain containing 5	FGD5	0.75594	1.02647	1.35787	1.35787
225185_at	POU class 2 homeobox 2	POU2F2	0.701162	0.952001	1.35775	1.35775
219569_s_at	stromal antigen 3-like 2 (pseudogene)///stromal antigen 3-like 1 (pseudogene)	STAG3L2///STAG3L1	0.792493	1.07594	1.35767	1.35767
203331_s_at	peroxisomal biogenesis factor 10	PEX10	0.94625	1.28446	1.35742	1.35742
231832_at	mir-99a-let-7c cluster host gene (non-protein coding)	MIR99AHG	1.31817	1.78928	1.3574	1.3574
211819_s_at	methyltransferase like 10	METTL10	0.684511	0.928953	1.3571	1.3571
229359_at	fumarylacetoacetate hydrolase domain containing 2A	FAHD2A	1.03999	1.41083	1.35658	1.35658
1555485_s_at	leukocyte immunoglobulin-like receptor, subfamily A (with TM domain), member 5	LILRA5	0.713937	0.968464	1.35651	1.35651
229037_at	phosphatidylinositol-specific phospholipase C, X domain containing 2	PLCXD2	0.733494	0.994991	1.35651	1.35651
1566243_at	ribonuclease, RNase A family, 1 (pancreatic)	RNASE1	0.911738	1.23662	1.35633	1.35633
229068_at	ubiquitin protein ligase E3 component n-recognin 3 (putative)	UBR3	1.06272	1.44127	1.3562	1.3562
210314_x_at	piccolo presynaptic cytomatrix protein	PCLO	0.865275	1.17307	1.35572	1.35572
225464_at	family with sequence similarity 124A	FAM124A	0.696727	0.944403	1.35549	1.35549
228376_at	Ca++-dependent secretion activator	CADPS	1.07658	1.45927	1.35547	1.35547
1552729_at	desert hedgehog	DHH	0.844226	1.14399	1.35507	1.35507
1558621_at	uncharacterized LOC101928988	LOC101928988	0.72102	0.976523	1.35436	1.35436
202328_s_at	ST3 beta-galactoside alpha-2,3-sialyltransferase 2	ST3GAL2	0.791573	1.07158	1.35374	1.35374
1559018_at	BCL2-like 13 (apoptosis facilitator)	BCL2L13	0.863229	1.16857	1.35372	1.35372
229497_at	colon adenocarcinoma hypermethylated (non-protein coding)	CAHM	0.792917	1.07295	1.35316	1.35316
219559_at	zinc finger protein 256	ZNF256	0.941319	1.27368	1.35308	1.35308
222651_s_at	coiled-coil domain containing 136	CCDC136	0.963959	1.30405	1.3528	1.3528
209355_s_at	WD repeat and FYVE domain containing 3	WDFY3	0.96264	1.30192	1.35244	1.35244
232421_at	insulin-like growth factor 2 mRNA binding protein 1	IGF2BP1	1.10582	1.49548	1.35237	1.35237
219243_at	teashirt zinc finger homeobox 3	TSHZ3	0.933575	1.26237	1.35218	1.35218
205954_at	myelin basic protein	MBP	0.811186	1.09685	1.35216	1.35216
230386_at	uncharacterized LOC100506816	LOC100506816	0.846625	1.14475	1.35213	1.35213
1560094_at	methyltransferase like 15	METTL15	0.532015	0.718668	1.35084	1.35084
1556057_s_at	glutamate-rich 1	ERICH1	0.847585	1.14488	1.35076	1.35076
222003_s_at	B double prime 1, subunit of RNA polymerase III transcription initiation factor IIIB	BDP1	1.02685	1.38699	1.35072	1.35072
229954_at	transforming growth factor, beta receptor 1	TGFBR1	0.923147	1.2469	1.35071	1.35071
205054_at	ZNF205 antisense RNA 1	ZNF205-AS1	0.928682	1.25424	1.35055	1.35055
230064_at	phosphohistidine phosphatase 1	PHPT1	0.640308	0.864386	1.34995	1.34995
201331_s_at	mediator complex subunit 7	MED7	0.663995	0.896241	1.34977	1.34977
229086_at	zinc finger protein 782	ZNF782	0.87319	1.17858	1.34974	1.34974
214232_at	spermatogenesis associated 20	SPATA20	0.759188	1.02465	1.34966	1.34966
207435_s_at	polymerase (DNA-directed), delta interacting protein 3	POLDIP3	0.907843	1.22515	1.34952	1.34952
225059_at	SCY1-like 1 (S. cerevisiae)	SCYL1	1.01001	1.36273	1.34923	1.34923
1560033_at	uncharacterized LOC339260	LOC339260	0.612936	0.826959	1.34918	1.34918
214755_at	single-strand-selective monofunctional uracil-DNA glycosylase 1	SMUG1	1.06823	1.44111	1.34905	1.34905
225450_at	proline and serine rich 2	PROSER2	0.809133	1.0913	1.34872	1.34872
228713_s_at	uncharacterized LOC101929164	LOC101929164	0.855102	1.15265	1.34797	1.34797
218665_at	ALG13, UDP-N-acetylglucosaminyltransferase subunit	ALG13	0.951159	1.28202	1.34785	1.34785
1557154_at	nuclear factor I/A	NFIA	1.15946	1.56261	1.34771	1.34771
211110_s_at	mitochondrial transcription termination factor 4	MTERF4	0.952588	1.28337	1.34725	1.34725
218376_s_at	intraflagellar transport 57	IFT57	0.855646	1.15271	1.34718	1.34718
201105_at	TYRO protein tyrosine kinase binding protein	TYROBP	0.701561	0.945016	1.34702	1.34702
227284_at	KIAA0232	KIAA0232	1.12026	1.50886	1.34688	1.34688
232762_at	N-acyl phosphatidylethanolamine phospholipase D	NAPEPLD	0.626463	0.843715	1.34679	1.34679
219392_x_at	transmembrane protein 79	TMEM79	0.945134	1.27289	1.34679	1.34679
215591_at	sialic acid binding Ig-like lectin 1, sialoadhesin	SIGLEC1	0.275827	0.371465	1.34673	1.34673
233921_s_at	ghrelin opposite strand/antisense RNA	GHRLOS	1.25445	1.68941	1.34673	1.34673
1563471_at	GNAS complex locus	GNAS	0.749534	1.0094	1.34671	1.34671
201990_s_at	calcium and integrin binding family member 2	CIB2	0.777513	1.04697	1.34657	1.34657
202704_at	ciliary neurotrophic factor receptor	CNTFR	0.89553	1.20563	1.34628	1.34628
200808_s_at	bromodomain containing 3	BRD3	0.61331	0.82559	1.34612	1.34612
201963_at	solute carrier family 22, member 18	SLC22A18	1.76926	2.38139	1.34599	1.34599
1559882_at	Fc fragment of IgE, high affinity I, receptor for; alpha polypeptide	FCER1A	0.959912	1.292	1.34595	1.34595
222123_s_at	exoribonuclease 1	ERI1	0.786348	1.05832	1.34587	1.34587
219564_at	retbindin	RTBDN	0.797049	1.07268	1.34581	1.34581
230343_at	Ras association (RalGDS/AF-6) domain family member 4	RASSF4	1.02811	1.38349	1.34566	1.34566
230504_at	uncharacterized LOC646522	LOC646522	0.605355	0.814464	1.34543	1.34543
213425_at	mitochondrial translational release factor 1-like	MTRF1L	0.876348	1.17904	1.3454	1.3454
216983_s_at	syntaxin binding protein 6 (amisyn)	STXBP6	0.962861	1.2953	1.34526	1.34526
207730_x_at	prefoldin subunit 5	PFDN5	0.7969	1.07186	1.34504	1.34504
233455_at	SH3 and multiple ankyrin repeat domains 2	SHANK2	0.930443	1.25133	1.34488	1.34488
1555894_s_at	DIP2 disco-interacting protein 2 homolog A (Drosophila)	DIP2A	0.87838	1.18118	1.34473	1.34473
227793_at	BCL2-like 12 (proline rich)	BCL2L12	1.10461	1.48513	1.34448	1.34448
217771_at	leucine zipper protein 1	LUZP1	0.932731	1.25349	1.34389	1.34389
223236_at	zinc finger, MYM-type 6	ZMYM6	1.1167	1.50027	1.34349	1.34349
232628_at	BMP binding endothelial regulator	BMPER	0.775757	1.04211	1.34334	1.34334
1552735_at	neuropilin (NRP) and tolloid (TLL)-like 1	NETO1	0.937378	1.25886	1.34295	1.34295
1559583_at	uncharacterized LOC100506730	LOC100506730	0.709393	0.952651	1.34291	1.34291
1556325_at	TIPARP antisense RNA 1	TIPARP-AS1	1.16254	1.56112	1.34285	1.34285
1568646_x_at	fatty acid binding protein 5 (psoriasis-associated)	FABP5	0.989837	1.32919	1.34284	1.34284
215633_x_at	coatomer protein complex, subunit zeta 2	COPZ2	1.09623	1.47174	1.34254	1.34254
226782_at	doublesex and mab-3 related transcription factor 3	DMRT3	0.892444	1.19795	1.34233	1.34233
1559005_s_at	solute carrier family 25 (mitochondrial carrier; phosphate carrier), member 3 pseudogene 1	SLC25A3P1	0.690892	0.927389	1.34231	1.34231
230612_at	ring finger and FYVE-like domain containing E3 ubiquitin protein ligase	RFFL	1.12626	1.51164	1.34218	1.34218
233773_at	zinc finger protein 684	ZNF684	0.753919	1.0116	1.34179	1.34179
226878_at	zinc finger CCCH-type containing 12C	ZC3H12C	1.26319	1.69487	1.34174	1.34174
226579_at	pleckstrin homology domain containing, family A (phosphoinositide binding specific) member 8	PLEKHA8	1.12268	1.50616	1.34158	1.34158
1568611_at	acyl-CoA binding domain containing 3	ACBD3	0.984975	1.3209	1.34104	1.34104
200958_s_at	chromatin assembly factor 1, subunit A (p150)	CHAF1A	0.829405	1.11205	1.34078	1.34078
201393_s_at	kinesin family member 21B	KIF21B	1.0585	1.41905	1.34061	1.34061
214091_s_at	family with sequence similarity 53, member C	FAM53C	0.48712	0.652794	1.34011	1.34011
217436_x_at	UDP-Gal:betaGlcNAc beta 1,4- galactosyltransferase, polypeptide 5	B4GALT5	1.09601	1.46839	1.33976	1.33976
220352_x_at	polypyrimidine tract binding protein 3	PTBP3	0.799851	1.07159	1.33974	1.33974
230314_at	thrombomodulin	THBD	0.80214	1.07447	1.33951	1.33951
225946_at	SERTA domain containing 4	SERTAD4	1.00618	1.34775	1.33948	1.33948
232280_at	uncharacterized LOC100506387	LOC100506387	1.01648	1.36149	1.33942	1.33942
205003_at	integrin, beta 6	ITGB6	1.03253	1.38281	1.33925	1.33925
211489_at	zinc finger protein 160	ZNF160	0.818264	1.0957	1.33906	1.33906
1555022_at	par-3 family cell polarity regulator beta	PARD3B	0.940864	1.25985	1.33904	1.33904
206295_at	fizzy/cell division cycle 20 related 1 (Drosophila)	FZR1	1.02728	1.3754	1.33887	1.33887
206558_at	family with sequence similarity 49, member A	FAM49A	0.406321	0.543998	1.33884	1.33884
214667_s_at	TBC1 domain family, member 13	TBC1D13	0.747165	1.00033	1.33883	1.33883
218383_at	RNA binding motif protein 22	RBM22	1.09902	1.47125	1.3387	1.3387
203254_s_at	ciliary rootlet coiled-coil, rootletin	CROCC	1.19456	1.59872	1.33833	1.33833
217565_at	TAF9B RNA polymerase II, TATA box binding protein (TBP)-associated factor, 31kDa	TAF9B	0.728372	0.974668	1.33815	1.33815
227501_at	UDP glucuronosyltransferase 1 family, polypeptide A6	UGT1A6	0.925192	1.23792	1.33802	1.33802
1552302_at	transmembrane protein 106A	TMEM106A	0.984365	1.3167	1.33762	1.33762
209515_s_at	ubiquitin protein ligase E3 component n-recognin 2	UBR2	1.02853	1.37568	1.33752	1.33752
221875_x_at	hexose-6-phosphate dehydrogenase (glucose 1-dehydrogenase)	H6PD	1.06774	1.42806	1.33746	1.33746
224681_at	thrombospondin, type I, domain containing 7A	THSD7A	0.922361	1.23344	1.33727	1.33727
225214_at	metastasis suppressor 1	MTSS1	0.928972	1.24225	1.33723	1.33723
221032_s_at	NADH dehydrogenase (ubiquinone) 1 alpha subcomplex, 11, 14.7kDa	NDUFA11	1.14028	1.52464	1.33708	1.33708
1569315_s_at	ephrin-B1	EFNB1	1.35431	1.81063	1.33694	1.33694
1560728_at	chromosome 17 open reading frame 104	C17orf104	0.608854	0.813852	1.33669	1.33669
206397_x_at	SMYD family member 5	SMYD5	1.09919	1.46905	1.33648	1.33648
204279_at	solute carrier organic anion transporter family, member 1A2	SLCO1A2	1.69451	2.26438	1.33631	1.33631
203442_x_at	neurotrophic tyrosine kinase, receptor, type 3	NTRK3	1.23384	1.64869	1.33622	1.33622
1557571_at	zinc finger and BTB domain containing 38	ZBTB38	0.647861	0.8656	1.33609	1.33609
206254_at	mal, T-cell differentiation protein-like	MALL	1.21625	1.62478	1.3359	1.3359
201204_s_at	GLI pathogenesis-related 1	GLIPR1	1.16547	1.55674	1.33572	1.33572
208792_s_at	exocyst complex component 7	EXOC7	0.850856	1.13647	1.33568	1.33568
227994_x_at	cofilin 2 (muscle)	CFL2	0.817039	1.09117	1.33551	1.33551
220666_at	coiled-coil-helix-coiled-coil-helix domain containing 10	CHCHD10	1.10703	1.47809	1.33518	1.33518
1563845_at	high mobility group nucleosome binding domain 1	HMGN1	0.824646	1.10075	1.33482	1.33482
230908_at	eukaryotic translation initiation factor 4E family member 3	EIF4E3	0.679889	0.907466	1.33473	1.33473
200701_at	patatin-like phospholipase domain containing 6	PNPLA6	1.43737	1.91831	1.33459	1.33459
225511_at	hypothetical LOC100508426	LOC100508426	1.10469	1.47396	1.33428	1.33428
1559702_at	ankyrin repeat domain 30B	ANKRD30B	0.938914	1.2527	1.3342	1.3342
1565881_at	acid phosphatase 1, soluble	ACP1	1.15288	1.53811	1.33415	1.33415
221191_at	G protein-coupled receptor 89A	GPR89A	0.885057	1.18071	1.33405	1.33405
226279_at	carnitine O-octanoyltransferase	CROT	0.844937	1.12715	1.33401	1.33401
229902_at	adenosine deaminase domain containing 2	ADAD2	0.671391	0.895591	1.33393	1.33393
223463_at	chromosome 2 open reading frame 76	C2orf76	0.909188	1.21266	1.33379	1.33379
222762_x_at	phosphodiesterase 5A, cGMP-specific	PDE5A	1.11816	1.4912	1.33362	1.33362
216290_x_at	ATPase family, AAA domain containing 5	ATAD5	0.792242	1.05649	1.33355	1.33355
225284_at	chromosome 4 open reading frame 48	C4orf48	1.20759	1.61032	1.33351	1.33351
225057_at	small integral membrane protein 22	SMIM22	1.09723	1.46315	1.3335	1.3335
212334_at	insulin-like growth factor binding protein, acid labile subunit	IGFALS	0.981147	1.30826	1.3334	1.3334
211452_x_at	neurotrophic tyrosine kinase, receptor, type 2	NTRK2	0.911579	1.21549	1.33339	1.33339
209829_at	phosphatidylinositol-4-phosphate 3-kinase, catalytic subunit type 2 alpha	PIK3C2A	0.772627	1.03016	1.33332	1.33332
1558139_at	G protein-coupled receptor 12	GPR12	0.718609	0.95805	1.3332	1.3332
232213_at	unc-5 homolog C (C. elegans)	UNC5C	0.953606	1.27132	1.33317	1.33317
212295_s_at	phosphodiesterase 4B, cAMP-specific	PDE4B	0.809258	1.07887	1.33316	1.33316
226659_at	solute carrier family 25 (mitochondrial carnitine/acylcarnitine carrier), member 29	SLC25A29	1.11943	1.49219	1.33299	1.33299
218484_at	REV1, polymerase (DNA directed)	REV1	0.960339	1.28003	1.3329	1.3329
217763_s_at	chromosome 5 open reading frame 30	C5orf30	0.867412	1.15573	1.33239	1.33239
1559437_at	solute carrier family 8 (sodium/calcium exchanger), member 1	SLC8A1	0.877214	1.16874	1.33233	1.33233
204937_s_at	acrosomal vesicle protein 1	ACRV1	1.43078	1.90605	1.33218	1.33218
226164_x_at	chromosome 6 open reading frame 223	C6orf223	1.01173	1.34758	1.33195	1.33195
1562028_at	uncharacterized LOC642852	LOC642852	0.560931	0.747054	1.33181	1.33181
1557419_a_at	leucine rich repeat containing 8 family, member C	LRRC8C	0.911538	1.214	1.33181	1.33181
227715_at	zinc finger protein 233	ZNF233	0.948611	1.26333	1.33176	1.33176
211135_x_at	prostaglandin E receptor 1 (subtype EP1), 42kDa	PTGER1	0.822123	1.09485	1.33173	1.33173
220104_at	BMS1 pseudogene 20	BMS1P20	0.66348	0.883467	1.33156	1.33156
212883_at	zinc finger protein 287	ZNF287	1.15823	1.54209	1.33142	1.33142
226705_at	sorting nexin 12	SNX12	0.947514	1.26153	1.33141	1.33141
204236_at	vezatin, adherens junctions transmembrane protein	VEZT	1.05782	1.4082	1.33123	1.33123
219093_at	ER degradation enhancer, mannosidase alpha-like 3	EDEM3	0.964901	1.28434	1.33106	1.33106
209834_at	olfactomedin-like 2A	OLFML2A	1.34466	1.78972	1.33098	1.33098
227586_at	helicase with zinc finger 2, transcriptional coactivator	HELZ2	1.10377	1.46905	1.33094	1.33094
212174_at	sterile alpha motif domain containing 4A	SAMD4A	1.09113	1.45215	1.33087	1.33087
215767_at	sphingomyelin phosphodiesterase 3, neutral membrane (neutral sphingomyelinase II)	SMPD3	0.786188	1.04585	1.33028	1.33028
215636_at	potassium inwardly-rectifying channel, subfamily J, member 16	KCNJ16	0.711909	0.946932	1.33013	1.33013
215499_at	FAT atypical cadherin 4	FAT4	0.875854	1.16494	1.33006	1.33006
1558075_at	ariadne homolog 2 opposite strand	ARIH2OS	0.790847	1.05185	1.33003	1.33003
222757_s_at	beta 1,3-galactosyltransferase-like	B3GALTL	0.785675	1.04491	1.32995	1.32995
214951_at	FOS-like antigen 2	FOSL2	0.521585	0.693637	1.32986	1.32986
233868_x_at	HID1 domain containing	HID1	0.783494	1.04187	1.32978	1.32978
230482_at	uncharacterized LOC285740	LOC285740	0.713981	0.949311	1.3296	1.3296
218553_s_at	abhydrolase domain containing 10	ABHD10	0.874997	1.16324	1.32943	1.32943
215377_at	kinesin family member 15	KIF15	0.945413	1.25674	1.3293	1.3293
217591_at	solute carrier family 45, member 2	SLC45A2	0.860575	1.14382	1.32914	1.32914
219966_x_at	SRY (sex determining region Y)-box 6	SOX6	0.981608	1.30455	1.32899	1.32899
218543_s_at	alkaline ceramidase 3	ACER3	1.26579	1.68213	1.32892	1.32892
215798_at	dual oxidase 2	DUOX2	0.769597	1.0227	1.32888	1.32888
233202_at	phosphatidylinositol-4-phosphate 5-kinase-like 1	PIP5KL1	0.764044	1.01532	1.32887	1.32887
225406_at	solute carrier family 16 (monocarboxylate transporter), member 7	SLC16A7	1.19366	1.58617	1.32883	1.32883
201596_x_at	serpin peptidase inhibitor, clade B (ovalbumin), member 2	SERPINB2	1.10709	1.47105	1.32876	1.32876
208920_at	kinase D-interacting substrate, 220kDa	KIDINS220	0.789732	1.04926	1.32863	1.32863
214156_at	Ras-related GTP binding C	RRAGC	0.681264	0.905093	1.32855	1.32855
213164_at	LIM domain binding 3	LDB3	0.949596	1.26156	1.32853	1.32853
205964_at	collagen, type XVIII, alpha 1	COL18A1	1.01809	1.3519	1.32789	1.32789
232846_s_at	CNKSR family member 3	CNKSR3	0.508093	0.67453	1.32757	1.32757
230081_at	ripply transcriptional repressor 2	RIPPLY2	0.733159	0.97327	1.3275	1.3275
1561893_at	uncharacterized LOC101929528	LOC101929528	0.804849	1.06843	1.32749	1.32749
209467_s_at	calmodulin regulated spectrin-associated protein 1	CAMSAP1	0.820029	1.08857	1.32748	1.32748
1564820_at	arginyl-tRNA synthetase	RARS	1.05605	1.40187	1.32746	1.32746
223748_at	chromosome 17 open reading frame 51	C17orf51	1.46504	1.94424	1.32709	1.32709
226211_at	spermatogenesis associated 8	SPATA8	0.569589	0.755793	1.32691	1.32691
233677_at	RAB3C, member RAS oncogene family	RAB3C	1.09287	1.45014	1.3269	1.3269
209105_at	lysine (K)-specific demethylase 1A	KDM1A	0.775739	1.02928	1.32683	1.32683
224780_at	formin binding protein 4	FNBP4	0.947826	1.25726	1.32647	1.32647
219107_at	G2/M-phase specific E3 ubiquitin protein ligase	G2E3	1.19771	1.58865	1.3264	1.3264
225922_at	E1A binding protein p400	EP400	0.946515	1.2552	1.32613	1.32613
209185_s_at	KIAA0368	KIAA0368	0.770993	1.02222	1.32585	1.32585
226698_at	ring finger and CCCH-type domains 2	RC3H2	0.92655	1.22831	1.32568	1.32568
217851_s_at	coiled-coil domain containing 28B	CCDC28B	1.06868	1.4163	1.32529	1.32529
201587_s_at	cell growth regulator with ring finger domain 1	CGRRF1	0.795058	1.05354	1.32512	1.32512
203702_s_at	chromobox homolog 4	CBX4	1.17125	1.55203	1.32511	1.32511
1555898_at	TEX36 antisense RNA 1	TEX36-AS1	0.811556	1.07537	1.32507	1.32507
212469_at	ubiquitin specific peptidase 12	USP12	0.954903	1.26518	1.32493	1.32493
222392_x_at	U2 small nuclear RNA auxiliary factor 1-like 4	U2AF1L4	0.903185	1.19656	1.32483	1.32483
200673_at	tubulin, gamma complex associated protein 3	TUBGCP3	0.955855	1.26618	1.32466	1.32466
214180_at	mitochondrial ribosomal protein S34	MRPS34	0.74894	0.992046	1.3246	1.3246
1557810_at	uncharacterized LOC100131860	LOC100131860	0.963593	1.27626	1.32448	1.32448
1557409_at	uncharacterized LOC100505609	LOC100505609	0.85319	1.13002	1.32447	1.32447
217025_s_at	ArfGAP with SH3 domain, ankyrin repeat and PH domain 1	ASAP1	0.742707	0.983663	1.32443	1.32443
214220_s_at	high mobility group 20A	HMG20A	1.02784	1.36091	1.32404	1.32404
206773_at	solute carrier family 16 (monocarboxylate transporter), member 1	SLC16A1	1.33481	1.76657	1.32346	1.32346
231809_x_at	hypothetical LOC100505656	LOC100505656	0.754901	0.999005	1.32336	1.32336
213387_at	immunoglobulin kappa locus///immunoglobulin kappa constant	IGK///IGKC	1.0688	1.41438	1.32334	1.32334
232862_at	phosphodiesterase 4A, cAMP-specific	PDE4A	0.795786	1.05307	1.3233	1.3233
225051_at	uncharacterized LOC100507501	LOC100507501	0.815087	1.07838	1.32302	1.32302
209894_at	T-cell lymphoma invasion and metastasis 1	TIAM1	1.00202	1.3255	1.32283	1.32283
224789_at	GATA binding protein 6	GATA6	0.917018	1.21301	1.32278	1.32278
213137_s_at	interleukin 23, alpha subunit p19	IL23A	0.989361	1.30858	1.32265	1.32265
208950_s_at	La ribonucleoprotein domain family, member 1	LARP1	1.03631	1.37011	1.32211	1.32211
210389_x_at	phosphatase and actin regulator 1	PHACTR1	0.853628	1.12851	1.32202	1.32202
218840_s_at	transmembrane protein 9	TMEM9	1.21184	1.60185	1.32183	1.32183
212732_at	parvin, beta	PARVB	0.932724	1.23272	1.32163	1.32163
219142_at	mitochondrial ribosomal protein S15	MRPS15	0.300587	0.397235	1.32153	1.32153
220464_at	ATP synthase mitochondrial F1 complex assembly factor 1	ATPAF1	0.852702	1.12674	1.32137	1.32137
212094_at	tryptase alpha/beta 1	TPSAB1	1.09592	1.44797	1.32123	1.32123
204451_at	tubulin, alpha 4b (pseudogene)	TUBA4B	0.998567	1.3191	1.32099	1.32099
1559449_a_at	uncharacterized LOC101928565	LOC101928565	1.00514	1.32746	1.32067	1.32067
203278_s_at	Rho GTPase activating protein 22	ARHGAP22	0.900746	1.18943	1.32049	1.32049
213813_x_at	programmed cell death 6 interacting protein	PDCD6IP	1.06681	1.40859	1.32038	1.32038
230742_at	phosphodiesterase 6B, cGMP-specific, rod, beta	PDE6B	0.800606	1.05707	1.32034	1.32034
208003_s_at	Usher syndrome 1C (autosomal recessive, severe)	USH1C	0.650225	0.858069	1.31965	1.31965
1560172_at	long intergenic non-protein coding RNA 358	LINC00358	0.780531	1.02987	1.31944	1.31944
228858_at	KIAA2026	KIAA2026	0.676073	0.89191	1.31925	1.31925
223885_at	PC-esterase domain containing 1B	PCED1B	1.29964	1.71442	1.31915	1.31915
1569238_a_at	ephrin-B2	EFNB2	0.737255	0.972397	1.31894	1.31894
1560049_at	uncharacterized LOC339807	LOC339807	0.823999	1.08671	1.31882	1.31882
201563_at	CD22 molecule	CD22	1.32468	1.74697	1.31878	1.31878
204821_at	nuclear VCP-like	NVL	1.13199	1.49257	1.31854	1.31854
211018_at	myotubularin related protein 4	MTMR4	1.05504	1.39103	1.31846	1.31846
229514_at	CREB binding protein	CREBBP	1.08899	1.43562	1.3183	1.3183
203882_at	matrilin 1, cartilage matrix protein	MATN1	0.980869	1.29259	1.3178	1.3178
228054_at	BCL6 corepressor-like 1	BCORL1	0.709498	0.934793	1.31754	1.31754
1557538_at	forkhead box N1	FOXN1	0.93088	1.22638	1.31744	1.31744
229381_at	uncharacterized LOC103611081	LOC103611081	0.781443	1.02942	1.31733	1.31733
208770_s_at	peroxidasin homolog (Drosophila)	PXDN	0.973202	1.28203	1.31733	1.31733
231115_at	ELK4, ETS-domain protein (SRF accessory protein 1)	ELK4	0.515069	0.678479	1.31726	1.31726
210920_x_at	succinate dehydrogenase complex, subunit B, iron sulfur (Ip)	SDHB	0.642095	0.845793	1.31724	1.31724
1556997_a_at	long intergenic non-protein coding RNA 1252	LINC01252	0.900427	1.18589	1.31703	1.31703
210993_s_at	ATPase, H+ transporting, lysosomal 9kDa, V0 subunit e1	ATP6V0E1	0.79877	1.05189	1.31689	1.31689
201261_x_at	estrogen receptor binding site associated, antigen, 9	EBAG9	0.963347	1.26847	1.31674	1.31674
205074_at	oxysterol binding protein-like 7	OSBPL7	0.9325	1.2276	1.31646	1.31646
220483_s_at	DDB1 and CUL4 associated factor 7	DCAF7	0.744509	0.980052	1.31637	1.31637
1556655_s_at	transforming, acidic coiled-coil containing protein 1	TACC1	0.855349	1.12589	1.31629	1.31629
203937_s_at	mediator complex subunit 20	MED20	0.945267	1.24406	1.3161	1.3161
204716_at	polyglutamine binding protein 1	PQBP1	0.796404	1.04794	1.31584	1.31584
1560445_x_at	ubiquitin specific peptidase 25	USP25	0.83051	1.09261	1.31559	1.31559
213100_at	uncharacterized protein FLJ23519///ribonuclease/angiogenin inhibitor 1	FLJ23519///RNH1	1.14299	1.5037	1.31558	1.31558
217118_s_at	peroxisomal trans-2-enoyl-CoA reductase	PECR	1.11503	1.46676	1.31544	1.31544
232783_at	cytoplasmic polyadenylation element binding protein 4	CPEB4	1.33353	1.75407	1.31536	1.31536
209293_x_at	ribosomal protein L17	RPL17	0.954806	1.25527	1.31468	1.31468
1555843_at	long intergenic non-protein coding RNA 1089	LINC01089	1.08777	1.43005	1.31467	1.31467
202864_s_at	integrin, alpha 4 (antigen CD49D, alpha 4 subunit of VLA-4 receptor)	ITGA4	0.998933	1.31303	1.31443	1.31443
232387_at	GID complex subunit 4	GID4	0.533842	0.701605	1.31425	1.31425
213428_s_at	discs, large homolog 1 (Drosophila)	DLG1	0.744698	0.978471	1.31392	1.31392
226868_at	phosphatase domain containing, paladin 1	PALD1	1.03131	1.35494	1.31381	1.31381
207606_s_at	neurofibromin 2 (merlin)	NF2	0.933195	1.226	1.31377	1.31377
219385_at	wingless-type MMTV integration site family, member 5B	WNT5B	0.62446	0.820364	1.31372	1.31372
207076_s_at	BCL2-associated athanogene 6	BAG6	0.701797	0.921951	1.3137	1.3137
206538_at	centrin, EF-hand protein, 3	CETN3	0.583597	0.766662	1.31368	1.31368
208812_x_at	tubulin polyglutamylase complex subunit 2	TPGS2	0.947387	1.24444	1.31355	1.31355
229432_at	zinc finger protein 514	ZNF514	0.359387	0.472062	1.31352	1.31352
204270_at	glutamate receptor, metabotropic 1	GRM1	0.666909	0.875591	1.31291	1.31291
206574_s_at	aldo-keto reductase family 1, member C2	AKR1C2	0.840671	1.10364	1.31281	1.31281
205970_at	ubinuclein 1	UBN1	0.845411	1.10978	1.31271	1.31271
212846_at	etoposide induced 2.4	EI24	0.925043	1.21417	1.31256	1.31256
1554703_at	crystallin, zeta (quinone reductase)-like 1	CRYZL1	1.13232	1.48609	1.31243	1.31243
201681_s_at	digestive organ expansion factor homolog (zebrafish)	DIEXF	1.01893	1.33712	1.31227	1.31227
1565804_at	galactosidase, beta 1	GLB1	0.925575	1.21455	1.31221	1.31221
218502_s_at	ERO1-like (S. cerevisiae)	ERO1L	0.842258	1.10515	1.31213	1.31213
210109_at	transmembrane and coiled-coil domain family 1	TMCC1	0.793155	1.04059	1.31197	1.31197
204337_at	ATPase, H+/K+ transporting, nongastric, alpha polypeptide	ATP12A	0.302532	0.396772	1.3115	1.3115
1570151_at	ataxin 1	ATXN1	0.82171	1.07765	1.31147	1.31147
227908_at	CD9 molecule	CD9	0.786356	1.03121	1.31137	1.31137
1566608_at	CD55 molecule, decay accelerating factor for complement (Cromer blood group)	CD55	0.803976	1.05403	1.31103	1.31103
214433_s_at	aspartyl-tRNA synthetase 2, mitochondrial	DARS2	0.906947	1.18873	1.3107	1.3107
227762_at	GMDS antisense RNA 1 (head to head)	GMDS-AS1	0.661527	0.867046	1.31067	1.31067
223070_at	protein phosphatase 1, regulatory subunit 3E	PPP1R3E	0.986916	1.29352	1.31067	1.31067
215558_at	dihydrouridine synthase 2	DUS2	0.993346	1.30174	1.31046	1.31046
216920_s_at	small integral membrane protein 2	SMIM2	0.790534	1.03583	1.31029	1.31029
1553202_at	zinc finger protein 41	ZNF41	0.812072	1.06402	1.31025	1.31025
201188_s_at	apolipoprotein B mRNA editing enzyme, catalytic polypeptide-like 3G	APOBEC3G	0.933813	1.22347	1.31019	1.31019
219191_s_at	short coiled-coil protein	SCOC	0.800638	1.04885	1.31001	1.31001
230472_at	zinc finger, C2HC-type containing 1B	ZC2HC1B	1.27257	1.66704	1.30998	1.30998
221008_s_at	arylsulfatase D	ARSD	1.00479	1.31622	1.30994	1.30994
205756_s_at	receptor accessory protein 5	REEP5	0.666876	0.873469	1.30979	1.30979
227474_at	INM04	LOC100128751	0.921175	1.20643	1.30966	1.30966
200850_s_at	notchless homolog 1 (Drosophila)	NLE1	0.846993	1.10927	1.30965	1.30965
218593_at	bromodomain containing 7	BRD7	1.09472	1.43356	1.30952	1.30952
202661_at	matrix metallopeptidase 10 (stromelysin 2)	MMP10	0.873258	1.14351	1.30947	1.30947
202356_s_at	MyoD family inhibitor	MDFI	0.756308	0.990259	1.30933	1.30933
225381_at	Ellis van Creveld syndrome 2	EVC2	0.811587	1.06207	1.30863	1.30863
216333_x_at	Kruppel-like factor 4 (gut)	KLF4	0.691631	0.904917	1.30838	1.30838
1553601_a_at	Tctex1 domain containing 1	TCTEX1D1	0.861535	1.12719	1.30835	1.30835
208113_x_at	CASP8 and FADD-like apoptosis regulator	CFLAR	0.951296	1.24456	1.30828	1.30828
215267_s_at	secretogranin III	SCG3	0.680693	0.890461	1.30817	1.30817
230722_at	glycerol kinase 5 (putative)	GK5	0.683866	0.894545	1.30807	1.30807
1555980_a_at	uncharacterized LOC100310756	LOC100310756	1.01124	1.32248	1.30778	1.30778
229177_at	phospholipase A2-activating protein	PLAA	0.901948	1.17951	1.30774	1.30774
225069_at	adaptor-related protein complex 2, alpha 1 subunit	AP2A1	1.00154	1.3096	1.30759	1.30759
217985_s_at	E2F transcription factor 5, p130-binding	E2F5	1.48066	1.93607	1.30757	1.30757
227276_at	tubulin tyrosine ligase-like family, member 9	TTLL9	1.27122	1.66201	1.30742	1.30742
232406_at	histone cluster 1, H2ba	HIST1H2BA	1.05071	1.37356	1.30727	1.30727
224783_at	immunoglobulin-like and fibronectin type III domain containing 1	IGFN1	0.961679	1.25655	1.30662	1.30662
226326_at	chromosome 9 open reading frame 117	C9orf117	0.858277	1.12139	1.30656	1.30656
229771_at	uncharacterized LOC653160	LOC653160	0.54896	0.717226	1.30652	1.30652
228129_at	family with sequence similarity 135, member A	FAM135A	0.883354	1.15386	1.30622	1.30622
231994_at	polycystic kidney disease 1 (autosomal dominant) pseudogene 1///nuclear pore complex interacting protein family, member A1	PKD1P1///NPIPA1	0.881887	1.15193	1.30621	1.30621
221073_s_at	nuclear receptor coactivator 7	NCOA7	1.0156	1.32656	1.30618	1.30618
227046_at	poliovirus receptor-related 2 (herpesvirus entry mediator B)	PVRL2	1.09363	1.42844	1.30615	1.30615
214247_s_at	trafficking protein particle complex 11	TRAPPC11	0.860527	1.12394	1.3061	1.3061
210313_at	cyclin-dependent kinase 12	CDK12	0.96227	1.25682	1.3061	1.3061
215281_x_at	RAB8B, member RAS oncogene family	RAB8B	0.993832	1.29797	1.30603	1.30603
1570329_at	methyl-CpG binding domain protein 1	MBD1	0.832012	1.08656	1.30594	1.30594
210910_s_at	La ribonucleoprotein domain family, member 4	LARP4	0.927802	1.21113	1.30537	1.30537
215204_at	3-oxoacyl-ACP synthase, mitochondrial	OXSM	0.969864	1.26589	1.30522	1.30522
205911_at	COP9 signalosome subunit 7A	COPS7A	0.905211	1.18148	1.3052	1.3052
234459_at	G protein-coupled receptor 124	GPR124	0.816998	1.06631	1.30516	1.30516
1569597_at	protein phosphatase 2, regulatory subunit A, beta	PPP2R1B	0.782379	1.0211	1.30512	1.30512
211012_s_at	thyroid hormone receptor interactor 6	TRIP6	0.835505	1.09022	1.30486	1.30486
200867_at	RAB11 family interacting protein 2 (class I)	RAB11FIP2	1.07556	1.40318	1.3046	1.3046
203147_s_at	zinc finger CCCH-type containing 7B	ZC3H7B	0.738976	0.963851	1.30431	1.30431
202189_x_at	interleukin 6	IL6	1.0397	1.35601	1.30423	1.30423
221963_x_at	zinc finger and BTB domain containing 20	ZBTB20	0.929519	1.21227	1.30419	1.30419
225693_s_at	semaphorin 7A, GPI membrane anchor (John Milton Hagen blood group)	SEMA7A	0.928432	1.2107	1.30403	1.30403
229187_at	TMEM161B antisense RNA 1	TMEM161B-AS1	0.781559	1.01912	1.30395	1.30395
214265_at	oxidation resistance 1	OXR1	0.992864	1.29461	1.30391	1.30391
209341_s_at	aquarius intron-binding spliceosomal factor	AQR	1.08713	1.4175	1.30389	1.30389
223217_s_at	exocyst complex component 8	EXOC8	0.914131	1.19139	1.3033	1.3033
228264_at	Ca++-dependent secretion activator	CADPS	1.10248	1.43676	1.30321	1.30321
210469_at	pyruvate dehydrogenase kinase, isozyme 2	PDK2	1.00767	1.31315	1.30316	1.30316
227855_at	disrupted in schizophrenia 1	DISC1	1.23135	1.60465	1.30316	1.30316
213187_x_at	ribosomal RNA processing 12 homolog (S. cerevisiae)	RRP12	0.951706	1.24015	1.30308	1.30308
202800_at	apolipoprotein C-III	APOC3	0.782739	1.01992	1.30301	1.30301
227573_s_at	cyclin B2	CCNB2	0.770602	1.00403	1.30291	1.30291
221884_at	SET binding factor 2	SBF2	1.01168	1.31809	1.30287	1.30287
222018_at	Ly6/neurotoxin 1	LYNX1	1.03301	1.34537	1.30238	1.30238
233688_at	ribosomal protein, large, P1	RPLP1	0.574902	0.74871	1.30233	1.30233
1555306_a_at	B melanoma antigen family, member 2///B melanoma antigen family, member 3///B melanoma antigen family, member 5///lysine (K)-specific methyltransferase 2C	BAGE2///BAGE3///BAGE5///KMT2C	0.812123	1.05761	1.30227	1.30227
233425_at	FGFR1 oncogene partner 2	FGFR1OP2	1.05354	1.37133	1.30164	1.30164
227609_at	long intergenic non-protein coding RNA 629	LINC00629	1.12939	1.46994	1.30154	1.30154
228334_x_at	DEP domain containing MTOR-interacting protein	DEPTOR	1.31791	1.71522	1.30146	1.30146
201209_at	staufen double-stranded RNA binding protein 2	STAU2	1.21628	1.58294	1.30145	1.30145
219140_s_at	pyridoxal (pyridoxine, vitamin B6) phosphatase///SH3-domain binding protein 1	PDXP///SH3BP1	0.72065	0.937798	1.30132	1.30132
1554027_a_at	chromosome 12 open reading frame 66	C12orf66	0.829205	1.07901	1.30126	1.30126
204306_s_at	ATP synthase, H+ transporting, mitochondrial Fo complex, subunit E	ATP5I	0.930814	1.21069	1.30068	1.30068
221646_s_at	mitogen-activated protein kinase kinase kinase 1, E3 ubiquitin protein ligase	MAP3K1	1.27041	1.65198	1.30036	1.30036
221123_x_at	family with sequence similarity 120A opposite strand	FAM120AOS	0.955665	1.24267	1.30032	1.30032
214811_at	CDK5 regulatory subunit associated protein 3	CDK5RAP3	0.707151	0.919461	1.30023	1.30023
234158_at	Bardet-Biedl syndrome 9	BBS9	0.797251	1.03661	1.30023	1.30023
213776_at	interleukin 27 receptor, alpha	IL27RA	0.863244	1.12236	1.30017	1.30017
1559420_x_at	uncharacterized LOC728445	LOC728445	0.787542	1.02375	1.29993	1.29993
201883_s_at	beta-transducin repeat containing E3 ubiquitin protein ligase	BTRC	0.922815	1.19957	1.2999	1.2999
214903_at	arrestin, beta 1	ARRB1	0.270717	0.351889	1.29984	1.29984
228772_at	Ral GTPase activating protein, alpha subunit 1 (catalytic)	RALGAPA1	1.3432	1.74592	1.29983	1.29983
219009_at	NIMA-related kinase 6	NEK6	1.18988	1.54637	1.2996	1.2996
1565347_s_at	glutathione synthetase	GSS	0.771101	1.00202	1.29947	1.29947
1555736_a_at	cartilage associated protein	CRTAP	1.14483	1.48767	1.29947	1.29947
206431_x_at	paired box 8	PAX8	1.08314	1.4074	1.29937	1.29937
226297_at	MCHR2 antisense RNA 1	MCHR2-AS1	0.846247	1.09949	1.29925	1.29925
214995_s_at	chitobiase, di-N-acetyl-	CTBS	0.993877	1.29116	1.29911	1.29911
1568943_at	SMAD family member 4	SMAD4	1.00816	1.30948	1.29887	1.29887
215575_at	transmembrane protein 40	TMEM40	0.848252	1.10157	1.29864	1.29864
1558975_at	dpy-19-like 1 (C. elegans)	DPY19L1	1.07463	1.39528	1.29838	1.29838
1558225_at	hypothetical protein LOC100288745	LOC100288745	0.87442	1.13511	1.29813	1.29813
213238_at	regulator of G-protein signaling 7	RGS7	0.975471	1.26628	1.29812	1.29812
224655_at	MYC induced nuclear antigen	MINA	1	1.29794	1.29794	1.29794
233329_s_at	forkhead box L1	FOXL1	1.23909	1.608	1.29773	1.29773
212770_at	X-ray repair complementing defective repair in Chinese hamster cells 3	XRCC3	0.872768	1.13262	1.29773	1.29773
221589_s_at	unc-93 homolog B1 (C. elegans)	UNC93B1	0.945399	1.22675	1.2976	1.2976
203143_s_at	chloride channel accessory 2	CLCA2	0.932209	1.20952	1.29748	1.29748
204148_s_at	adiponectin, C1Q and collagen domain containing	ADIPOQ	1.0161	1.31833	1.29744	1.29744
204301_at	pregnancy-zone protein	PZP	0.767051	0.995202	1.29744	1.29744
211926_s_at	dynein, axonemal, assembly factor 1	DNAAF1	0.909362	1.17979	1.29738	1.29738
223299_at	uncharacterized LOC729614	FLJ37453	1.14944	1.49118	1.29731	1.29731
202933_s_at	retinoid X receptor, gamma	RXRG	1.08565	1.40821	1.29711	1.29711
211581_x_at	RIMS binding protein 2	RIMBP2	1.00408	1.30239	1.29709	1.29709
221510_s_at	methionine sulfoxide reductase B3	MSRB3	0.974933	1.26426	1.29677	1.29677
219506_at	nuclear casein kinase and cyclin-dependent kinase substrate 1	NUCKS1	0.968826	1.25631	1.29673	1.29673
231194_at	von Willebrand factor A domain containing 3A	VWA3A	0.717127	0.929841	1.29662	1.29662
232775_at	matrin 3	MATR3	1.08101	1.40164	1.29661	1.29661
202006_at	RAD51 recombinase	RAD51	1.09307	1.41711	1.29645	1.29645
206529_x_at	karyopherin alpha 4 (importin alpha 3)	KPNA4	0.602762	0.781408	1.29638	1.29638
1555225_at	integrin, alpha 9	ITGA9	0.982897	1.27408	1.29625	1.29625
207391_s_at	tubulin tyrosine ligase-like family, member 5	TTLL5	0.843987	1.094	1.29622	1.29622
203068_at	TSNAX-DISC1 readthrough (NMD candidate)///disrupted in schizophrenia 1	TSNAX-DISC1///DISC1	1.05443	1.36676	1.29621	1.29621
1557116_at	solute carrier family 1 (glial high affinity glutamate transporter), member 2	SLC1A2	1.06324	1.37775	1.29581	1.29581
1558418_at	BSD domain containing 1	BSDC1	0.82555	1.06953	1.29554	1.29554
232299_at	long intergenic non-protein coding RNA 1500	LINC01500	1.36101	1.76307	1.29542	1.29542
223979_x_at	zinc finger protein 302	ZNF302	0.922506	1.19487	1.29524	1.29524
230132_at	synaptotagmin-like 3	SYTL3	1.19736	1.55068	1.29507	1.29507
229744_at	sperm specific antigen 2	SSFA2	0.932373	1.20749	1.29507	1.29507
213169_at	gamma-aminobutyric acid (GABA) A receptor, gamma 3	GABRG3	1.84517	2.38905	1.29476	1.29476
201172_x_at	retinoic acid receptor, gamma	RARG	1.08079	1.39903	1.29445	1.29445
220543_at	TERF1 (TRF1)-interacting nuclear factor 2	TINF2	0.679702	0.879774	1.29435	1.29435
218747_s_at	B-cell CLL/lymphoma 11A (zinc finger protein)	BCL11A	1.09347	1.41509	1.29413	1.29413
212886_at	splicing factor 3a, subunit 1, 120kDa	SF3A1	0.88353	1.14329	1.29401	1.29401
1555425_x_at	zinc finger, CCHC domain containing 7	ZCCHC7	0.647088	0.837322	1.29398	1.29398
208930_s_at	adenylate kinase 2	AK2	0.901798	1.1668	1.29386	1.29386
213932_x_at	protein inhibitor of activated STAT, 1	PIAS1	0.966072	1.24989	1.29379	1.29379
213905_x_at	charged multivesicular body protein 3	CHMP3	1.01854	1.31762	1.29364	1.29364
232522_at	Ras homolog enriched in brain	RHEB	1.11524	1.44239	1.29334	1.29334
202935_s_at	PSMC3 interacting protein	PSMC3IP	0.958476	1.23952	1.29322	1.29322
214132_at	A kinase (PRKA) anchor protein 8-like	AKAP8L	0.919134	1.18815	1.29268	1.29268
210794_s_at	methyl-CpG binding domain protein 4	MBD4	0.824646	1.06592	1.29258	1.29258
204998_s_at	salt-inducible kinase 1	SIK1	0.972481	1.25693	1.2925	1.2925
1569867_at	PR domain containing 2, with ZNF domain	PRDM2	0.983607	1.27107	1.29225	1.29225
1559031_at	transmembrane channel-like 7	TMC7	0.491658	0.635324	1.29221	1.29221
1570087_at	NADH dehydrogenase (ubiquinone) Fe-S protein 8, 23kDa (NADH-coenzyme Q reductase)	NDUFS8	0.783531	1.0124	1.2921	1.2921
203120_at	zinc finger protein 135	ZNF135	0.891062	1.15132	1.29207	1.29207
223047_at	interferon regulatory factor 2 binding protein 2	IRF2BP2	0.974916	1.2594	1.2918	1.2918
209790_s_at	nuclear factor I/B	NFIB	0.910288	1.17583	1.29172	1.29172
205265_s_at	pyrimidinergic receptor P2Y, G-protein coupled, 6	P2RY6	1.00145	1.29355	1.29168	1.29168
1559245_at	uncharacterized LOC339874	LOC339874	0.708391	0.914928	1.29156	1.29156
233816_at	major histocompatibility complex, class II, DR beta 5///major histocompatibility complex, class II, DP beta 1	HLA-DRB5///HLA-DPB1	0.756028	0.976318	1.29138	1.29138
1553292_s_at	phospholipase B1	PLB1	0.80838	1.04388	1.29132	1.29132
214765_s_at	exosome component 4	EXOSC4	0.895821	1.15677	1.2913	1.2913
210276_s_at	laminin, alpha 2	LAMA2	1.21609	1.57028	1.29126	1.29126
212356_at	upstream transcription factor 2, c-fos interacting	USF2	1.02137	1.31865	1.29105	1.29105
223305_at	X inactive specific transcript (non-protein coding)	XIST	0.912494	1.17808	1.29105	1.29105
226280_at	potassium intermediate/small conductance calcium-activated channel, subfamily N, member 3	KCNN3	0.987201	1.27446	1.29098	1.29098
1556261_a_at	discs, large (Drosophila) homolog-associated protein 4	DLGAP4	0.482253	0.622569	1.29096	1.29096
230973_at	MAM domain containing glycosylphosphatidylinositol anchor 1	MDGA1	0.623676	0.805018	1.29076	1.29076
205334_at	phosphoribosyl pyrophosphate synthetase 1	PRPS1	0.827992	1.06871	1.29072	1.29072
1558648_at	cytochrome P450, family 19, subfamily A, polypeptide 1	CYP19A1	0.755359	0.974956	1.29072	1.29072
212176_at	mitogen-activated protein kinase kinase 3	MAP2K3	0.987018	1.27395	1.2907	1.2907
1561667_at	uncharacterized LOC646762	LOC646762	0.582559	0.751773	1.29047	1.29047
1570227_at	glucan (1,4-alpha-), branching enzyme 1	GBE1	0.899018	1.16007	1.29037	1.29037
1555784_s_at	histidine triad nucleotide binding protein 1	HINT1	0.814782	1.05114	1.29009	1.29009
202973_x_at	ELK4, ETS-domain protein (SRF accessory protein 1)	ELK4	0.620591	0.800566	1.29001	1.29001
215404_x_at	calpain 10	CAPN10	0.809495	1.04425	1.29	1.29
228974_at	3-hydroxybutyrate dehydrogenase, type 2	BDH2	1.32134	1.70408	1.28966	1.28966
1559149_at	transmembrane protein 151B	TMEM151B	0.482804	0.62262	1.28959	1.28959
232685_at	ArfGAP with coiled-coil, ankyrin repeat and PH domains 1	ACAP1	1.15752	1.49257	1.28946	1.28946
202598_at	proline rich Gla (G-carboxyglutamic acid) 2	PRRG2	0.917024	1.18245	1.28944	1.28944
232757_at	glutamate receptor, ionotropic, kainate 4	GRIK4	1.04173	1.34324	1.28943	1.28943
1564237_at	coatomer protein complex, subunit beta 2 (beta prime)	COPB2	0.777822	1.00294	1.28942	1.28942
1569311_at	fibromodulin	FMOD	0.867952	1.11905	1.2893	1.2893
209689_at	ATPase, Ca++ transporting, plasma membrane 1	ATP2B1	0.941877	1.21426	1.28919	1.28919
218183_at	methyltransferase like 2B	METTL2B	1.04148	1.3425	1.28903	1.28903
214788_x_at	platelet derived growth factor C	PDGFC	0.694653	0.895279	1.28882	1.28882
1560689_s_at	long intergenic non-protein coding RNA 1512	LINC01512	1.05098	1.35447	1.28877	1.28877
202976_s_at	ADAM metallopeptidase domain 28	ADAM28	0.941697	1.21333	1.28845	1.28845
1565651_at	reticulocalbin 2, EF-hand calcium binding domain	RCN2	1.12017	1.4432	1.28837	1.28837
225336_at	coiled-coil domain containing 40	CCDC40	1.09061	1.40498	1.28826	1.28826
1554508_at	G protein-coupled receptor 62	GPR62	0.970668	1.25032	1.2881	1.2881
232835_at	TNRC6C antisense RNA 1	TNRC6C-AS1	0.992003	1.27773	1.28803	1.28803
228568_at	zinc finger protein 71	ZNF71	0.996236	1.28304	1.28788	1.28788
233321_x_at	mesoderm posterior basic helix-loop-helix transcription factor 1	MESP1	0.977211	1.25843	1.28778	1.28778
230650_at	proteasome (prosome, macropain) 26S subunit, ATPase, 2	PSMC2	0.765322	0.985377	1.28753	1.28753
228318_s_at	echinoderm microtubule associated protein like 2	EML2	1.09485	1.40944	1.28734	1.28734
209962_at	RAD54-like 2 (S. cerevisiae)	RAD54L2	0.860978	1.10827	1.28722	1.28722
203045_at	Wilms tumor 1	WT1	0.952894	1.22656	1.2872	1.2872
1554182_at	zinc finger protein 396	ZNF396	1.00332	1.29131	1.28704	1.28704
216629_at	family with sequence similarity 106, member A	FAM106A	0.940944	1.21072	1.28671	1.28671
1556055_at	ral guanine nucleotide dissociation stimulator-like 3	RGL3	1.26413	1.62634	1.28654	1.28654
203903_s_at	interleukin 11	IL11	0.967518	1.24473	1.28652	1.28652
216531_at	Bet1 golgi vesicular membrane trafficking protein-like	BET1L	0.562348	0.723419	1.28643	1.28643
1569054_at	discs, large (Drosophila) homolog-associated protein 4	DLGAP4	1.03164	1.32675	1.28606	1.28606
1565889_at	fragile X mental retardation, autosomal homolog 1	FXR1	0.992776	1.27646	1.28575	1.28575
1557817_a_at	presenilin 1	PSEN1	0.850254	1.09304	1.28555	1.28555
223647_x_at	glioblastoma down-regulated RNA	GLIDR	1.06851	1.37336	1.28531	1.28531
212235_at	apolipoprotein B mRNA editing enzyme, catalytic polypeptide-like 3G	APOBEC3G	0.77674	0.998256	1.28519	1.28519
218326_s_at	ubiquinol-cytochrome c reductase complex assembly factor 1	UQCC1	0.969342	1.24574	1.28514	1.28514
225817_at	phosphodiesterase 7A	PDE7A	0.95329	1.22468	1.28469	1.28469
224567_x_at	melanoma associated antigen (mutated) 1	MUM1	0.734826	0.943791	1.28437	1.28437
229129_at	SET domain, bifurcated 2	SETDB2	0.790861	1.01556	1.28412	1.28412
218864_at	UBX domain protein 6	UBXN6	1.23783	1.58951	1.28411	1.28411
203592_s_at	TATA box binding protein (TBP)-associated factor, RNA polymerase I, A, 48kDa	TAF1A	1.16363	1.4941	1.284	1.284
210749_x_at	myosin, light chain 6, alkali, smooth muscle and non-muscle	MYL6	1.19223	1.53075	1.28394	1.28394
221004_s_at	G1 to S phase transition 1	GSPT1	0.855064	1.09784	1.28392	1.28392
232994_s_at	zinc finger protein 425	ZNF425	0.556032	0.713831	1.28379	1.28379
1563217_at	ubiquitin-conjugating enzyme E2D 3	UBE2D3	0.908913	1.16682	1.28375	1.28375
205663_at	discoidin domain receptor tyrosine kinase 1	DDR1	0.886508	1.13791	1.28359	1.28359
228918_at	chromosome 4 open reading frame 46	C4orf46	0.664513	0.85292	1.28353	1.28353
225305_at	remodeling and spacing factor 1	RSF1	0.979536	1.25716	1.28342	1.28342
225710_at	Ets2 repressor factor	ERF	0.859955	1.10365	1.28338	1.28338
207070_at	bridging integrator 1	BIN1	0.74903	0.961238	1.28331	1.28331
225159_s_at	uncharacterized LOC100270804	LOC100270804	1.03289	1.32533	1.28313	1.28313
213275_x_at	cell division cycle 25C	CDC25C	0.824169	1.05744	1.28303	1.28303
1559747_at	uncharacterized LOC286177	LOC286177	0.964269	1.23713	1.28297	1.28297
1559232_a_at	uncharacterized LOC440602	LOC440602	0.966803	1.24033	1.28292	1.28292
205862_at	ubiquitin C	UBC	0.8215	1.05388	1.28288	1.28288
228243_at	hyaluronan binding protein 4	HABP4	0.934208	1.19838	1.28278	1.28278
229917_at	BCL2-like 10 (apoptosis facilitator)	BCL2L10	0.862103	1.10584	1.28273	1.28273
217880_at	ribosomal protein L38	RPL38	0.930697	1.19371	1.2826	1.2826
214121_x_at	PRP40 pre-mRNA processing factor 40 homolog A (S. cerevisiae)	PRPF40A	0.763711	0.979412	1.28244	1.28244
233981_at	GRAM domain containing 1A	GRAMD1A	0.86529	1.10946	1.28218	1.28218
209701_at	C2 calcium-dependent domain containing 5	C2CD5	0.818349	1.04887	1.28169	1.28169
223615_at	zinc finger, X-linked, duplicated B	ZXDB	1.01445	1.30021	1.28169	1.28169
225545_at	shugoshin-like 2 (S. pombe)	SGOL2	0.723828	0.927586	1.2815	1.2815
213596_at	transforming, acidic coiled-coil containing protein 1	TACC1	0.876618	1.12329	1.2814	1.2814
215646_s_at	membrane-associated ring finger (C3HC4) 1, E3 ubiquitin protein ligase	MARCH1	1.26261	1.6178	1.28131	1.28131
1569303_s_at	transducer of ERBB2, 1	TOB1	0.943056	1.20832	1.28128	1.28128
221994_at	delta/notch-like EGF repeat containing	DNER	0.726591	0.930924	1.28122	1.28122
228771_at	NHS-like 1	NHSL1	0.766924	0.982584	1.2812	1.2812
229942_at	polypeptide N-acetylgalactosaminyltransferase 13	GALNT13	0.995957	1.2759	1.28108	1.28108
232312_at	src kinase associated phosphoprotein 2	SKAP2	0.865385	1.10855	1.28099	1.28099
1555471_a_at	prostaglandin I2 (prostacyclin) receptor (IP)	PTGIR	0.70442	0.902343	1.28097	1.28097
222041_at	Kruppel-like factor 16	KLF16	0.921627	1.18033	1.2807	1.2807
208779_x_at	marker of proliferation Ki-67	MKI67	1.277	1.63542	1.28067	1.28067
216123_x_at	zinc finger protein 287	ZNF287	1.05367	1.34929	1.28056	1.28056
221523_s_at	F-box protein 32	FBXO32	1.01667	1.30165	1.28031	1.28031
203568_s_at	growth factor independent 1 transcription repressor	GFI1	0.983202	1.25863	1.28014	1.28014
1552400_a_at	chromosome 15 open reading frame 27	C15orf27	0.606146	0.775882	1.28002	1.28002
204166_at	agouti related neuropeptide	AGRP	1.00628	1.28798	1.27994	1.27994
216565_x_at	chromosome 9 open reading frame 53	C9orf53	0.86008	1.10063	1.27968	1.27968
210679_x_at	inhibitor of DNA binding 2B, dominant negative helix-loop-helix protein (pseudogene)///inhibitor of DNA binding 2, dominant negative helix-loop-helix protein	ID2B///ID2	0.919654	1.1768	1.27961	1.27961
1558831_x_at	KIAA1652 protein	KIAA1652	0.780167	0.998134	1.27938	1.27938
201540_at	RAD54-like (S. cerevisiae)	RAD54L	0.886057	1.13359	1.27937	1.27937
202946_s_at	histone cluster 1, H4c	HIST1H4C	1.15809	1.4815	1.27926	1.27926
1568764_x_at	INS-IGF2 readthrough///insulin-like growth factor 2	INS-IGF2///IGF2	1.00279	1.28263	1.27907	1.27907
234190_at	stabilin 1	STAB1	0.986097	1.2612	1.27899	1.27899
230619_at	chromosome 5 open reading frame 58	C5orf58	0.86664	1.1084	1.27897	1.27897
218338_at	single stranded DNA binding protein 3	SSBP3	0.923469	1.18101	1.27889	1.27889
231861_at	long intergenic non-protein coding RNA 462	LINC00462	1.0889	1.39235	1.27867	1.27867
201572_x_at	vacuolar protein sorting 33 homolog A (S. cerevisiae)	VPS33A	0.914555	1.16935	1.2786	1.2786
231764_at	synaptonemal complex central element protein 3	SYCE3	1.23013	1.57278	1.27855	1.27855
202219_at	ficolin (collagen/fibrinogen domain containing) 1	FCN1	1.01581	1.29857	1.27836	1.27836
215070_x_at	family with sequence similarity 206, member A	FAM206A	0.785484	1.0041	1.27832	1.27832
216356_x_at	myosin XVA	MYO15A	0.832177	1.06378	1.27831	1.27831
1559902_at	uncharacterized LOC400541	LOC400541	0.94687	1.2103	1.27822	1.27822
227503_at	BCL2-associated agonist of cell death	BAD	1.05878	1.35334	1.27821	1.27821
1557626_at	zinc finger protein 664	ZNF664	0.953885	1.21882	1.27775	1.27775
209074_s_at	transportin 3	TNPO3	0.83291	1.06407	1.27753	1.27753
228849_at	leucine-rich repeats and calponin homology (CH) domain containing 1	LRCH1	0.895391	1.14387	1.27751	1.27751
224795_x_at	EPH receptor A7	EPHA7	0.997133	1.27356	1.27722	1.27722
218872_at	CLPTM1-like	CLPTM1L	0.985868	1.25916	1.27721	1.27721
223199_at	scavenger receptor class F, member 2	SCARF2	0.733244	0.936489	1.27719	1.27719
219371_s_at	transmembrane protein 108	TMEM108	0.862436	1.10126	1.27692	1.27692
232002_at	transient receptor potential cation channel, subfamily M, member 6	TRPM6	1.02523	1.30907	1.27686	1.27686
229736_at	hypothetical LOC100506979	LOC100506979	0.866831	1.10667	1.27669	1.27669
215600_x_at	B-cell CLL/lymphoma 11B (zinc finger protein)	BCL11B	0.835129	1.06605	1.27651	1.27651
222513_s_at	transmembrane protein 165	TMEM165	0.797874	1.01849	1.2765	1.2765
228749_at	uncharacterized protein DKFZp547L112	DKFZP547L112	0.841264	1.07382	1.27644	1.27644
226402_at	carbonic anhydrase XIII	CA13	1.05382	1.34478	1.2761	1.2761
213457_at	zinc finger protein 154	ZNF154	0.792381	1.01109	1.27601	1.27601
201218_at	GULP, engulfment adaptor PTB domain containing 1	GULP1	1.16406	1.48535	1.27601	1.27601
228882_at	nucleus accumbens associated 1, BEN and BTB (POZ) domain containing	NACC1	0.71679	0.914532	1.27587	1.27587
221945_at	growth differentiation factor 11	GDF11	0.707303	0.902389	1.27582	1.27582
210629_x_at	pyridine nucleotide-disulphide oxidoreductase domain 1	PYROXD1	1.19069	1.51887	1.27562	1.27562
221519_at	MIR4435-1 host gene (non-protein coding)///long intergenic non-protein coding RNA 152	MIR4435-1HG///LINC00152	1.15219	1.46939	1.2753	1.2753
201651_s_at	ring finger protein 24	RNF24	0.993018	1.26639	1.2753	1.2753
224361_s_at	chromosome X open reading frame 40B///chromosome X open reading frame 40A	CXorf40B///CXorf40A	0.873575	1.11401	1.27523	1.27523
230758_at	Tu translation elongation factor, mitochondrial	TUFM	1.17502	1.49817	1.27502	1.27502
215123_at	meteorin, glial cell differentiation regulator	METRN	0.76228	0.971881	1.27497	1.27497
229961_x_at	ARHGEF26 antisense RNA 1	ARHGEF26-AS1	0.962841	1.22757	1.27495	1.27495
1558184_s_at	casein kinase 1, alpha 1 pseudogene 1	CSNK1A1P1	0.941891	1.20085	1.27493	1.27493
217730_at	ras homolog family member T2	RHOT2	1.3014	1.65869	1.27454	1.27454
1555086_at	cyclin-dependent kinase inhibitor 1A (p21, Cip1)	CDKN1A	0.953791	1.2156	1.27449	1.27449
220071_x_at	NPC1-like 1	NPC1L1	0.834166	1.06304	1.27437	1.27437
1561463_at	glycine amidinotransferase (L-arginine:glycine amidinotransferase)	GATM	0.556177	0.708733	1.27429	1.27429
225536_at	male-specific lethal 1 homolog (Drosophila)	MSL1	0.856245	1.09108	1.27427	1.27427
228018_at	intraflagellar transport 52	IFT52	1.38513	1.765	1.27425	1.27425
217762_s_at	coiled-coil domain containing 101	CCDC101	0.870573	1.10925	1.27417	1.27417
226682_at	uncharacterized LOC647115	FLJ36848	0.593096	0.755612	1.27401	1.27401
1562290_at	trans-2,3-enoyl-CoA reductase	TECR	1.04431	1.33043	1.27398	1.27398
205349_at	ATP-binding cassette, sub-family C (CFTR/MRP), member 9	ABCC9	0.979904	1.24823	1.27383	1.27383
221841_s_at	ZFP90 zinc finger protein	ZFP90	1.06401	1.35535	1.2738	1.2738
225256_at	long intergenic non-protein coding RNA 526	LINC00526	0.979425	1.24754	1.27375	1.27375
201924_at	aldehyde dehydrogenase 3 family, member B2	ALDH3B2	1.06298	1.35395	1.27373	1.27373
232133_at	CDC42 binding protein kinase alpha (DMPK-like)	CDC42BPA	0.765272	0.974743	1.27372	1.27372
226171_at	DnaJ (Hsp40) homolog, subfamily B, member 3 pseudogene	LOC100286922	1.23298	1.57033	1.27361	1.27361
1569701_at	folylpolyglutamate synthase	FPGS	0.939272	1.19602	1.27335	1.27335
226265_at	codanin 1	CDAN1	0.99407	1.26575	1.2733	1.2733
212717_at	minichromosome maintenance complex component 5	MCM5	1.00541	1.28016	1.27327	1.27327
231825_x_at	solute carrier family 30 (zinc transporter), member 8	SLC30A8	0.981497	1.2497	1.27326	1.27326
214925_s_at	dermatan sulfate epimerase	DSE	0.904177	1.15121	1.27321	1.27321
1555735_a_at	ubiquitin protein ligase E3 component n-recognin 5	UBR5	0.755821	0.962246	1.27311	1.27311
222366_at	SH2 domain containing 3C	SH2D3C	0.943954	1.20157	1.27291	1.27291
231296_at	collagen alpha-4(VI) chain-like	LOC100507273	1.14711	1.45997	1.27274	1.27274
205610_at	eukaryotic translation initiation factor 2, subunit 2 beta, 38kDa	EIF2S2	1.1435	1.45501	1.27242	1.27242
1562678_at	MGAT4 family, member D	MGAT4D	1.16733	1.48509	1.2722	1.2722
204191_at	coagulation factor IX	F9	0.956642	1.21696	1.27211	1.27211
1560014_s_at	uncharacterized LOC286114	LOC286114	0.870858	1.10774	1.27201	1.27201
223384_s_at	transmembrane protein 139	TMEM139	1.01123	1.28618	1.2719	1.2719
215783_s_at	zinc finger protein 586	ZNF586	0.687392	0.874171	1.27172	1.27172
1570412_at	potassium voltage-gated channel, shaker-related subfamily, beta member 2	KCNAB2	0.697094	0.886358	1.27151	1.27151
230850_at	H1 histone family, member N, testis-specific	H1FNT	0.980982	1.24729	1.27148	1.27148
1561373_at	chromosome 17 open reading frame 104	C17orf104	0.528174	0.671493	1.27135	1.27135
1557745_at	Mab-21 domain containing 1	MB21D1	0.583961	0.742368	1.27126	1.27126
1554918_a_at	zinc finger protein 733, pseudogene///zinc finger protein 479	ZNF733P///ZNF479	1.23366	1.56824	1.27122	1.27122
228562_at	otopetrin 2	OTOP2	1.00037	1.27167	1.2712	1.2712
210980_s_at	dynein, axonemal, heavy chain 17	DNAH17	1.17842	1.49784	1.27106	1.27106
224821_at	long intergenic non-protein coding RNA 959	LINC00959	0.940143	1.19481	1.27088	1.27088
211879_x_at	immunoglobulin heavy constant alpha 1	IGHA1	0.874991	1.11185	1.2707	1.2707
205384_at	neurogenin 1	NEUROG1	0.910356	1.15657	1.27046	1.27046
219382_at	ribosomal protein S6 kinase-like 1	RPS6KL1	1.25651	1.59614	1.2703	1.2703
220999_s_at	transmembrane protein 63B	TMEM63B	0.827923	1.0516	1.27017	1.27017
1560776_at	chromosome 14 open reading frame 64	C14orf64	0.882898	1.1208	1.26946	1.26946
233399_x_at	signal peptidase complex subunit 2 homolog (S. cerevisiae)	SPCS2	0.928577	1.17876	1.26943	1.26943
229027_at	long intergenic non-protein coding RNA 1004	LINC01004	0.719672	0.913555	1.26941	1.26941
1566477_at	plasminogen activator, tissue	PLAT	1.13287	1.43804	1.26938	1.26938
223960_s_at	R3H domain and coiled-coil containing 1-like	R3HCC1L	0.710835	0.902267	1.26931	1.26931
213281_at	oxysterol binding protein-like 10	OSBPL10	1.12966	1.43388	1.2693	1.2693
229958_at	coiled-coil and C2 domain containing 1B	CC2D1B	1.27492	1.61825	1.2693	1.2693
227947_at	zinc finger protein 252, pseudogene	ZNF252P	1.04376	1.32474	1.26921	1.26921
220233_at	hypothetical LOC100294337///KAT8 regulatory NSL complex subunit 1	LOC100294337///KANSL1	0.794375	1.00778	1.26865	1.26865
211144_x_at	insulin-like 3 (Leydig cell)	INSL3	0.833494	1.05729	1.2685	1.2685
223767_at	ATP synthase, H+ transporting, mitochondrial Fo complex, subunit C3 (subunit 9)	ATP5G3	0.406477	0.515614	1.2685	1.2685
207358_x_at	peptidylprolyl isomerase E (cyclophilin E)	PPIE	1.01708	1.28987	1.26821	1.26821
232552_at	transmembrane protein 156	TMEM156	0.995115	1.26197	1.26817	1.26817
232693_s_at	KIAA1244	KIAA1244	0.937981	1.18942	1.26806	1.26806
201656_at	lymphoid-restricted membrane protein	LRMP	1.2755	1.61655	1.26739	1.26739
220326_s_at	heterochromatin protein 1, binding protein 3	HP1BP3	1.26532	1.60348	1.26725	1.26725
218706_s_at	secernin 3	SCRN3	0.961947	1.21899	1.26721	1.26721
222621_at	activating transcription factor 6	ATF6	0.974325	1.23465	1.26718	1.26718
213861_s_at	proline rich 13	PRR13	1.0991	1.39255	1.26699	1.26699
1560547_at	long intergenic non-protein coding RNA 842	LINC00842	0.668249	0.84663	1.26694	1.26694
219588_s_at	mitochondrial ribosomal protein L4	MRPL4	1.13671	1.44011	1.26692	1.26692
201201_at	anaphase promoting complex subunit 15	ANAPC15	0.937246	1.18741	1.26691	1.26691
228573_at	cell adhesion molecule L1-like	CHL1	1.12123	1.42048	1.26689	1.26689
204007_at	cysteine-rich secretory protein 1	CRISP1	0.980248	1.24168	1.2667	1.2667
210454_s_at	calmodulin 1 (phosphorylase kinase, delta)	CALM1	0.797671	1.01038	1.26666	1.26666
221058_s_at	family with sequence similarity 195, member B	FAM195B	1.08565	1.37512	1.26663	1.26663
206466_at	EPH receptor B2	EPHB2	1.05474	1.33596	1.26662	1.26662
1557383_a_at	uncharacterized LOC401320	LOC401320	1.02615	1.29961	1.26649	1.26649
1569257_at	general transcription factor IIE, polypeptide 2, beta 34kDa	GTF2E2	1.00977	1.27885	1.26648	1.26648
205777_at	major histocompatibility complex, class II, DR alpha	HLA-DRA	0.880227	1.11472	1.2664	1.2664
1555372_at	interferon, lambda receptor 1	IFNLR1	0.946494	1.19857	1.26633	1.26633
225786_at	sphingosine-1-phosphate receptor 5	S1PR5	0.919654	1.16456	1.26631	1.26631
1566624_at	minichromosome maintenance complex component 6	MCM6	0.819344	1.03747	1.26622	1.26622
200869_at	fibulin 2	FBLN2	1.10581	1.40009	1.26612	1.26612
219777_at	guanine nucleotide binding protein (G protein), gamma 2	GNG2	1.04644	1.32489	1.2661	1.2661
228504_at	ZNRD1 antisense RNA 1	ZNRD1-AS1	1.09004	1.38009	1.26609	1.26609
1556904_at	ASAP1 intronic transcript 2 (non-protein coding)	ASAP1-IT2	0.667374	0.844888	1.26599	1.26599
215133_s_at	zinc finger, CCHC domain containing 2	ZCCHC2	0.650068	0.822931	1.26592	1.26592
208691_at	heterogeneous nuclear ribonucleoprotein A3	HNRNPA3	0.804573	1.0185	1.26589	1.26589
227807_at	suppression of tumorigenicity 7 like	ST7L	0.866417	1.09676	1.26585	1.26585
228889_at	mucin 4, cell surface associated	MUC4	1.00858	1.27659	1.26573	1.26573
204684_at	mutY homolog	MUTYH	0.644134	0.815285	1.26571	1.26571
229378_at	cadherin-related family member 3	CDHR3	0.892528	1.12927	1.26525	1.26525
1569578_at	cell division cycle 20	CDC20	0.909018	1.15007	1.26518	1.26518
1566989_at	D4, zinc and double PHD fingers family 2	DPF2	1.05454	1.33407	1.26507	1.26507
221294_at	transmembrane protein 141	TMEM141	0.352862	0.446395	1.26507	1.26507
201329_s_at	adenylate kinase 4	AK4	0.7027	0.88893	1.26502	1.26502
226108_at	immunoglobulin heavy constant delta	IGHD	0.942675	1.19236	1.26486	1.26486
233516_s_at	myotubularin related protein 7	MTMR7	0.575418	0.727786	1.26479	1.26479
1566990_x_at	Rho GTPase activating protein 1	ARHGAP1	1.19429	1.51048	1.26476	1.26476
222326_at	methyltransferase like 10	METTL10	1.5508	1.96128	1.26469	1.26469
215401_at	VANGL planar cell polarity protein 1	VANGL1	1.06302	1.34405	1.26437	1.26437
229264_at	zinc finger protein pseudogene	LOC728743	0.74125	0.937208	1.26436	1.26436
1552895_a_at	long intergenic non-protein coding RNA 1312	LINC01312	0.906021	1.14533	1.26413	1.26413
230807_at	UDP-Gal:betaGlcNAc beta 1,4- galactosyltransferase, polypeptide 3	B4GALT3	1.01427	1.28216	1.26413	1.26413
226197_at	kinesin family member 13A	KIF13A	0.960398	1.21405	1.26411	1.26411
226609_at	long intergenic non-protein coding RNA 1082	LINC01082	0.546305	0.690575	1.26408	1.26408
202236_s_at	transcription factor 7 (T-cell specific, HMG-box)	TCF7	0.979634	1.23829	1.26403	1.26403
226867_at	uncharacterized LOC100134822	LOC100134822	0.957955	1.21071	1.26385	1.26385
230727_at	GAS6 antisense RNA 1	GAS6-AS1	0.912074	1.15244	1.26354	1.26354
218285_s_at	drebrin-like	DBNL	0.928309	1.17293	1.26351	1.26351
1561956_at	spire-type actin nucleation factor 2	SPIRE2	0.942128	1.19039	1.26351	1.26351
223019_at	organic solute carrier partner 1	OSCP1	0.964457	1.21854	1.26345	1.26345
226029_at	zinc finger protein 385D	ZNF385D	1.0937	1.38183	1.26345	1.26345
226314_at	INO80 complex subunit D	INO80D	1.02958	1.30076	1.26339	1.26339
202609_at	primase, DNA, polypeptide 2 (58kDa)	PRIM2	1.09702	1.38596	1.26338	1.26338
214449_s_at	U2 small nuclear RNA auxiliary factor 2	U2AF2	0.87057	1.09983	1.26335	1.26335
201928_at	topoisomerase (DNA) III alpha	TOP3A	1.33569	1.68721	1.26317	1.26317
224966_s_at	pleckstrin homology-like domain, family A, member 2	PHLDA2	0.983653	1.24241	1.26306	1.26306
1552329_at	retinoblastoma binding protein 6	RBBP6	1.12751	1.4241	1.26305	1.26305
218638_s_at	chromosome 9 open reading frame 40	C9orf40	0.831866	1.05056	1.2629	1.2629
1557399_at	uncharacterized LOC100131496	LOC100131496	0.893	1.12774	1.26286	1.26286
233041_x_at	VAMP (vesicle-associated membrane protein)-associated protein A, 33kDa	VAPA	0.760588	0.960515	1.26286	1.26286
214356_s_at	coiled-coil domain containing 90B	CCDC90B	1.08615	1.37164	1.26284	1.26284
1562063_x_at	long intergenic non-protein coding RNA 957	LINC00957	0.917992	1.15927	1.26283	1.26283
229448_at	vitelline membrane outer layer 1 homolog (chicken)	VMO1	1.11035	1.40217	1.26282	1.26282
216037_x_at	zinc finger protein 589	ZNF589	0.806128	1.01792	1.26273	1.26273
1562013_a_at	BMS1 pseudogene 20	BMS1P20	1.18043	1.49054	1.26271	1.26271
220396_at	phosphatidylinositol glycan anchor biosynthesis, class Y	PIGY	1.00362	1.26717	1.26261	1.26261
232997_at	family with sequence similarity 160, member A1	FAM160A1	1.13245	1.4298	1.26257	1.26257
223849_s_at	erythrocyte membrane protein band 4.1 like 4A	EPB41L4A	1.12016	1.41414	1.26244	1.26244
1563513_at	zyxin	ZYX	1.04543	1.3196	1.26225	1.26225
205316_at	transporter 2, ATP-binding cassette, sub-family B (MDR/TAP)	TAP2	0.878489	1.10855	1.26189	1.26189
231196_x_at	chromosome 19 open reading frame 68	C19orf68	0.82568	1.04178	1.26173	1.26173
223619_x_at	family with sequence similarity 92, member A1	FAM92A1	0.88531	1.11701	1.26172	1.26172
231329_at	embigin pseudogene 1///embigin	EMBP1///EMB	0.501757	0.633073	1.26171	1.26171
219157_at	cell division cycle associated 3	CDCA3	1.16533	1.47023	1.26164	1.26164
209348_s_at	AT rich interactive domain 4B (RBP1-like)///RNA binding motif protein 34	ARID4B///RBM34	0.921024	1.16196	1.2616	1.2616
232363_at	cysteine-rich PAK1 inhibitor	CRIPAK	1.00133	1.26325	1.26158	1.26158
216345_at	CXXC finger protein 4	CXXC4	0.893499	1.12716	1.26151	1.26151
202122_s_at	fucose-1-phosphate guanylyltransferase	FPGT	1.29672	1.63576	1.26146	1.26146
214859_at	SET and MYND domain containing 3	SMYD3	0.251308	0.317013	1.26145	1.26145
229294_at	OCIA domain containing 1	OCIAD1	0.719653	0.907805	1.26145	1.26145
216422_at	MCF2L antisense RNA 1	MCF2L-AS1	0.994438	1.25429	1.26131	1.26131
204024_at	sodium channel, voltage gated, type VIII, alpha subunit	SCN8A	0.969797	1.22316	1.26125	1.26125
228159_at	chromosome 6 open reading frame 163	C6orf163	1.10885	1.39852	1.26123	1.26123
1564773_x_at	septin 11	2011-09-01	0.842956	1.06316	1.26123	1.26123
1554414_a_at	ankyrin repeat domain 13C	ANKRD13C	0.762158	0.961162	1.26111	1.26111
227319_at	HEAT repeat containing 1	HEATR1	0.936446	1.18083	1.26097	1.26097
1560095_s_at	WDR11 antisense RNA 1	WDR11-AS1	0.730926	0.921631	1.26091	1.26091
223629_at	coiled-coil domain containing 18	CCDC18	1.11621	1.4074	1.26087	1.26087
1562516_at	KCNMA1 antisense RNA 1	KCNMA1-AS1	0.766268	0.965928	1.26056	1.26056
201140_s_at	SIK family kinase 3	SIK3	0.814929	1.02725	1.26054	1.26054
202648_at	Werner syndrome, RecQ helicase-like	WRN	1.10321	1.39063	1.26053	1.26053
211074_at	glycoprotein 2 (zymogen granule membrane)	GP2	0.609383	0.768025	1.26033	1.26033
209656_s_at	cyclin-dependent kinase 19	CDK19	1.02809	1.29563	1.26024	1.26024
214812_s_at	centromere protein M	CENPM	0.912953	1.15046	1.26015	1.26015
212494_at	nuclear pore complex interacting protein family, member B15///pyridoxal-dependent decarboxylase domain containing 2, pseudogene///nuclear pore complex interacting protein family, member B3	NPIPB15///PDXDC2P///NPIPB3	1.1912	1.50096	1.26004	1.26004
232383_at	chromosome 6 open reading frame 132	C6orf132	1.04552	1.31732	1.25997	1.25997
212223_at	interleukin 1 receptor, type I	IL1R1	0.756627	0.953274	1.2599	1.2599
232640_at	Na+/K+ transporting ATPase interacting 2	NKAIN2	0.772356	0.972894	1.25965	1.25965
226255_at	chloride channel, voltage-sensitive 4	CLCN4	0.869443	1.0951	1.25954	1.25954
209027_s_at	minichromosome maintenance complex component 3 associated protein	MCM3AP	0.781421	0.984025	1.25928	1.25928
232962_x_at	actin binding LIM protein family, member 2	ABLIM2	0.772609	0.972757	1.25906	1.25906
222668_at	repulsive guidance molecule family member b	RGMB	0.841054	1.05891	1.25903	1.25903
204517_at	ryanodine receptor 2 (cardiac)	RYR2	0.874987	1.10157	1.25896	1.25896
201219_at	Fli-1 proto-oncogene, ETS transcription factor	FLI1	0.959004	1.2069	1.25849	1.25849
224624_at	LIMS3-LOC440895 readthrough///two pore channel 3 pseudogene///LIM and senescent cell antigen-like domains 3	LIMS3-LOC440895///LOC440895///LIMS3	0.804014	1.01156	1.25814	1.25814
209307_at	CAP, adenylate cyclase-associated protein, 2 (yeast)	CAP2	1.02102	1.28453	1.25809	1.25809
223774_at	sphingosine-1-phosphate receptor 3	S1PR3	0.936067	1.17763	1.25806	1.25806
230717_at	DnaJ (Hsp40) homolog, subfamily C, member 18	DNAJC18	0.838712	1.05514	1.25805	1.25805
1559020_a_at	peroxisome proliferator-activated receptor alpha	PPARA	1.17804	1.48198	1.25801	1.25801
225562_at	transmembrane protein 136	TMEM136	1.12393	1.41347	1.25761	1.25761
200612_s_at	component of oligomeric golgi complex 5	COG5	1.08442	1.36378	1.25761	1.25761
212149_at	bromodomain containing 1	BRD1	0.693901	0.872552	1.25746	1.25746
206967_at	nucleolar protein 7, 27kDa	NOL7	0.795083	0.999709	1.25736	1.25736
215268_at	signal peptide, CUB domain, EGF-like 2	SCUBE2	1.01924	1.28136	1.25717	1.25717
223216_x_at	NRDE-2, necessary for RNA interference, domain containing	NRDE2	0.974507	1.22491	1.25696	1.25696
203530_s_at	kelch-like family member 24	KLHL24	1.11928	1.40684	1.25692	1.25692
1566772_at	spen family transcriptional repressor	SPEN	0.622688	0.782628	1.25685	1.25685
224915_x_at	N-acetylglutamate synthase	NAGS	0.965839	1.2139	1.25684	1.25684
216237_s_at	four and a half LIM domains 5	FHL5	1.88259	2.3661	1.25683	1.25683
226178_at	FRAS1 related extracellular matrix protein 2	FREM2	1.06032	1.33258	1.25677	1.25677
203198_at	vav 1 guanine nucleotide exchange factor	VAV1	0.911984	1.14614	1.25675	1.25675
201152_s_at	IMP (inosine 5'-monophosphate) dehydrogenase 1	IMPDH1	0.850334	1.06862	1.25671	1.25671
213693_s_at	epididymal protein 3A	EDDM3A	0.812065	1.02049	1.25666	1.25666
213650_at	kininogen 1	KNG1	0.694155	0.872305	1.25664	1.25664
222912_at	SSU72 RNA polymerase II CTD phosphatase homolog (S. cerevisiae)	SSU72	1.06742	1.34099	1.2563	1.2563
212917_x_at	myeloid/lymphoid or mixed-lineage leukemia (trithorax homolog, Drosophila); translocated to, 10	MLLT10	0.99617	1.25136	1.25617	1.25617
205745_x_at	catenin (cadherin-associated protein), delta 1	CTNND1	1.00878	1.2672	1.25617	1.25617
205504_at	protein tyrosine phosphatase type IVA, member 2	PTP4A2	1.86333	2.34066	1.25617	1.25617
204436_at	pirin (iron-binding nuclear protein)	PIR	0.871463	1.09466	1.25612	1.25612
1566402_at	keratin 5	KRT5	0.583255	0.732636	1.25612	1.25612
210225_x_at	RAB40C, member RAS oncogene family	RAB40C	0.828539	1.0406	1.25595	1.25595
1007_s_at	discoidin domain receptor tyrosine kinase 1	DDR1	1.27541	1.60168	1.25582	1.25582
224082_at	ribosomal protein S6 kinase, 90kDa, polypeptide 6	RPS6KA6	0.894317	1.12309	1.25581	1.25581
209807_s_at	Ral GTPase activating protein, alpha subunit 1 (catalytic)	RALGAPA1	0.782032	0.981778	1.25542	1.25542
205950_s_at	heterogeneous nuclear ribonucleoprotein D-like	HNRNPDL	0.834557	1.04756	1.25523	1.25523
233808_at	zinc finger protein 544	ZNF544	1.07897	1.35431	1.25518	1.25518
211100_x_at	Kirsten rat sarcoma viral oncogene homolog	KRAS	1.7142	2.15162	1.25517	1.25517
212838_at	dedicator of cytokinesis 1 pseudogene	LOC220077	0.927868	1.16462	1.25516	1.25516
222409_at	leucine rich transmembrane and O-methyltransferase domain containing	LRTOMT	1.11578	1.4004	1.25508	1.25508
229285_at	CTS telomere maintenance complex component 1	CTC1	0.962114	1.20751	1.25506	1.25506
201598_s_at	ubiquitin carboxyl-terminal esterase L3 (ubiquitin thiolesterase)	UCHL3	0.939083	1.17854	1.25499	1.25499
209474_s_at	PH domain and leucine rich repeat protein phosphatase 1	PHLPP1	1.36968	1.71865	1.25478	1.25478
207469_s_at	general transcription factor IIIC, polypeptide 2, beta 110kDa	GTF3C2	1.1603	1.45592	1.25478	1.25478
208763_s_at	SUZ RNA binding domain containing 1	SZRD1	0.811194	1.0178	1.25469	1.25469
223753_s_at	ring finger protein 144B	RNF144B	0.491422	0.616577	1.25468	1.25468
1552343_s_at	phosphodiesterase 7A	PDE7A	1.20343	1.50989	1.25466	1.25466
226731_at	translocase of inner mitochondrial membrane 13 homolog (yeast)	TIMM13	0.983989	1.23449	1.25458	1.25458
202986_at	proteoglycan 4	PRG4	0.777738	0.975574	1.25437	1.25437
233319_x_at	coiled-coil domain containing 85A	CCDC85A	0.893732	1.12092	1.2542	1.2542
204221_x_at	potassium voltage-gated channel, shaker-related subfamily, member 4	KCNA4	0.591692	0.742065	1.25414	1.25414
215652_at	transmembrane channel-like 5	TMC5	0.555216	0.696249	1.25401	1.25401
209692_at	ribosomal protein L13	RPL13	0.826599	1.03653	1.25397	1.25397
209684_at	mitotic spindle positioning	MISP	1.37198	1.72027	1.25386	1.25386
203043_at	dihydropyrimidinase	DPYS	0.931399	1.16775	1.25376	1.25376
212355_at	tuberous sclerosis 2	TSC2	1.18263	1.48272	1.25375	1.25375
211851_x_at	spindle and centriole associated protein 1	SPICE1	0.920144	1.15363	1.25374	1.25374
1555041_a_at	FYVE, RhoGEF and PH domain containing 6	FGD6	1.00864	1.26456	1.25373	1.25373
214353_at	3-hydroxybutyrate dehydrogenase, type 2	BDH2	0.780816	0.978911	1.2537	1.2537
218566_s_at	GDP-mannose pyrophosphorylase B	GMPPB	0.990589	1.24165	1.25345	1.25345
227509_x_at	2'-5'-oligoadenylate synthetase 3, 100kDa	OAS3	0.988797	1.23938	1.25342	1.25342
225996_at	chromosome 11 open reading frame 57	C11orf57	0.690574	0.865548	1.25337	1.25337
219860_at	BCL2-like 13 (apoptosis facilitator)	BCL2L13	0.855481	1.07222	1.25336	1.25336
221244_s_at	methylenetetrahydrofolate dehydrogenase (NADP+ dependent) 1-like	MTHFD1L	0.853978	1.07023	1.25323	1.25323
222048_at	ribosomal protein S6 kinase, 90kDa, polypeptide 3	RPS6KA3	0.984852	1.23418	1.25316	1.25316
204163_at	zinc finger, ZZ-type with EF-hand domain 1	ZZEF1	0.637121	0.798416	1.25316	1.25316
226685_at	serine hydroxymethyltransferase 1 (soluble)	SHMT1	0.578437	0.724841	1.2531	1.2531
208488_s_at	Rho GDP dissociation inhibitor (GDI) alpha	ARHGDIA	0.435232	0.545347	1.253	1.253
209034_at	lipin 1	LPIN1	0.970798	1.21604	1.25262	1.25262
1557737_s_at	DEAH (Asp-Glu-Ala-His) box polypeptide 36	DHX36	1.03304	1.29378	1.25241	1.25241
216384_x_at	neuronal PAS domain protein 3	NPAS3	1.22717	1.53666	1.2522	1.2522
231087_at	zinc finger protein 148	ZNF148	1.04379	1.307	1.25217	1.25217
224156_x_at	lin-52 DREAM MuvB core complex component	LIN52	0.870361	1.08981	1.25214	1.25214
1553350_at	cytochrome c oxidase subunit VIb polypeptide 2 (testis)	COX6B2	0.429586	0.537867	1.25206	1.25206
215128_at	rabaptin, RAB GTPase binding effector protein 2	RABEP2	0.891469	1.11604	1.25191	1.25191
213973_at	minichromosome maintenance complex binding protein	MCMBP	1.11671	1.39798	1.25188	1.25188
227283_at	siah E3 ubiquitin protein ligase 1	SIAH1	1.02806	1.28699	1.25186	1.25186
219561_at	zinc finger, RAN-binding domain containing 2	ZRANB2	1.09916	1.37584	1.25171	1.25171
203628_at	transcription factor binding to IGHM enhancer 3	TFE3	0.681674	0.853211	1.25164	1.25164
1568866_at	cleavage and polyadenylation specific factor 6, 68kDa	CPSF6	0.873728	1.09346	1.25149	1.25149
209931_s_at	tetratricopeptide repeat domain 9	TTC9	0.770355	0.964084	1.25148	1.25148
1559993_at	FAM155A intronic transcript 1 (non-protein coding)	FAM155A-IT1	1.14642	1.43464	1.2514	1.2514
204412_s_at	solute carrier family 22 (organic anion/urate transporter), member 13	SLC22A13	0.762929	0.954703	1.25136	1.25136
210426_x_at	cysteine/histidine-rich 1	CYHR1	0.529818	0.662905	1.25119	1.25119
210538_s_at	Tax1 (human T-cell leukemia virus type I) binding protein 1	TAX1BP1	1.00524	1.25775	1.25119	1.25119
204634_at	neutrophil cytosolic factor 4, 40kDa	NCF4	0.989731	1.23821	1.25106	1.25106
230418_s_at	zinc finger protein 529	ZNF529	0.903327	1.12985	1.25077	1.25077
229730_at	NHL repeat containing 2	NHLRC2	0.533865	0.667505	1.25033	1.25033
206746_at	plakophilin 3	PKP3	0.718778	0.898658	1.25026	1.25026
221944_at	SMEK homolog 2, suppressor of mek1 (Dictyostelium)	SMEK2	0.928657	1.16103	1.25022	1.25022
226506_at	hypothetical protein LOC100288438	LOC100288438	0.860122	1.07525	1.25011	1.25011
217656_at	BRISC and BRCA1 A complex member 1	BABAM1	0.954816	1.19359	1.25007	1.25007
201126_s_at	enolase superfamily member 1	ENOSF1	0.932991	1.16616	1.24992	1.24992
219741_x_at	toll-like receptor 9	TLR9	0.772723	0.965668	1.24969	1.24969
218820_at	uncharacterized protein PRO2214	PRO2214	0.813889	1.01696	1.24951	1.24951
226282_at	BMS1 pseudogene 5	BMS1P5	0.800703	1.00047	1.24949	1.24949
202234_s_at	zinc finger protein 174	ZNF174	1.0213	1.2758	1.24919	1.24919
1560443_at	RNF217 antisense RNA 1 (head to head)	RNF217-AS1	0.825171	1.03079	1.24918	1.24918
227228_s_at	G elongation factor, mitochondrial 1	GFM1	0.860779	1.0752	1.24911	1.24911
214782_at	chromosome 1 open reading frame 109	C1orf109	0.966482	1.20717	1.24904	1.24904
229504_at	putative homeodomain transcription factor 1	PHTF1	0.943279	1.17817	1.24901	1.24901
226354_at	uncharacterized LOC100505478	LOC100505478	0.917628	1.14609	1.24896	1.24896
1560814_a_at	kelch domain containing 1	KLHDC1	1.01845	1.27189	1.24885	1.24885
215054_at	zinc finger protein 713///mitochondrial ribosomal protein S17	ZNF713///MRPS17	1.08076	1.34949	1.24865	1.24865
1554963_at	kelch-like family member 40	KLHL40	0.611918	0.76391	1.24839	1.24839
205125_at	amelogenin, Y-linked	AMELY	0.969012	1.20959	1.24827	1.24827
218180_s_at	scinderin	SCIN	0.90826	1.1337	1.24821	1.24821
230575_at	claudin 6	CLDN6	0.707434	0.882931	1.24808	1.24808
1556715_at	uncharacterized LOC100507600	LOC100507600	0.806887	1.00705	1.24807	1.24807
228506_at	3-hydroxyisobutyrate dehydrogenase	HIBADH	1.39953	1.7465	1.24792	1.24792
212282_at	lectin, mannose-binding 2	LMAN2	0.933754	1.16499	1.24764	1.24764
202428_x_at	mitogen-activated protein kinase kinase kinase 12	MAP3K12	1.17817	1.46993	1.24764	1.24764
204440_at	SNF related kinase	SNRK	0.854472	1.06602	1.24758	1.24758
226697_at	pyrroline-5-carboxylate reductase family, member 2	PYCR2	1.12433	1.40259	1.24749	1.24749
200050_at	gamma-glutamyl hydrolase (conjugase, folylpolygammaglutamyl hydrolase)	GGH	1.11359	1.38884	1.24717	1.24717
[truncated: 2,971 more rows]

## Sheet: SEX
ID_REF	TITLE	GENE_ID	MALES	FEMALES	RATIO	RATIO(transformed)
205924_at	ubiquitin-conjugating enzyme E2G 2	UBE2G2	0.826474	2.53278	3.06456	3.06456
214655_at	tectonic family member 1	TCTN1	0.346091	0.944007	2.72763	2.72763
214511_x_at	DAZ associated protein 1	DAZAP1	0.972743	2.57635	2.64854	2.64854
1552722_at	Rhox homeobox family, member 1	RHOXF1	0.283862	0.72285	2.54648	2.54648
219142_at	mitochondrial ribosomal protein S15	MRPS15	0.267076	0.660742	2.47399	2.47399
204897_at	vacuolar protein sorting 45 homolog (S. cerevisiae)	VPS45	1.20043	2.63878	2.1982	2.1982
216840_s_at	proteoglycan 3	PRG3	0.722049	1.58326	2.19273	2.19273
225239_at	POU class 6 homeobox 1	POU6F1	1.00807	2.20675	2.18908	2.18908
216237_s_at	four and a half LIM domains 5	FHL5	1.21572	2.62383	2.15824	2.15824
229151_at	STAM binding protein	STAMBP	1.33668	2.88051	2.15498	2.15498
204846_at	deleted in azoospermia 4///deleted in azoospermia 2///deleted in azoospermia 3///deleted in azoospermia 1	DAZ4///DAZ2///DAZ3///DAZ1	1.09447	2.35366	2.15051	2.15051
204135_at	KIAA0087	KIAA0087	0.480508	1.00934	2.10057	2.10057
207714_s_at	sperm associated antigen 11A	SPAG11A	1.22928	2.53057	2.05858	2.05858
225207_at	synaptosomal-associated protein, 23kDa	SNAP23	1.38906	2.85896	2.0582	2.0582
205547_s_at	tetratricopeptide repeat domain 3	TTC3	0.788058	1.60428	2.03574	2.03574
233150_at	retinol dehydrogenase 12 (all-trans/9-cis/11-cis)	RDH12	0.399815	0.813418	2.03448	2.03448
209443_at	phosphatidylinositol-4,5-bisphosphate 3-kinase, catalytic subunit beta	PIK3CB	1.18085	2.39166	2.02537	2.02537
205984_at	HMG-box transcription factor 1	HBP1	0.939419	1.90124	2.02384	2.02384
219666_at	potassium large conductance calcium-activated channel, subfamily M, beta member 2	KCNMB2	1.07112	2.15453	2.01146	2.01146
202023_at	orosomucoid 2///orosomucoid 1	ORM2///ORM1	1.30418	2.61655	2.00628	2.00628
204748_at	cysteine-rich secretory protein 3	CRISP3	0.394471	0.78532	1.99082	1.99082
207643_s_at	runt-related transcription factor 1	RUNX1	0.869009	1.72449	1.98443	1.98443
230967_s_at	uncharacterized LOC286272	LOC286272	0.749421	1.45543	1.94207	1.94207
204861_s_at	cystatin D	CST5	1.32082	2.56274	1.94027	1.94027
205137_x_at	neuregulin 1	NRG1	1.51848	2.92295	1.92492	1.92492
1557539_at	STX17 antisense RNA 1	STX17-AS1	0.864686	1.64723	1.905	1.905
223660_at	transmembrane protein 44	TMEM44	1.42385	2.70297	1.89835	1.89835
233314_at	LEF1 antisense RNA 1	LEF1-AS1	0.637533	1.20125	1.88422	1.88422
1559568_at	chromosome 14 open reading frame 39	C14orf39	0.805904	1.51449	1.87924	1.87924
224840_at	reticulon 4 receptor-like 2	RTN4RL2	0.754562	1.41264	1.87213	1.87213
203992_s_at	RAB27B, member RAS oncogene family	RAB27B	1.04124	1.94751	1.87038	1.87038
226283_at	FUS RNA binding protein	FUS	1.11435	2.08426	1.87038	1.87038
232914_s_at	dynein heavy chain domain 1	DNHD1	0.426403	0.791525	1.85628	1.85628
232270_at	glutamate receptor, ionotropic, AMPA 2	GRIA2	1.35579	2.51283	1.85341	1.85341
227314_at	shroom family member 4	SHROOM4	1.50709	2.77913	1.84404	1.84404
212515_s_at	family with sequence similarity 136, member A	FAM136A	0.761969	1.39821	1.83499	1.83499
232401_at	cadherin 8, type 2	CDH8	0.298327	0.541763	1.816	1.816
207671_s_at	prostaglandin E receptor 3 (subtype EP3)	PTGER3	1.1178	2.01806	1.80539	1.80539
202430_s_at	SAC3 domain containing 1	SAC3D1	0.972577	1.75191	1.80131	1.80131
234082_at	caspase 2, apoptosis-related cysteine peptidase	CASP2	0.73499	1.32268	1.7996	1.7996
227824_at	NCK interacting protein with SH3 domain	NCKIPSD	0.391773	0.704219	1.79752	1.79752
230026_at	FERM and PDZ domain containing 3	FRMPD3	1.08592	1.94113	1.78754	1.78754
222868_s_at	Rho guanine nucleotide exchange factor (GEF) 26	ARHGEF26	1.02726	1.8361	1.78738	1.78738
204621_s_at	G antigen 3	GAGE3	0.931802	1.66234	1.78401	1.78401
1552845_at	patched domain containing 1	PTCHD1	0.317459	0.56272	1.77258	1.77258
202180_s_at	ATPase, Cu++ transporting, alpha polypeptide	ATP7A	1.18774	2.10021	1.76824	1.76824
219302_s_at	atlastin GTPase 3	ATL3	0.433479	0.764366	1.76333	1.76333
212722_s_at	polymerase (RNA) II (DNA directed) polypeptide J2	POLR2J2	1.10532	1.93624	1.75174	1.75174
203854_at	single-minded family bHLH transcription factor 1	SIM1	0.911877	1.58699	1.74035	1.74035
214446_at	PRKR interacting protein 1 (IL11 inducible)	PRKRIP1	0.872286	1.51705	1.73917	1.73917
202112_at	MOK protein kinase	MOK	0.869497	1.50973	1.73633	1.73633
217463_s_at	transmembrane protein 222	TMEM222	1.58437	2.73349	1.72528	1.72528
209569_x_at	solute carrier family 1 (glutamate/neutral amino acid transporter), member 4	SLC1A4	0.491527	0.843863	1.71682	1.71682
221042_s_at	OCIA domain containing 2	OCIAD2	1.69382	2.90579	1.71553	1.71553
210069_at	small integral membrane protein 8	SMIM8	1.1065	1.89678	1.71422	1.71422
232388_at	HFM1, ATP-dependent DNA helicase homolog (S. cerevisiae)	HFM1	1.29204	2.20982	1.71034	1.71034
216248_s_at	solute carrier family 30 (zinc transporter), member 5	SLC30A5	0.743076	1.27067	1.71002	1.71002
1553575_at	long intergenic non-protein coding RNA 189	LINC00189	0.791483	1.34819	1.70338	1.70338
222748_s_at	mitogen-activated protein kinase kinase kinase 2	MAP3K2	0.848255	1.44478	1.70324	1.70324
226325_at	G protein-coupled receptor 155	GPR155	1.31067	2.22964	1.70114	1.70114
204560_at	transmembrane protease, serine 11D	TMPRSS11D	0.847477	1.43719	1.69585	1.69585
228881_at	inositol polyphosphate-4-phosphatase, type II, 105kDa	INPP4B	0.55996	0.948529	1.69392	1.69392
1554377_a_at	small integral membrane protein 11	SMIM11	1.09888	1.85874	1.69148	1.69148
230543_at	X-prolyl aminopeptidase (aminopeptidase P) 3, putative	XPNPEP3	0.751892	1.26767	1.68597	1.68597
208821_at	MYC-associated zinc finger protein (purine-binding transcription factor)	MAZ	0.792458	1.33426	1.6837	1.6837
203044_at	RAD51 paralog C	RAD51C	0.958474	1.60435	1.67386	1.67386
206026_s_at	core-binding factor, runt domain, alpha subunit 2; translocated to, 2	CBFA2T2	1.59546	2.66654	1.67133	1.67133
206039_at	DnaJ (Hsp40) homolog, subfamily A, member 2	DNAJA2	0.996507	1.6615	1.66733	1.66733
203775_at	N-acetyltransferase 2 (arylamine N-acetyltransferase)	NAT2	1.37793	2.29689	1.66691	1.66691
213800_at	thymosin beta 10	TMSB10	0.910524	1.51748	1.6666	1.6666
233867_at	ring finger protein 207	RNF207	1.28451	2.13833	1.66471	1.66471
1553133_at	TAPT1 antisense RNA 1 (head to head)	TAPT1-AS1	0.825464	1.37156	1.66156	1.66156
226099_at	cysteinyl leukotriene receptor 1	CYSLTR1	1.00148	1.66389	1.66144	1.66144
202269_x_at	transcription factor AP-2 gamma (activating enhancer binding protein 2 gamma)	TFAP2C	1.02686	1.70095	1.65645	1.65645
1553314_a_at	BEN domain containing 7	BEND7	1.95755	3.23419	1.65216	1.65216
213822_s_at	hematological and neurological expressed 1	HN1	0.828205	1.36732	1.65094	1.65094
219265_at	splicing factor 3b, subunit 6, 14kDa	SF3B6	1.34888	2.2233	1.64826	1.64826
204622_x_at	ADAM metallopeptidase domain 2	ADAM2	0.769777	1.26843	1.64779	1.64779
225496_s_at	piggyBac transposable element derived 3///excision repair cross-complementation group 6	PGBD3///ERCC6	0.372983	0.614532	1.64761	1.64761
202444_s_at	platelet-derived growth factor alpha polypeptide	PDGFA	0.893898	1.47101	1.64561	1.64561
201560_at	diphosphoinositol pentakisphosphate kinase 1	PPIP5K1	1.38707	2.27908	1.64308	1.64308
203964_at	SR-related CTD-associated factor 11	SCAF11	1.13979	1.87247	1.64281	1.64281
1560652_at	uncharacterized LOC401463	LOC401463	1.17094	1.92328	1.64251	1.64251
206332_s_at	TRAF family member-associated NFKB activator	TANK	1.16037	1.90442	1.64122	1.64122
201842_s_at	baculoviral IAP repeat-containing protein 1-like///NLR family, apoptosis inhibitory protein	LOC100510692///NAIP	1.01002	1.6552	1.63878	1.63878
228334_x_at	DEP domain containing MTOR-interacting protein	DEPTOR	1.22789	2.00979	1.63678	1.63678
219134_at	N-acetyltransferase 14 (GCN5-related, putative)	NAT14	0.967242	1.57852	1.63198	1.63198
221032_s_at	NADH dehydrogenase (ubiquinone) 1 alpha subcomplex, 11, 14.7kDa	NDUFA11	1.12614	1.83634	1.63065	1.63065
227677_at	KIAA1549	KIAA1549	0.60342	0.980495	1.6249	1.6249
201016_at	thyroid hormone receptor interactor 13	TRIP13	0.868045	1.40908	1.62328	1.62328
227345_at	uncharacterized LOC441052	LOC441052	0.998288	1.62027	1.62305	1.62305
222678_s_at	RNA-binding region (RNP1, RRM) containing 3	RNPC3	0.666631	1.08116	1.62182	1.62182
217176_s_at	sex comb on midleg homolog 1 (Drosophila)	SCMH1	0.753902	1.22247	1.62152	1.62152
217767_at	RanBP-type and C3HC4-type zinc finger containing 1	RBCK1	1.58924	2.57309	1.61907	1.61907
231764_at	synaptonemal complex central element protein 3	SYCE3	1.21241	1.96139	1.61777	1.61777
231067_s_at	F-box protein 3	FBXO3	0.351342	0.568308	1.61754	1.61754
203476_at	flavin containing monooxygenase 3	FMO3	0.361983	0.585299	1.61692	1.61692
204420_at	contactin 5	CNTN5	0.974953	1.57553	1.61601	1.61601
201559_s_at	clusterin associated protein 1	CLUAP1	1.15774	1.86951	1.61479	1.61479
203180_at	mesenchyme homeobox 2	MEOX2	0.667516	1.07698	1.61341	1.61341
204422_s_at	glutamate receptor, ionotropic, kainate 3	GRIK3	0.919721	1.48319	1.61265	1.61265
208983_s_at	eukaryotic translation initiation factor 1	EIF1	0.923259	1.48832	1.61203	1.61203
202036_s_at	nebulin	NEB	1.12237	1.80793	1.61082	1.61082
213310_at	mucin 3A, cell surface associated	MUC3A	1.24716	2.00782	1.60991	1.60991
201005_at	WW domain containing E3 ubiquitin protein ligase 2	WWP2	1.37828	2.21781	1.60911	1.60911
223673_at	KIAA1211-like	KIAA1211L	0.989765	1.59162	1.60808	1.60808
233496_s_at	TEA domain family member 2	TEAD2	1.24806	2.00649	1.60768	1.60768
231832_at	mir-99a-let-7c cluster host gene (non-protein coding)	MIR99AHG	1.42677	2.2857	1.60201	1.60201
229022_at	NRDE-2, necessary for RNA interference, domain containing	NRDE2	0.873768	1.39926	1.6014	1.6014
232229_at	transmembrane protein 59	TMEM59	0.773333	1.23819	1.6011	1.6011
223279_s_at	tubulin polymerization promoting protein	TPPP	1.18599	1.89531	1.59808	1.59808
229119_s_at	plexin C1	PLXNC1	0.803646	1.28154	1.59465	1.59465
200821_at	tyrosine kinase, non-receptor, 2	TNK2	1.60882	2.56179	1.59234	1.59234
204973_at	carcinoembryonic antigen-related cell adhesion molecule 3	CEACAM3	1.14586	1.82392	1.59174	1.59174
204860_s_at	paired box 8	PAX8	1.03811	1.64997	1.58939	1.58939
218840_s_at	transmembrane protein 9	TMEM9	1.14192	1.81266	1.58738	1.58738
211990_at	LIM and senescent cell antigen-like domains 3	LIMS3	1.28709	2.03867	1.58394	1.58394
232541_at	keratin 17 pseudogene 5	KRT17P5	0.775851	1.22843	1.58334	1.58334
228540_at	Sad1 and UNC84 domain containing 5	SUN5	1.17801	1.86413	1.58244	1.58244
219599_at	kin of IRRE like 2 (Drosophila)	KIRREL2	0.799879	1.2648	1.58124	1.58124
216202_s_at	solute carrier family 7 (amino acid transporter light chain, bo,+ system), member 9	SLC7A9	1.13631	1.79407	1.57885	1.57885
1554442_at	thyroid adenoma associated	THADA	1.15176	1.81479	1.57567	1.57567
1554447_at	RAD51 paralog B	RAD51B	0.819587	1.29108	1.57528	1.57528
228916_at	thrombospondin 1	THBS1	1.15031	1.81137	1.57468	1.57468
218280_x_at	nuclear casein kinase and cyclin-dependent kinase substrate 1	NUCKS1	1.41414	2.22261	1.5717	1.5717
220648_at	SAP domain containing ribonucleoprotein	SARNP	1.18975	1.86675	1.56903	1.56903
211997_x_at	Rho GTPase activating protein 33	ARHGAP33	1.06005	1.66051	1.56644	1.56644
229704_at	synaptotagmin binding, cytoplasmic RNA interacting protein	SYNCRIP	0.779728	1.22053	1.56533	1.56533
230573_at	spermatogenesis associated 12	SPATA12	1.49379	2.33595	1.56378	1.56378
209894_at	T-cell lymphoma invasion and metastasis 1	TIAM1	0.992259	1.55051	1.5626	1.5626
227955_s_at	sperm flagellar 2	SPEF2	0.227712	0.3557	1.56206	1.56206
227674_at	MIR4435-1 host gene (non-protein coding)	MIR4435-1HG	1.05747	1.64956	1.55991	1.55991
201963_at	solute carrier family 22, member 18	SLC22A18	1.77993	2.77499	1.55905	1.55905
220230_s_at	chromosome 15 open reading frame 41	C15orf41	1.43072	2.23004	1.55868	1.55868
204908_s_at	Cbp/p300-interacting transactivator, with Glu/Asp-rich carboxy-terminal domain, 2	CITED2	0.53889	0.838687	1.55632	1.55632
1562920_at	cytidine monophosphate (UMP-CMP) kinase 1, cytosolic	CMPK1	0.80368	1.24984	1.55515	1.55515
201663_s_at	Rap guanine nucleotide exchange factor (GEF) 5	RAPGEF5	1.03292	1.60573	1.55456	1.55456
215581_s_at	myozenin 1	MYOZ1	0.787748	1.22344	1.55309	1.55309
209834_at	olfactomedin-like 2A	OLFML2A	1.34976	2.09591	1.5528	1.5528
227932_at	ankyrin repeat domain 44	ANKRD44	1.08171	1.67886	1.55204	1.55204
218559_s_at	yrdC N(6)-threonylcarbamoyltransferase domain containing	YRDC	0.587886	0.912177	1.55162	1.55162
226474_at	uncharacterized LOC100507560	LOC100507560	1.19982	1.86167	1.55162	1.55162
1554801_at	centrosome and spindle pole associated protein 1	CSPP1	0.482549	0.74787	1.54983	1.54983
229899_s_at	glycosyltransferase-like domain containing 1	GTDC1	1.07833	1.66999	1.54869	1.54869
1554966_a_at	thrombospondin-type laminin G domain and EAR repeats	TSPEAR	0.518264	0.80189	1.54726	1.54726
217546_at	transmembrane protein 208	TMEM208	0.94783	1.46512	1.54576	1.54576
230494_at	CTBP1 antisense RNA 2 (head to head)	CTBP1-AS2	0.750391	1.15992	1.54576	1.54576
203584_at	endonuclease, polyU-specific	ENDOU	1.11116	1.71531	1.54372	1.54372
210596_at	glutamate receptor, ionotropic, kainate 2	GRIK2	1.13033	1.74491	1.54372	1.54372
221563_at	zinc finger, FYVE domain containing 19	ZFYVE19	0.892674	1.37673	1.54226	1.54226
205027_s_at	arginine vasopressin receptor 2	AVPR2	0.941554	1.45185	1.54197	1.54197
204252_at	ring finger protein 185	RNF185	0.981623	1.5106	1.53888	1.53888
231576_at	family with sequence similarity 98, member A	FAM98A	0.706268	1.08678	1.53876	1.53876
222016_s_at	phosphoglucomutase 5	PGM5	0.54659	0.840768	1.53821	1.53821
1569311_at	fibromodulin	FMOD	0.853345	1.3126	1.53818	1.53818
229782_at	uncharacterized LOC100287598	LOC100287598	0.37357	0.573902	1.53626	1.53626
212105_s_at	adenylate cyclase 9	ADCY9	0.683014	1.04861	1.53528	1.53528
215891_s_at	lin-28 homolog A (C. elegans)	LIN28A	0.931844	1.42969	1.53425	1.53425
205410_s_at	histone cluster 1, H2bi	HIST1H2BI	0.602952	0.924647	1.53353	1.53353
210612_s_at	methyltransferase like 21B	METTL21B	1.05919	1.624	1.53325	1.53325
212723_at	interleukin 1 receptor antagonist	IL1RN	1.23531	1.8935	1.53282	1.53282
202362_at	leucine rich repeat containing 17	LRRC17	1.23493	1.89238	1.53238	1.53238
212848_s_at	glycophorin B (MNS blood group)	GYPB	1.26696	1.93864	1.53015	1.53015
212009_s_at	LFNG O-fucosylpeptide 3-beta-N-acetylglucosaminyltransferase	LFNG	0.781644	1.19573	1.52977	1.52977
1557954_at	mitochondrial transcription termination factor 4	MTERF4	0.872069	1.3328	1.52832	1.52832
229812_at	plexin domain containing 2	PLXDC2	1.1022	1.68446	1.52827	1.52827
204882_at	islet cell autoantigen 1, 69kDa	ICA1	0.817152	1.2484	1.52775	1.52775
232893_at	potassium voltage-gated channel, subfamily H (eag-related), member 5	KCNH5	0.625181	0.954215	1.5263	1.5263
227818_at	keratin 82	KRT82	1.38898	2.1136	1.52169	1.52169
204544_at	ribosomal protein L36a-like	RPL36AL	1.12348	1.70927	1.5214	1.5214
200881_s_at	CGRP receptor component	CRCP	0.807028	1.2248	1.51767	1.51767
226136_at	uncharacterized LOC100288181	LOC100288181	0.679969	1.03086	1.51604	1.51604
213906_at	Enah/Vasp-like	EVL	1.12977	1.71235	1.51566	1.51566
234034_at	ecto-NOX disulfide-thiol exchanger 2	ENOX2	1.31966	1.99886	1.51468	1.51468
218130_at	ceramide synthase 2	CERS2	1.09092	1.65228	1.51458	1.51458
220797_at	LRRC75A antisense RNA 1	LRRC75A-AS1	0.957476	1.45011	1.51451	1.51451
210380_s_at	metallothionein 1F	MT1F	0.51612	0.781374	1.51394	1.51394
1553765_a_at	spermatogenesis associated 32	SPATA32	1.26046	1.90696	1.51292	1.51292
218232_at	N(alpha)-acetyltransferase 40, NatD catalytic subunit	NAA40	1.13072	1.70937	1.51175	1.51175
200797_s_at	NAD(P)H dehydrogenase, quinone 2	NQO2	0.964049	1.45724	1.51158	1.51158
203216_s_at	neuregulin 1	NRG1	1.14392	1.72866	1.51117	1.51117
202468_s_at	vestigial-like family member 1	VGLL1	0.648881	0.980512	1.51108	1.51108
201790_s_at	transmembrane protein 5	TMEM5	1.18043	1.78102	1.50879	1.50879
228928_x_at	formin binding protein 4	FNBP4	0.903295	1.36217	1.508	1.508
210145_at	ATPase family, AAA domain containing 2B	ATAD2B	0.744896	1.12283	1.50737	1.50737
210188_at	Sfi1 homolog, spindle assembly associated (yeast)	SFI1	1.04498	1.57458	1.5068	1.5068
221748_s_at	acyl-CoA dehydrogenase, short/branched chain	ACADSB	1.21002	1.82257	1.50623	1.50623
200894_s_at	RAP1 GTPase activating protein	RAP1GAP	0.86552	1.30341	1.50593	1.50593
213857_s_at	signal sequence receptor, gamma (translocon-associated protein gamma)	SSR3	1.00741	1.51625	1.50509	1.50509
212514_x_at	immunoglobulin lambda-like polypeptide 3, pseudogene	IGLL3P	0.727246	1.09437	1.50481	1.50481
203304_at	death-associated protein kinase 2	DAPK2	1.42454	2.1427	1.50413	1.50413
230619_at	chromosome 5 open reading frame 58	C5orf58	0.860984	1.29439	1.50339	1.50339
212418_at	glucuronidase, beta pseudogene 11	GUSBP11	1.0542	1.58487	1.50338	1.50338
209707_at	non-SMC condensin I complex, subunit H	NCAPH	0.944397	1.41952	1.5031	1.5031
1556055_at	ral guanine nucleotide dissociation stimulator-like 3	RGL3	1.26795	1.90478	1.50225	1.50225
226181_at	ubiquitin specific peptidase 7 (herpes virus-associated)	USP7	0.886181	1.33126	1.50225	1.50225
213125_at	RNA binding motif protein, Y-linked, family 1, member J///RNA binding motif protein, Y-linked, family 1, member E///RNA binding motif protein, Y-linked, family 1, member D///RNA binding motif protein, Y-linked, family 1, member B///RNA binding motif protein, Y-linked, family 1, member F///RNA binding motif protein, Y-linked, family 1, member A1	RBMY1J///RBMY1E///RBMY1D///RBMY1B///RBMY1F///RBMY1A1	1.02248	1.5339	1.50018	1.50018
204241_at	abl-interactor 2	ABI2	1.02083	1.53093	1.49969	1.49969
209193_at	tripartite motif containing 33	TRIM33	0.762997	1.14421	1.49963	1.49963
227964_at	one cut homeobox 2	ONECUT2	1.1324	1.69785	1.49933	1.49933
210156_s_at	short chain dehydrogenase/reductase family 39U, member 1	SDR39U1	0.670266	1.00376	1.49756	1.49756
201892_s_at	tripartite motif containing 3	TRIM3	0.863816	1.2913	1.49488	1.49488
200730_s_at	aquaporin 3 (Gill blood group)	AQP3	0.885937	1.32317	1.49353	1.49353
209762_x_at	angiopoietin-like 2	ANGPTL2	1.37779	2.05457	1.4912	1.4912
218750_at	NADH dehydrogenase (ubiquinone) complex I, assembly factor 5	NDUFAF5	1.02124	1.52213	1.49048	1.49048
209803_s_at	Rho-associated, coiled-coil containing protein kinase 1	ROCK1	0.482356	0.718646	1.48987	1.48987
216306_x_at	kelch-like family member 7	KLHL7	1.11657	1.66221	1.48867	1.48867
226991_at	zinc finger with KRAB and SCAN domains 2	ZKSCAN2	1.13137	1.68303	1.4876	1.4876
201260_s_at	thymidine kinase 2, mitochondrial	TK2	1.30521	1.94097	1.48709	1.48709
205336_at	fibroblast growth factor 8 (androgen-induced)	FGF8	0.158752	0.236066	1.48701	1.48701
204900_x_at	centrosomal protein 68kDa	CEP68	1.08209	1.60878	1.48673	1.48673
204338_s_at	5-hydroxytryptamine (serotonin) receptor 1D, G protein-coupled	HTR1D	0.254034	0.377647	1.4866	1.4866
217986_s_at	chromosome 19 open reading frame 54	C19orf54	1.6679	2.47813	1.48578	1.48578
225604_s_at	fibroblast growth factor 14	FGF14	1.17518	1.74596	1.4857	1.4857
221566_s_at	epithelial splicing regulatory protein 1	ESRP1	1.02961	1.5287	1.48474	1.48474
226416_at	RCC1 domain containing 1	RCCD1	1.03932	1.54195	1.48361	1.48361
200732_s_at	retinoic acid receptor, alpha	RARA	0.874243	1.29693	1.48349	1.48349
212698_s_at	phospholipase C-like 2	PLCL2	1.64427	2.43924	1.48348	1.48348
1569470_a_at	ATP-binding cassette, sub-family C (CFTR/MRP), member 1	ABCC1	0.839021	1.24455	1.48333	1.48333
210519_s_at	achaete-scute family bHLH transcription factor 1	ASCL1	0.879158	1.30374	1.48295	1.48295
201048_x_at	carbohydrate sulfotransferase 10	CHST10	0.551387	0.817297	1.48226	1.48226
214531_s_at	MUS81 structure-specific endonuclease subunit	MUS81	1.29492	1.91887	1.48184	1.48184
203432_at	protein phosphatase 2A activator, regulatory subunit 4	PPP2R4	0.804986	1.19203	1.48081	1.48081
227935_s_at	DnaJ (Hsp40) homolog, subfamily C, member 27	DNAJC27	0.998344	1.4778	1.48025	1.48025
215719_x_at	popeye domain containing 2	POPDC2	0.923174	1.36618	1.47987	1.47987
210815_s_at	brain expressed, associated with NEDD4, 1	BEAN1	0.746304	1.10409	1.47941	1.47941
201162_at	myoglobin	MB	0.988618	1.4623	1.47913	1.47913
222325_at	MIS18 binding protein 1	MIS18BP1	0.368489	0.545044	1.47913	1.47913
219094_at	NADH dehydrogenase (ubiquinone) 1 alpha subcomplex, 12	NDUFA12	0.724168	1.0708	1.47866	1.47866
218149_s_at	chondroitin sulfate N-acetylgalactosaminyltransferase 2	CSGALNACT2	0.911015	1.34598	1.47746	1.47746
204337_at	ATPase, H+/K+ transporting, nongastric, alpha polypeptide	ATP12A	0.277404	0.409506	1.47621	1.47621
215723_s_at	developmental pluripotency associated 4	DPPA4	1.59709	2.35561	1.47494	1.47494
232889_at	chloride channel, nucleotide-sensitive, 1A	CLNS1A	1.16583	1.71808	1.47369	1.47369
229064_s_at	unc-45 homolog B (C. elegans)	UNC45B	0.506653	0.746578	1.47355	1.47355
201589_at	3-hydroxy-3-methylglutaryl-CoA synthase 2 (mitochondrial)	HMGCS2	1.29158	1.90284	1.47327	1.47327
228651_at	dynein, axonemal, heavy chain 7	DNAH7	1.33248	1.96245	1.47278	1.47278
225245_x_at	zinc finger protein 608	ZNF608	1.1429	1.68314	1.4727	1.4727
207790_at	adaptor-related protein complex 3, delta 1 subunit	AP3D1	1.40485	2.06704	1.47137	1.47137
209069_s_at	BCL2-like 1	BCL2L1	1.00386	1.47614	1.47046	1.47046
206799_at	chromatin target of PRMT1	CHTOP	0.629737	0.925844	1.47021	1.47021
207082_at	transferrin receptor 2	TFR2	0.522119	0.766972	1.46896	1.46896
213293_s_at	keratin 84	KRT84	0.963892	1.41503	1.46804	1.46804
221677_s_at	zinc and ring finger 1, E3 ubiquitin protein ligase	ZNRF1	0.790814	1.16003	1.46688	1.46688
203328_x_at	pyruvate dehydrogenase kinase, isozyme 3	PDK3	0.764599	1.12136	1.4666	1.4666
221541_at	biorientation of chromosomes in cell division 1-like 1	BOD1L1	0.857795	1.25766	1.46616	1.46616
212573_at	thioredoxin-related transmembrane protein 4	TMX4	1.04582	1.53322	1.46604	1.46604
222212_s_at	DDB1 and CUL4 associated factor 10	DCAF10	1.14645	1.67994	1.46534	1.46534
218619_s_at	WD repeat domain 33	WDR33	0.729518	1.06898	1.46532	1.46532
207469_s_at	general transcription factor IIIC, polypeptide 2, beta 110kDa	GTF3C2	1.19858	1.75617	1.46521	1.46521
225688_s_at	GS homeobox 2	GSX2	0.552718	0.809543	1.46466	1.46466
221482_s_at	MIR663A host gene (non-protein coding)	MIR663AHG	0.665546	0.974718	1.46454	1.46454
1569139_s_at	procollagen-lysine, 2-oxoglutarate 5-dioxygenase 2	PLOD2	1.14499	1.6758	1.4636	1.4636
213348_at	UBX domain protein 7	UBXN7	1.71935	2.51398	1.46217	1.46217
201151_s_at	microsomal glutathione S-transferase 2	MGST2	0.707598	1.03463	1.46217	1.46217
208361_s_at	nuclear protein, ataxia-telangiectasia locus	NPAT	0.939002	1.37189	1.46101	1.46101
203974_at	interleukin 12 receptor, beta 2	IL12RB2	0.826177	1.20641	1.46023	1.46023
206214_at	MYC associated factor X	MAX	0.586285	0.856037	1.46011	1.46011
227332_at	zinc finger protein 224	ZNF224	1.31912	1.92586	1.45996	1.45996
211749_s_at	GRB2-associated binding protein 1	GAB1	1.08869	1.58944	1.45996	1.45996
1559425_at	long intergenic non-protein coding RNA 907	LINC00907	1.25875	1.83731	1.45962	1.45962
211706_s_at	PRP40 pre-mRNA processing factor 40 homolog A (S. cerevisiae)	PRPF40A	1.18149	1.72427	1.45941	1.45941
203811_s_at	acylphosphatase 2, muscle type	ACYP2	0.826483	1.20458	1.45747	1.45747
209339_at	oxysterol binding protein-like 8	OSBPL8	0.78203	1.13979	1.45747	1.45747
209743_s_at	amyloid beta (A4) precursor protein-binding, family B, member 2	APBB2	0.864673	1.25994	1.45713	1.45713
213900_at	synaptotagmin binding, cytoplasmic RNA interacting protein	SYNCRIP	1.27063	1.85147	1.45712	1.45712
212463_at	N-acetylglucosaminidase, alpha	NAGLU	0.816336	1.18866	1.4561	1.4561
1556029_s_at	long intergenic non-protein coding RNA 899	LINC00899	0.370345	0.539156	1.45582	1.45582
201860_s_at	TAO kinase 2	TAOK2	1.13396	1.6496	1.45472	1.45472
219199_at	BCL2-related ovarian killer	BOK	1.14253	1.66174	1.45445	1.45445
223047_at	interferon regulatory factor 2 binding protein 2	IRF2BP2	1.01305	1.47287	1.4539	1.4539
231982_at	chromosome 12 open reading frame 54	C12orf54	0.48766	0.708605	1.45307	1.45307
211839_s_at	leucine rich repeat containing 42	LRRC42	1.37766	2.00184	1.45307	1.45307
221646_s_at	mitogen-activated protein kinase kinase kinase 1, E3 ubiquitin protein ligase	MAP3K1	1.23894	1.79993	1.4528	1.4528
220239_at	transmembrane protein 107	TMEM107	1.06606	1.54713	1.45126	1.45126
232175_at	dynein, axonemal, heavy chain 9	DNAH9	1.0005	1.45077	1.45005	1.45005
212812_at	protein phosphatase 1, regulatory subunit 13B	PPP1R13B	1.43643	2.08155	1.44911	1.44911
218858_at	transmembrane protein 245	TMEM245	0.970047	1.40556	1.44896	1.44896
225265_at	nucleobindin 2	NUCB2	0.631795	0.915229	1.44862	1.44862
223572_at	fumarylacetoacetate hydrolase domain containing 1	FAHD1	1.16968	1.69289	1.44731	1.44731
223220_s_at	tectonin beta-propeller repeat containing 1	TECPR1	1.10863	1.60393	1.44677	1.44677
220399_at	anaphase promoting complex subunit 16	ANAPC16	1.08635	1.57123	1.44634	1.44634
226634_at	ankyrin repeat and SOCS box containing 17	ASB17	0.676213	0.977951	1.44622	1.44622
228946_at	EIF3J antisense RNA 1 (head to head)	EIF3J-AS1	1.41349	2.04228	1.44485	1.44485
226643_s_at	protease, serine, 30, pseudogene	PRSS30P	1.27163	1.83709	1.44467	1.44467
1555972_s_at	valosin containing protein (p97)/p47 complex interacting protein 1	VCPIP1	0.68862	0.994201	1.44376	1.44376
214291_at	pleckstrin homology domain containing, family O member 1	PLEKHO1	0.89947	1.29849	1.44361	1.44361
228506_at	3-hydroxyisobutyrate dehydrogenase	HIBADH	1.32512	1.91112	1.44223	1.44223
1552618_at	anillin, actin binding protein	ANLN	0.748803	1.07966	1.44185	1.44185
208966_x_at	mediator complex subunit 13-like	MED13L	1.28679	1.85535	1.44184	1.44184
204770_at	inhibitor of DNA binding 3, dominant negative helix-loop-helix protein	ID3	0.978292	1.41022	1.44151	1.44151
203072_at	UDP glucuronosyltransferase 1 family, polypeptide A3///UDP glucuronosyltransferase 1 family, polypeptide A1///UDP glucuronosyltransferase 1 family, polypeptide A4///UDP glucuronosyltransferase 1 family, polypeptide A9///UDP glucuronosyltransferase 1 family, polypeptide A5///UDP glucuronosyltransferase 1 family, polypeptide A6///UDP glucuronosyltransferase 1 family, polypeptide A7///UDP glucuronos…	UGT1A3///UGT1A1///UGT1A4///UGT1A9///UGT1A5///UGT1A6///UGT1A7///UGT1A8///UGT1A10	1.19012	1.71556	1.4415	1.4415
1552329_at	retinoblastoma binding protein 6	RBBP6	1.13411	1.63336	1.44021	1.44021
1556695_a_at	coiled-coil domain containing 144B (pseudogene)	CCDC144B	0.569698	0.819555	1.43858	1.43858
228335_at	sema domain, immunoglobulin domain (Ig), transmembrane domain (TM) and short cytoplasmic domain, (semaphorin) 4A	SEMA4A	1.33694	1.92303	1.43839	1.43839
224490_s_at	ectonucleotide pyrophosphatase/phosphodiesterase 1	ENPP1	0.849869	1.22244	1.43838	1.43838
221881_s_at	serine/threonine kinase 36	STK36	1.02681	1.47672	1.43817	1.43817
218322_s_at	mitochondrial ribosomal protein L42	MRPL42	0.767632	1.10326	1.43722	1.43722
219969_at	long intergenic non-protein coding RNA 470	LINC00470	0.854322	1.22762	1.43695	1.43695
1552364_s_at	musashi RNA-binding protein 2	MSI2	0.978067	1.40535	1.43687	1.43687
225217_s_at	A kinase (PRKA) anchor protein 13	AKAP13	0.743903	1.06853	1.43638	1.43638
223553_s_at	delta-like 1 (Drosophila)	DLL1	0.706018	1.01355	1.43559	1.43559
229061_s_at	decapping mRNA 2	DCP2	1.92738	2.76665	1.43545	1.43545
205208_at	CCZ1 vacuolar protein trafficking and biogenesis associated homolog B (S. cerevisiae)///CCZ1 vacuolar protein trafficking and biogenesis associated homolog (S. cerevisiae)	CCZ1B///CCZ1	0.961829	1.37965	1.4344	1.4344
215972_at	cytochrome P450, family 2, subfamily C, polypeptide 8	CYP2C8	0.172762	0.247735	1.43396	1.43396
218748_s_at	transmembrane protein 40	TMEM40	0.775273	1.1115	1.43369	1.43369
204114_at	alkaline phosphatase, intestinal	ALPI	1.02474	1.46916	1.43369	1.43369
228770_at	zinc finger protein 470	ZNF470	0.885423	1.26846	1.43261	1.43261
228846_at	biorientation of chromosomes in cell division 1-like 1	BOD1L1	0.777764	1.11402	1.43234	1.43234
205129_at	homeobox B1	HOXB1	0.917415	1.3133	1.43152	1.43152
205303_at	protein phosphatase, EF-hand calcium binding domain 2	PPEF2	0.789756	1.13034	1.43125	1.43125
219966_x_at	SRY (sex determining region Y)-box 6	SOX6	0.999317	1.43001	1.43098	1.43098
211561_x_at	DENN/MADD domain containing 4A	DENND4A	0.69896	1.00001	1.43071	1.43071
1553510_s_at	Ran GTPase activating protein 1	RANGAP1	0.782392	1.11938	1.43071	1.43071
225057_at	small integral membrane protein 22	SMIM22	1.07679	1.53913	1.42936	1.42936
210257_x_at	chloride channel, voltage-sensitive 2	CLCN2	0.767231	1.09644	1.42909	1.42909
202404_s_at	adaptor-related protein complex 1, beta 1 subunit	AP1B1	1.07053	1.52988	1.42909	1.42909
222611_s_at	transmembrane and tetratricopeptide repeat containing 1	TMTC1	0.953592	1.36174	1.42801	1.42801
222486_s_at	abhydrolase domain containing 15	ABHD15	1.03544	1.4775	1.42693	1.42693
209301_at	zinc fingers and homeoboxes 3	ZHX3	1.34092	1.91283	1.4265	1.4265
213182_x_at	RNA polymerase I transcription factor homolog (S. cerevisiae) pseudogene 1	RRN3P1	1.59938	2.2815	1.42649	1.42649
230233_at	transient receptor potential cation channel, subfamily M, member 1	TRPM1	0.835573	1.19185	1.42639	1.42639
201163_s_at	zinc finger and BTB domain containing 43	ZBTB43	0.988089	1.40913	1.42612	1.42612
222989_s_at	multiple EGF-like-domains 8	MEGF8	0.825875	1.17687	1.425	1.425
214211_at	secretory carrier membrane protein 2	SCAMP2	0.998062	1.42206	1.42482	1.42482
1552312_a_at	microfibrillar-associated protein 3	MFAP3	0.701812	0.999544	1.42423	1.42423
224185_at	uncharacterized LOC286161	LOC286161	1.41732	2.01859	1.42423	1.42423
224106_at	nanos homolog 1 (Drosophila)	NANOS1	0.699276	0.995557	1.4237	1.4237
1559063_at	solute carrier family 22, member 25	SLC22A25	0.976073	1.38937	1.42343	1.42343
226032_at	RNF157 antisense RNA 1	RNF157-AS1	0.969451	1.37869	1.42213	1.42213
212219_at	glycosylphosphatidylinositol specific phospholipase D1	GPLD1	1.08883	1.54836	1.42204	1.42204
230941_at	uncharacterized LOC100506354	LOC100506354	0.957672	1.36137	1.42154	1.42154
223501_at	fukutin related protein	FKRP	0.667444	0.948621	1.42127	1.42127
218556_at	atlastin GTPase 2	ATL2	1.10532	1.57096	1.42127	1.42127
222670_s_at	nuclear factor of activated T-cells, cytoplasmic, calcineurin-dependent 2	NFATC2	0.571236	0.811269	1.4202	1.4202
227723_at	Rho guanine nucleotide exchange factor (GEF) 28	ARHGEF28	0.794582	1.12825	1.41993	1.41993
228786_at	PHD finger protein 12	PHF12	1.3016	1.84749	1.41939	1.41939
232614_at	zinc finger protein 704	ZNF704	1.30938	1.85852	1.41939	1.41939
209574_s_at	cystathionine-beta-synthase	CBS	1.16737	1.65696	1.41939	1.41939
214182_at	golgi-associated, gamma adaptin ear containing, ARF binding protein 1	GGA1	0.876635	1.24405	1.41913	1.41913
202431_s_at	phosphorylase kinase, alpha 1 (muscle)	PHKA1	0.816571	1.1586	1.41886	1.41886
232693_s_at	KIAA1244	KIAA1244	0.899429	1.27536	1.41796	1.41796
228543_at	ELOVL fatty acid elongase 3	ELOVL3	0.921063	1.30587	1.41778	1.41778
212926_at	dopachrome tautomerase	DCT	0.892821	1.26535	1.41725	1.41725
202979_s_at	meprin A, alpha (PABA peptide hydrolase)	MEP1A	1.02381	1.45073	1.41699	1.41699
226695_at	elongator acetyltransferase complex subunit 2	ELP2	1.24788	1.76822	1.41698	1.41698
215388_s_at	polymerase (DNA directed) iota	POLI	0.871435	1.23457	1.41671	1.41671
208015_at	inducible T-cell co-stimulator ligand	ICOSLG	0.810075	1.14743	1.41644	1.41644
223028_s_at	family with sequence similarity 171, member B	FAM171B	0.953934	1.35094	1.41618	1.41618
230950_at	transmembrane protein 25	TMEM25	0.983571	1.39259	1.41586	1.41586
210817_s_at	ATPase, class V, type 10B	ATP10B	1.07272	1.51871	1.41575	1.41575
219278_at	ISY1 splicing factor homolog (S. cerevisiae)	ISY1	0.830686	1.17573	1.41537	1.41537
204431_at	adenosylhomocysteinase-like 1	AHCYL1	0.789635	1.1175	1.41521	1.41521
223699_at	adhesion molecule, interacts with CXADR antigen 1	AMICA1	1.36505	1.9317	1.41511	1.41511
205315_s_at	ELAV like neuron-specific RNA binding protein 2	ELAVL2	0.601674	0.851432	1.41511	1.41511
203138_at	growth differentiation factor 10	GDF10	1.14042	1.61382	1.4151	1.4151
223528_s_at	X-prolyl aminopeptidase (aminopeptidase P) 3, putative	XPNPEP3	1.20056	1.69859	1.41484	1.41484
213137_s_at	interleukin 23, alpha subunit p19	IL23A	0.928631	1.31345	1.41439	1.41439
1555168_a_at	telomerase reverse transcriptase	TERT	0.907522	1.2823	1.41297	1.41297
224610_at	collagen, type XXVI, alpha 1	COL26A1	1.02619	1.44952	1.41252	1.41252
201017_at	ethylmalonic encephalopathy 1	ETHE1	0.853013	1.20482	1.41243	1.41243
221756_at	LON peptidase N-terminal domain and ring finger 1	LONRF1	1.00743	1.42288	1.41239	1.41239
213812_s_at	N(alpha)-acetyltransferase 50, NatE catalytic subunit	NAA50	0.487986	0.689116	1.41216	1.41216
222537_s_at	BMP2 inducible kinase	BMP2K	1.04005	1.46844	1.4119	1.4119
204657_s_at	nuclear receptor coactivator 3	NCOA3	1.22328	1.72651	1.41138	1.41138
201781_s_at	zinc finger, BED-type containing 4	ZBED4	0.772764	1.09041	1.41106	1.41106
214290_s_at	aryl hydrocarbon receptor nuclear translocator	ARNT	1.50805	2.12744	1.41072	1.41072
224937_at	galactokinase 1	GALK1	0.530075	0.747562	1.4103	1.4103
201432_at	apolipoprotein A-I	APOA1	1.06861	1.50706	1.4103	1.4103
228222_at	intestinal mucin-like	MUC3	0.762215	1.07475	1.41003	1.41003
213756_s_at	SEC14-like 1 pseudogene 1	SEC14L1P1	0.825442	1.16366	1.40974	1.40974
1555611_s_at	cell division cycle 25A	CDC25A	0.844109	1.18994	1.4097	1.4097
212975_at	guanine nucleotide binding protein, alpha transducing 3	GNAT3	0.745157	1.0503	1.4095	1.4095
224301_x_at	CDV3 homolog (mouse)	CDV3	1.10138	1.55239	1.4095	1.4095
201210_at	thymidine kinase 2, mitochondrial	TK2	0.877669	1.23637	1.4087	1.4087
203668_at	acid-sensing (proton-gated) ion channel 2	ASIC2	0.964195	1.35826	1.4087	1.4087
1561167_at	deoxythymidylate kinase (thymidylate kinase)	DTYMK	1.03699	1.46025	1.40817	1.40817
205823_at	selenophosphate synthetase 1	SEPHS1	0.724861	1.02072	1.40817	1.40817
1558164_s_at	serine/threonine kinase 32A	STK32A	0.934097	1.31487	1.40763	1.40763
229551_x_at	antigen p97 (melanoma associated) identified by monoclonal antibodies 133.2 and 96.5	MFI2	1.15371	1.62348	1.40718	1.40718
1554250_s_at	neuronal PAS domain protein 4	NPAS4	1.00442	1.41279	1.40657	1.40657
1552739_s_at	chromosome 2 open reading frame 15	C2orf15	0.849342	1.19466	1.40657	1.40657
223467_at	formin-like 3	FMNL3	0.709565	0.99692	1.40497	1.40497
201999_s_at	muscleblind-like splicing regulator 2	MBNL2	1.15636	1.62435	1.40471	1.40471
232263_at	diffuse panbronchiolitis critical region 1	DPCR1	1.14009	1.60096	1.40425	1.40425
212691_at	activating transcription factor 6 beta	ATF6B	1.10168	1.54678	1.40402	1.40402
219596_at	cripto, FRL-1, cryptic family 1	CFC1	0.713971	1.00239	1.40397	1.40397
229937_x_at	HCLS1 binding protein 3	HS1BP3	1.37867	1.93553	1.40391	1.40391
213541_s_at	DnaJ (Hsp40) homolog, subfamily C, member 16	DNAJC16	0.792129	1.11187	1.40365	1.40365
218924_s_at	INO80 complex subunit B///WW domain binding protein 1	INO80B///WBP1	1.27509	1.78977	1.40365	1.40365
225406_at	solute carrier family 16 (monocarboxylate transporter), member 7	SLC16A7	1.21262	1.70145	1.40312	1.40312
216012_at	ubiquitin specific peptidase 46	USP46	0.238468	0.334528	1.40282	1.40282
222018_at	Ly6/neurotoxin 1	LYNX1	1.044	1.46432	1.40261	1.40261
219979_s_at	Fc receptor-like 2	FCRL2	0.922052	1.29277	1.40205	1.40205
209363_s_at	v-akt murine thymoma viral oncogene homolog 3	AKT3	0.737121	1.03348	1.40205	1.40205
227214_at	jade family PHD finger 2	JADE2	0.803318	1.12608	1.40179	1.40179
202448_s_at	caspase 10, apoptosis-related cysteine peptidase	CASP10	0.730208	1.0234	1.40152	1.40152
212950_at	ankyrin repeat domain 12	ANKRD12	0.683883	0.958478	1.40152	1.40152
208960_s_at	interferon induced transmembrane protein 3	IFITM3	0.850727	1.19209	1.40126	1.40126
225857_s_at	uncharacterized LOC100505942	LOC100505942	0.969927	1.35835	1.40046	1.40046
1558780_a_at	uncharacterized LOC101928386	LOC101928386	1.47777	2.06926	1.40026	1.40026
230171_at	protein tyrosine phosphatase-like A domain containing 2	PTPLAD2	0.870977	1.21948	1.40013	1.40013
226642_s_at	uncharacterized LOC100499194	LOC100499194	1.1558	1.61816	1.40004	1.40004
223853_at	ELAV like neuron-specific RNA binding protein 2	ELAVL2	0.488495	0.683085	1.39835	1.39835
224793_s_at	melanoma antigen family E, 1	MAGEE1	1.21868	1.70414	1.39835	1.39835
218398_at	aarF domain containing kinase 3	ADCK3	0.787018	1.10044	1.39825	1.39825
232480_at	dyslexia susceptibility 1 candidate 1	DYX1C1	1.21136	1.69325	1.39782	1.39782
201195_s_at	acyl-CoA thioesterase 8	ACOT8	0.907756	1.26855	1.39745	1.39745
1557915_s_at	zinc finger, CCHC domain containing 10	ZCCHC10	0.784376	1.096	1.39729	1.39729
218009_s_at	ornithine decarboxylase antizyme 3	OAZ3	0.652065	0.910853	1.39687	1.39687
209744_x_at	tousled-like kinase 2	TLK2	0.827968	1.15625	1.3965	1.3965
215567_at	zinc finger protein 180	ZNF180	1.06939	1.49323	1.39633	1.39633
226329_s_at	BEN domain containing 6	BEND6	1.049	1.46429	1.3959	1.3959
221628_s_at	zinc finger protein pseudogene	LOC728743	0.773079	1.07879	1.39544	1.39544
212235_at	apolipoprotein B mRNA editing enzyme, catalytic polypeptide-like 3G	APOBEC3G	0.769198	1.07276	1.39465	1.39465
229830_at	histone deacetylase 7	HDAC7	0.901102	1.25648	1.39439	1.39439
223413_s_at	mediator complex subunit 30	MED30	1.02695	1.43169	1.39412	1.39412
221035_s_at	zinc finger protein 511	ZNF511	1.03669	1.44506	1.39392	1.39392
203861_s_at	glycoprotein IX (platelet)	GP9	0.781945	1.08951	1.39333	1.39333
200696_s_at	lethal giant larvae homolog 2 (Drosophila)	LLGL2	1.32876	1.85071	1.39281	1.39281
200731_s_at	RNA binding motif, single stranded interacting protein 1	RBMS1	0.937833	1.30622	1.3928	1.3928
214141_x_at	NDC1 transmembrane nucleoporin	NDC1	0.902337	1.25654	1.39254	1.39254
216091_s_at	zinc finger protein 334	ZNF334	0.740468	1.03109	1.39249	1.39249
201140_s_at	SIK family kinase 3	SIK3	0.776632	1.08119	1.39216	1.39216
210844_x_at	KIAA1107	KIAA1107	1.16574	1.62192	1.39132	1.39132
231720_s_at	G patch domain containing 2	GPATCH2	1.43099	1.99046	1.39096	1.39096
200668_s_at	B-cell CLL/lymphoma 2	BCL2	0.868805	1.20847	1.39096	1.39096
203678_at	lysine (K)-specific demethylase 5D	KDM5D	1.14055	1.58586	1.39044	1.39044
224655_at	MYC induced nuclear antigen	MINA	0.96352	1.33946	1.39017	1.39017
1556667_at	cancer susceptibility candidate 23 (non-protein coding)	CASC23	1.15707	1.6083	1.38998	1.38998
227845_s_at	RUN and FYVE domain containing 2	RUFY2	0.426805	0.593193	1.38984	1.38984
221989_at	transmembrane protein 167A	TMEM167A	1.22574	1.70334	1.38965	1.38965
231789_at	ADAMTS-like 1	ADAMTSL1	1.08744	1.51106	1.38956	1.38956
233921_s_at	ghrelin opposite strand/antisense RNA	GHRLOS	1.25583	1.7445	1.38912	1.38912
214859_at	SET and MYND domain containing 3	SMYD3	0.245061	0.340355	1.38886	1.38886
204726_at	cylicin, basic protein of sperm head cytoskeleton 2	CYLC2	0.589975	0.819391	1.38886	1.38886
210109_at	transmembrane and coiled-coil domain family 1	TMCC1	0.759873	1.05516	1.3886	1.3886
1555950_a_at	hypothetical LOC100507455	LOC100507455	1.19478	1.659	1.38854	1.38854
1552641_s_at	zinc finger protein 626	ZNF626	0.81484	1.13109	1.38811	1.38811
217985_s_at	E2F transcription factor 5, p130-binding	E2F5	1.4156	1.96495	1.38807	1.38807
211200_s_at	serum amyloid A2///serum amyloid A1	SAA2///SAA1	1.23175	1.70975	1.38807	1.38807
203416_at	metallophosphoesterase domain containing 1	MPPED1	0.963419	1.33729	1.38807	1.38807
1554758_a_at	double zinc ribbon and ankyrin repeat domains 1	DZANK1	0.857721	1.18945	1.38676	1.38676
205582_s_at	non-POU domain containing, octamer-binding	NONO	0.992573	1.3762	1.3865	1.3865
1555420_a_at	ubiquitin specific peptidase 25	USP25	0.882197	1.22316	1.3865	1.3865
215064_at	plasminogen receptor, C-terminal lysine transmembrane protein	PLGRKT	0.815776	1.13086	1.38623	1.38623
203664_s_at	pyruvate dehydrogenase kinase, isozyme 1	PDK1	0.901	1.24853	1.38571	1.38571
218713_at	apelin	APLN	1.17216	1.62419	1.38563	1.38563
201336_at	protection of telomeres 1	POT1	1.2458	1.72582	1.38532	1.38532
217359_s_at	suppressor APC domain containing 1///mutS homolog 5	SAPCD1///MSH5	1.1609	1.60745	1.38466	1.38466
226462_at	NFIA antisense RNA 2	NFIA-AS2	0.804024	1.1133	1.38466	1.38466
219039_at	SMG9 nonsense mediated mRNA decay factor	SMG9	1.011	1.39963	1.3844	1.3844
222217_s_at	major facilitator superfamily domain containing 12	MFSD12	0.793692	1.09858	1.38414	1.38414
203041_s_at	peptidylprolyl isomerase (cyclophilin)-like 2	PPIL2	1.48415	2.05349	1.38362	1.38362
221640_s_at	ninein (GSK3B interacting protein)	NIN	1.17141	1.62047	1.38335	1.38335
201396_s_at	like-glycosyltransferase	LARGE	0.93916	1.29919	1.38335	1.38335
227108_at	centrosomal protein 57kDa-like 1	CEP57L1	1.22547	1.69462	1.38283	1.38283
1564431_a_at	phosphatidylinositol transfer protein, alpha	PITPNA	0.984035	1.36043	1.3825	1.3825
223566_s_at	CKLF-like MARVEL transmembrane domain containing 6	CMTM6	1.02015	1.41017	1.38231	1.38231
230758_at	Tu translation elongation factor, mitochondrial	TUFM	1.11895	1.54652	1.38212	1.38212
213805_at	nicotinamide phosphoribosyltransferase	NAMPT	0.892986	1.23415	1.38205	1.38205
1560859_at	ATPase, class II, type 9B	ATP9B	1.14846	1.58573	1.38074	1.38074
203696_s_at	LIM domain only 1 (rhombotin 1)	LMO1	0.757918	1.04649	1.38074	1.38074
227889_at	myosin phosphatase Rho interacting protein	MPRIP	1.35673	1.87293	1.38048	1.38048
1557164_a_at	family with sequence similarity 78, member B	FAM78B	0.983845	1.35792	1.38022	1.38022
213175_s_at	IKAROS family zinc finger 1 (Ikaros)	IKZF1	0.762823	1.05286	1.38022	1.38022
212183_at	RAB22A, member RAS oncogene family	RAB22A	0.640366	0.883473	1.37964	1.37964
211395_x_at	glucosidase, alpha; neutral AB	GANAB	1.01811	1.40442	1.37944	1.37944
1568807_a_at	solute carrier family 35, member B1	SLC35B1	1.12321	1.54924	1.3793	1.3793
225666_at	family with sequence similarity 120A opposite strand	FAM120AOS	1.40053	1.93169	1.37926	1.37926
202096_s_at	chemokine (C-C motif) ligand 3-like 3///chemokine (C-C motif) ligand 3-like 1///chemokine (C-C motif) ligand 3	CCL3L3///CCL3L1///CCL3	1.37103	1.89053	1.37891	1.37891
223506_at	FOXN3 antisense RNA 1	FOXN3-AS1	0.893975	1.23202	1.37813	1.37813
208029_s_at	origin recognition complex, subunit 5	ORC5	0.952672	1.31266	1.37787	1.37787
202883_s_at	potassium intermediate/small conductance calcium-activated channel, subfamily N, member 3	KCNN3	1.10961	1.5289	1.37787	1.37787
204150_at	prostaglandin F receptor (FP)	PTGFR	1.03371	1.42416	1.37771	1.37771
223225_s_at	neuron navigator 1	NAV1	0.697998	0.96157	1.37761	1.37761
205017_s_at	olfactory receptor, family 12, subfamily D, member 3///olfactory receptor, family 5, subfamily V, member 1	OR12D3///OR5V1	0.824566	1.13593	1.37761	1.37761
216894_x_at	phosphoserine aminotransferase 1	PSAT1	1.38706	1.91064	1.37747	1.37747
202129_s_at	neutrophil cytosolic factor 4, 40kDa	NCF4	0.862713	1.18826	1.37735	1.37735
201928_at	topoisomerase (DNA) III alpha	TOP3A	1.31594	1.81208	1.37702	1.37702
208788_at	RNA binding motif protein 25	RBM25	1.09161	1.503	1.37686	1.37686
212647_at	long intergenic non-protein coding RNA 663	LINC00663	0.937192	1.28962	1.37605	1.37605
202884_s_at	MHC class I polypeptide-related sequence A	MICA	0.9574	1.31743	1.37605	1.37605
218205_s_at	SR-related CTD-associated factor 4	SCAF4	0.975903	1.3425	1.37565	1.37565
206433_s_at	CD36 molecule (thrombospondin receptor)	CD36	1.27152	1.74872	1.3753	1.3753
1568838_at	retinoid X receptor, alpha	RXRA	0.461946	0.635179	1.37501	1.37501
204639_at	kinesin family member 25	KIF25	1.41922	1.9496	1.37371	1.37371
209970_x_at	death inducer-obliterator 1	DIDO1	1.3903	1.90979	1.37366	1.37366
223123_s_at	carnitine palmitoyltransferase 1C	CPT1C	0.615338	0.845135	1.37345	1.37345
223316_at	nudix (nucleoside diphosphate linked moiety X)-type motif 4	NUDT4	0.524835	0.72053	1.37287	1.37287
201211_s_at	peptidylprolyl isomerase H (cyclophilin H)	PPIH	0.772752	1.05993	1.37163	1.37163
223974_at	long intergenic non-protein coding RNA 1355	LINC01355	1.53208	2.10124	1.3715	1.3715
210988_s_at	polycomb group ring finger 2	PCGF2	0.795978	1.09137	1.3711	1.3711
226885_at	homeobox D8	HOXD8	1.11625	1.53045	1.37107	1.37107
219433_at	kelch repeat and BTB (POZ) domain containing 2	KBTBD2	0.98303	1.34771	1.37097	1.37097
211018_at	myotubularin related protein 4	MTMR4	1.08316	1.48458	1.37059	1.37059
214091_s_at	family with sequence similarity 53, member C	FAM53C	0.479213	0.656805	1.37059	1.37059
223388_s_at	proprotein convertase subtilisin/kexin type 9	PCSK9	0.923473	1.26547	1.37034	1.37034
201601_x_at	versican	VCAN	0.832333	1.14036	1.37008	1.37008
1568763_s_at	pre-mRNA processing factor 31	PRPF31	1.02734	1.40753	1.37008	1.37008
225925_s_at	IL10RB antisense RNA 1 (head to head)	IL10RB-AS1	1.05119	1.43994	1.36982	1.36982
213450_s_at	ezrin	EZR	1.86037	2.54762	1.36942	1.36942
218047_at	aarF domain containing kinase 2	ADCK2	1.04848	1.43568	1.3693	1.3693
203411_s_at	TBC1 domain family, member 9B (with GRAM domain)	TBC1D9B	1.09856	1.50425	1.3693	1.3693
1553441_at	carboxylesterase 5A	CES5A	1.29065	1.76697	1.36906	1.36906
204251_s_at	nebulette	NEBL	1.09931	1.50444	1.36852	1.36852
211998_at	ERGIC and golgi 3	ERGIC3	1.17157	1.60302	1.36827	1.36827
213983_s_at	ribosomal L24 domain containing 1	RSL24D1	0.913141	1.24895	1.36775	1.36775
227994_x_at	cofilin 2 (muscle)	CFL2	0.847817	1.15938	1.36749	1.36749
204279_at	solute carrier organic anion transporter family, member 1A2	SLCO1A2	1.76611	2.41422	1.36697	1.36697
209740_s_at	zinc finger, DHHC-type containing 17	ZDHHC17	0.912685	1.24761	1.36697	1.36697
209231_s_at	AVL9 homolog (S. cerevisiase)	AVL9	0.850586	1.16229	1.36645	1.36645
210995_s_at	misshapen-like kinase 1	MINK1	0.723445	0.988554	1.36645	1.36645
200782_at	CD302 molecule	CD302	1.37911	1.88399	1.36609	1.36609
1557458_s_at	uncharacterized LOC100508939///solute carrier family 13 (sodium/sulfate symporter), member 4	LOC100508939///SLC13A4	1.22756	1.67678	1.36594	1.36594
212800_at	POU class 6 homeobox 1	POU6F1	0.871611	1.19012	1.36542	1.36542
1564237_at	coatomer protein complex, subunit beta 2 (beta prime)	COPB2	0.843354	1.15144	1.36531	1.36531
205599_at	transmembrane and coiled-coil domains 1	TMCO1	1.32996	1.81526	1.3649	1.3649
210041_s_at	ZFP36 ring finger protein-like 1	ZFP36L1	1.05557	1.44048	1.36465	1.36465
229345_at	tumor protein p53 inducible nuclear protein 1	TP53INP1	0.372119	0.507776	1.36455	1.36455
221923_s_at	zinc finger, SWIM-type containing 6	ZSWIM6	0.974989	1.32976	1.36387	1.36387
204847_at	secretoglobin, family 1D, member 1	SCGB1D1	0.859841	1.17205	1.3631	1.3631
221096_s_at	homeodomain interacting protein kinase 2	HIPK2	1.04401	1.42308	1.36309	1.36309
227554_at	ankyrin repeat domain 34A	ANKRD34A	1.10255	1.50203	1.36233	1.36233
228812_at	ADP-ribosylation factor-like 16	ARL16	1.04831	1.42787	1.36207	1.36207
1559496_at	long intergenic non-protein coding RNA 880	LINC00880	0.877229	1.19485	1.36207	1.36207
200799_at	deoxyguanosine kinase	DGUOK	1.33438	1.81718	1.36181	1.36181
222025_s_at	RPTOR independent companion of MTOR, complex 2	RICTOR	1.21965	1.6603	1.3613	1.3613
227364_at	salt-inducible kinase 1	SIK1	0.906409	1.23342	1.36078	1.36078
230266_at	cilia and flagella associated protein 221	CFAP221	0.657407	0.894092	1.36003	1.36003
201060_x_at	ectonucleoside triphosphate diphosphohydrolase 4	ENTPD4	0.951987	1.29471	1.36001	1.36001
216342_x_at	IQ motif containing with AAA domain 1	IQCA1	0.898147	1.22103	1.3595	1.3595
200096_s_at	NADH dehydrogenase (ubiquinone) Fe-S protein 6, 13kDa (NADH-coenzyme Q reductase)	NDUFS6	1.11451	1.51488	1.35924	1.35924
210983_s_at	golgi-associated, gamma adaptin ear containing, ARF binding protein 2	GGA2	1.35424	1.84057	1.35912	1.35912
218214_at	ALS2 C-terminal like	ALS2CL	0.830709	1.12846	1.35843	1.35843
210543_s_at	proenkephalin	PENK	0.792241	1.07562	1.3577	1.3577
215255_at	translocase of inner mitochondrial membrane 22 homolog (yeast)	TIMM22	0.568552	0.771922	1.3577	1.3577
227312_at	golgin A6 family-like 10	GOLGA6L10	0.551598	0.748762	1.35744	1.35744
201329_s_at	adenylate kinase 4	AK4	0.692801	0.940435	1.35744	1.35744
230593_at	thymopoietin	TMPO	0.576874	0.783071	1.35744	1.35744
202296_s_at	syntrophin, beta 2 (dystrophin-associated protein A1, 59kDa, basic component 2)	SNTB2	0.896957	1.21753	1.3574	1.3574
1564227_at	chromobox homolog 3	CBX3	2.10019	2.8498	1.35693	1.35693
215284_at	junctional adhesion molecule 2	JAM2	0.772137	1.04773	1.35693	1.35693
1552660_a_at	protocadherin gamma subfamily B, 7	PCDHGB7	0.568358	0.771074	1.35667	1.35667
201337_s_at	DEAH (Asp-Glu-Ala-His) box helicase 30	DHX30	1.17645	1.59578	1.35644	1.35644
216360_x_at	zinc finger and SCAN domain containing 32	ZSCAN32	0.657495	0.89171	1.35622	1.35622
224023_s_at	cornichon family AMPA receptor auxiliary protein 4	CNIH4	0.807483	1.09507	1.35616	1.35616
1552343_s_at	phosphodiesterase 7A	PDE7A	1.12654	1.52748	1.3559	1.3559
1556606_at	RNA binding protein with multiple splicing	RBPMS	1.1829	1.60389	1.3559	1.3559
202252_at	lymphocyte cytosolic protein 2 (SH2 domain containing leukocyte protein of 76kDa)	LCP2	1.3242	1.79533	1.35579	1.35579
220342_x_at	signal recognition particle 68kDa	SRP68	0.818366	1.10941	1.35564	1.35564
206766_at	fucosyltransferase 4 (alpha (1,3) fucosyltransferase, myeloid-specific)	FUT4	0.837367	1.13492	1.35534	1.35534
222422_s_at	integrin, alpha 1	ITGA1	0.618768	0.838512	1.35513	1.35513
202259_s_at	PR domain containing 2, with ZNF domain	PRDM2	1.14163	1.54706	1.35513	1.35513
1557352_at	pleckstrin homology domain containing, family G (with RhoGef domain) member 2	PLEKHG2	1.08529	1.47071	1.35513	1.35513
201552_at	cytochrome c oxidase subunit VIIa polypeptide 1 (muscle)	COX7A1	1.20762	1.63648	1.35513	1.35513
215268_at	signal peptide, CUB domain, EGF-like 2	SCUBE2	1.09813	1.48786	1.35491	1.35491
201537_s_at	protein phosphatase 1, regulatory subunit 3D	PPP1R3D	0.760014	1.02971	1.35486	1.35486
227436_at	uncharacterized MGC24103	MGC24103	1.31546	1.78223	1.35483	1.35483
207366_at	inhibin, beta A	INHBA	0.136665	0.185094	1.35436	1.35436
230634_x_at	potassium channel tetramerization domain containing 6	KCTD6	1.05982	1.43483	1.35385	1.35385
223288_at	family with sequence similarity 69, member B	FAM69B	1.17566	1.59137	1.35359	1.35359
206236_at	phosphatidic acid phosphatase type 2B	PPAP2B	1.00947	1.36616	1.35334	1.35334
230177_at	NHL repeat containing 3	NHLRC3	1.12795	1.52592	1.35283	1.35283
229741_at	COP9 signalosome subunit 8	COPS8	1.3714	1.85526	1.35283	1.35283
204615_x_at	transportin 1	TNPO1	0.981571	1.3279	1.35283	1.35283
203821_at	crystallin, beta A4	CRYBA4	1.4402	1.94798	1.35258	1.35258
1555325_s_at	AF4/FMR2 family, member 4	AFF4	0.883766	1.1949	1.35206	1.35206
1553194_at	ring finger protein, transmembrane 2	RNFT2	0.464776	0.628286	1.3518	1.3518
210840_s_at	far upstream element (FUSE) binding protein 1	FUBP1	0.998721	1.35007	1.3518	1.3518
218640_s_at	SPARC related modular calcium binding 1	SMOC1	1.006	1.35966	1.35155	1.35155
202369_s_at	troponin C type 2 (fast)	TNNC2	0.823546	1.11306	1.35155	1.35155
221559_s_at	RNA binding motif protein 33	RBM33	1.2825	1.73303	1.35129	1.35129
200934_at	calponin 1, basic, smooth muscle	CNN1	1.02346	1.38247	1.35078	1.35078
1554443_s_at	thyroid adenoma associated	THADA	1.98451	2.68049	1.35071	1.35071
1558015_s_at	pyrophosphatase (inorganic) 2	PPA2	0.649992	0.877832	1.35053	1.35053
200869_at	fibulin 2	FBLN2	1.15377	1.55703	1.34951	1.34951
228720_at	zinc finger protein 407	ZNF407	1.03417	1.39535	1.34925	1.34925
209020_at	QKI, KH domain containing, RNA binding	QKI	0.846472	1.14207	1.34921	1.34921
203332_s_at	peroxisomal biogenesis factor 10	PEX10	1.45317	1.95995	1.34874	1.34874
223064_at	GABPB1 antisense RNA 1	GABPB1-AS1	0.952117	1.28398	1.34855	1.34855
224530_s_at	calmodulin regulated spectrin-associated protein 1	CAMSAP1	0.476774	0.642953	1.34855	1.34855
201043_s_at	protein kinase, Y-linked, pseudogene///protein kinase, X-linked	PRKY///PRKX	0.950713	1.28204	1.34851	1.34851
222857_s_at	mitochondrial ribosomal protein L41	MRPL41	1.05806	1.42678	1.34848	1.34848
1556988_s_at	hypothetical LOC100131941	LOC100131941	1.133	1.52707	1.34781	1.34781
1555639_a_at	actin related protein 2/3 complex, subunit 5, 16kDa	ARPC5	0.935779	1.26117	1.34772	1.34772
200733_s_at	retinoic acid receptor, alpha	RARA	1.00634	1.35627	1.34772	1.34772
201204_s_at	GLI pathogenesis-related 1	GLIPR1	1.18692	1.59945	1.34756	1.34756
226830_x_at	keratin 80	KRT80	0.951098	1.28133	1.34721	1.34721
210389_x_at	phosphatase and actin regulator 1	PHACTR1	0.815464	1.0986	1.34721	1.34721
209699_x_at	collagen, type VI, alpha 1	COL6A1	0.836358	1.12675	1.34721	1.34721
1561373_at	chromosome 17 open reading frame 104	C17orf104	0.508862	0.685496	1.34712	1.34712
1773_at	mediator complex subunit 12	MED12	1.22036	1.64384	1.34701	1.34701
213483_at	testis-specific serine kinase 2	TSSK2	0.926636	1.24804	1.34685	1.34685
204796_at	chemokine (C-X-C motif) ligand 5	CXCL5	1.01489	1.3669	1.34685	1.34685
202368_s_at	chorionic gonadotropin, beta polypeptide 7///chorionic gonadotropin, beta polypeptide 5///chorionic gonadotropin, beta polypeptide	CGB7///CGB5///CGB	0.745637	1.00413	1.34668	1.34668
228066_at	ankyrin repeat domain 18B///ankyrin repeat domain 18A	ANKRD18B///ANKRD18A	0.515411	0.693841	1.34619	1.34619
210719_s_at	polycomb protein SUZ12-like///suppressor of zeste 12 homolog pseudogene 1///SUZ12 polycomb repressive complex 2 subunit	LOC100510525///SUZ12P1///SUZ12	1.20211	1.61797	1.34594	1.34594
225878_at	hypothetical protein LOC100289086	LOC100289086	1.22863	1.65365	1.34594	1.34594
214430_at	DIS3 exosome endoribonuclease and 3'-5' exoribonuclease	DIS3	0.993054	1.3365	1.34585	1.34585
1565347_s_at	glutathione synthetase	GSS	0.760377	1.02303	1.34543	1.34543
200764_s_at	mitochondrial ribosomal protein L33	MRPL33	1.38213	1.85955	1.34543	1.34543
201783_s_at	dehydrogenase/reductase (SDR family) member 12	DHRS12	1.03358	1.39009	1.34492	1.34492
203057_s_at	choroideremia-like (Rab escort protein 2)	CHML	1.28666	1.73013	1.34466	1.34466
228875_at	RUN domain containing 1	RUNDC1	0.395452	0.53165	1.34441	1.34441
218827_s_at	cold shock domain containing E1, RNA-binding	CSDE1	1.05862	1.42277	1.34398	1.34398
218486_at	regulatory factor X, 7	RFX7	0.917422	1.23292	1.3439	1.3439
225106_s_at	spermatogenesis associated 33	SPATA33	0.837876	1.12581	1.34365	1.34365
228777_at	runt-related transcription factor 3	RUNX3	1.38721	1.86391	1.34364	1.34364
226275_at	prostate cancer associated transcript 4 (non-protein coding)	PCAT4	0.864286	1.16102	1.34333	1.34333
208405_s_at	glutathione synthetase	GSS	1.08773	1.46098	1.34314	1.34314
202283_at	8-oxoguanine DNA glycosylase	OGG1	0.705128	0.946907	1.34289	1.34289
218194_at	family with sequence similarity 149, member A	FAM149A	1.01946	1.36902	1.34289	1.34289
233329_s_at	forkhead box L1	FOXL1	1.29634	1.73985	1.34212	1.34212
226750_at	upstream transcription factor 1	USF1	0.91908	1.23305	1.34162	1.34162
201412_at	solute carrier family 2 (facilitated glucose/fructose transporter), member 5	SLC2A5	1.18705	1.59226	1.34136	1.34136
206062_at	membrane bound O-acyltransferase domain containing 7	MBOAT7	0.519853	0.697311	1.34136	1.34136
200867_at	RAB11 family interacting protein 2 (class I)	RAB11FIP2	1.11263	1.49217	1.34112	1.34112
219892_at	long intergenic non-protein coding RNA 1521	LINC01521	0.554311	0.743252	1.34086	1.34086
211851_x_at	spindle and centriole associated protein 1	SPICE1	0.83834	1.12409	1.34086	1.34086
218772_x_at	high density lipoprotein binding protein	HDLBP	1.44471	1.93679	1.3406	1.3406
228999_at	uncharacterized LOC388692	LOC388692	0.974989	1.30683	1.34035	1.34035
204904_at	kelch-like family member 18	KLHL18	1.0761	1.44181	1.33984	1.33984
211075_s_at	glycoprotein 2 (zymogen granule membrane)	GP2	0.954634	1.27882	1.33959	1.33959
201259_s_at	thymidine kinase 2, mitochondrial	TK2	1.21449	1.62662	1.33934	1.33934
229871_at	B-Raf proto-oncogene, serine/threonine kinase	BRAF	1.16201	1.55632	1.33934	1.33934
225107_at	spalt-like transcription factor 4	SALL4	1.15448	1.54606	1.33918	1.33918
1557293_at	uncharacterized LOC100132356	LOC100132356	0.844224	1.13049	1.33908	1.33908
205571_at	heat shock 70kDa protein 8	HSPA8	1.12439	1.50566	1.33908	1.33908
217383_at	solute carrier family 25 (mitochondrial iron transporter), member 28	SLC25A28	0.710163	0.95095	1.33906	1.33906
222243_s_at	biogenesis of lysosomal organelles complex-1, subunit 5, muted	BLOC1S5	1.4157	1.89539	1.33883	1.33883
214513_s_at	H2A histone family, member Y2	H2AFY2	0.87998	1.1777	1.33832	1.33832
1561271_at	choroideremia-like (Rab escort protein 2)	CHML	1.1267	1.5076	1.33807	1.33807
227083_at	ventricular zone expressed PH domain-containing 1	VEPH1	0.595261	0.796486	1.33804	1.33804
227705_at	proline rich 29	PRR29	0.852817	1.14105	1.33798	1.33798
211105_s_at	acetyl-CoA carboxylase alpha	ACACA	1.29879	1.73771	1.33794	1.33794
222262_s_at	SMAD family member 2	SMAD2	0.822949	1.10096	1.33782	1.33782
214649_s_at	aurora kinase A interacting protein 1	AURKAIP1	0.8989	1.20256	1.33782	1.33782
227333_at	monoacylglycerol O-acyltransferase 2	MOGAT2	0.855766	1.14486	1.33782	1.33782
227139_s_at	A kinase (PRKA) anchor protein 13	AKAP13	1.06975	1.43086	1.33756	1.33756
213387_at	immunoglobulin kappa locus///immunoglobulin kappa constant	IGK///IGKC	1.07577	1.43783	1.33655	1.33655
1558254_s_at	negative regulator of ubiquitin-like proteins 1	NUB1	0.861485	1.15142	1.33655	1.33655
212185_x_at	BUB1 mitotic checkpoint serine/threonine kinase	BUB1	0.875547	1.16991	1.3362	1.3362
206474_at	paraneoplastic Ma antigen 2	PNMA2	0.870196	1.1624	1.33579	1.33579
215136_s_at	dpy-30 homolog (C. elegans)///mediator of cell motility 1	DPY30///MEMO1	1.14041	1.52336	1.33579	1.33579
1567107_s_at	phenylalanyl-tRNA synthetase, alpha subunit	FARSA	0.944894	1.26196	1.33556	1.33556
205436_s_at	prothymosin, alpha	PTMA	0.936139	1.25025	1.33554	1.33554
1555125_at	Kv channel interacting protein 2	KCNIP2	0.845471	1.12895	1.33529	1.33529
209471_s_at	eukaryotic translation initiation factor 3, subunit K	EIF3K	1.04282	1.39247	1.33529	1.33529
211366_x_at	claudin 8	CLDN8	1.07672	1.43746	1.33504	1.33504
[truncated: 3,384 more rows]
