# Supplementary material for: Sexual Dimorphism and Aging in the Human Hyppocampus: Identification, Validation, and Impact of Differentially Expressed Genes by Factorial Microarray and Network Analysis
Source: Front Aging Neurosci. 2016 Oct 5;8:229. doi: 10.3389/fnagi.2016.00229 (PMC5050216; doi:10.3389/fnagi.2016.00229)
Supplement: Table S2 — Ontology analysis on the Protein-Protein networks (Nucleus 1, strongly connected components) according to the interaction effects. [file Table2.xls]

## Sheet: NEGATIVE INTERACTION
Annotation ID	Functional Annotation	Ontology	Tree Level	Number of occurrences	Genes	Fraction of nodes	Hyper-geometric p-value
GO:0007596	blood coagulation	BP	5	41	VTN, TUBA4A, TLR4, TLN1, TGFB3, SOS1, RAP1A, PRKCB, PRKAR1A, PFN1, PDGFB, NOS2, MAPK14, MAPK1, MAFG, KRT1, KRAS, ITGB2, ITGB1, ITGAM, INPP5D, IGF1, HABP4, GNAS, GNAQ, GATA4, GATA1, FGB, F11R, DOCK1, CD47, CD2, CBX5, CALM2, APP, APOA1, ANXA5, ANXA2, ANGPT1, AKAP10, ACTN1	0.079922	1.22129e-07
GO:0007599	hemostasis	BP	4	41	VTN, TUBA4A, TLR4, TLN1, TGFB3, SOS1, RAP1A, PRKCB, PRKAR1A, PFN1, PDGFB, NOS2, MAPK14, MAPK1, MAFG, KRT1, KRAS, ITGB2, ITGB1, ITGAM, INPP5D, IGF1, HABP4, GNAS, GNAQ, GATA4, GATA1, FGB, F11R, DOCK1, CD47, CD2, CBX5, CALM2, APP, APOA1, ANXA5, ANXA2, ANGPT1, AKAP10, ACTN1	0.079922	1.52917e-07
GO:0006917	induction of apoptosis	BP	7	34	UBB, UACA, TNFRSF10A, TGFB3, TAP2, TAP1, STAT1, SOS2, SOS1, SMAD3, SH3GLB1, SFN, PSEN1, PRMT2, PHLDA1, NGEF, MAPK1, LYST, IL12B, ETS1, ERN1, CFLAR, CD2, CASP4, BCLAF1, BCL2L11, BCL2, BCL10, ATM, ARHGEF7, ARHGEF2, APP, APH1A, ACVR1B	0.0662768	1.76455e-07
GO:0012502	induction of programmed cell death	BP	6	34	UBB, UACA, TNFRSF10A, TGFB3, TAP2, TAP1, STAT1, SOS2, SOS1, SMAD3, SH3GLB1, SFN, PSEN1, PRMT2, PHLDA1, NGEF, MAPK1, LYST, IL12B, ETS1, ERN1, CFLAR, CD2, CASP4, BCLAF1, BCL2L11, BCL2, BCL10, ATM, ARHGEF7, ARHGEF2, APP, APH1A, ACVR1B	0.0662768	2.00922e-07
GO:0008624	induction of apoptosis by extracellular signals	BP	8	11	UBB, TNFRSF10A, SOS2, SOS1, PSEN1, NGEF, CFLAR, BCL2L11, ARHGEF7, ARHGEF2, APH1A	0.0214425	0.00111397
GO:0002905	regulation of mature B cell apoptosis	BP	4	1	BCL10	0.00194932	0.00127293
GO:0002901	mature B cell apoptosis	BP	6	1	BCL10	0.00194932	0.00127293
GO:0034390	smooth muscle cell apoptosis	BP	7	2	IL12B, IGF1	0.00389864	0.00142299
GO:0002902	regulation of B cell apoptosis	BP	9	2	BCL6, BCL10	0.00389864	0.00142299
GO:0051402	neuron apoptosis	BP	6	14	TGFB3, SNCB, ROCK1, RHOC, PSEN1, NF1, MAP3K11, KCNIP3, JUN, GAPDH, EPHA7, BCL2, ATM, APP	0.0272904	5.10962e-05
GO:0043066	negative regulation of apoptosis	BP	6	39	XRCC5, WNT7A, UBB, TSC22D3, TGFB3, TERT, TBX3, SOCS3, SNCB, SMAD3, SH3GLB1, SERPINB9, RTKN, ROCK1, RNF144B, PSMD10, PSEN1, PHIP, PEA15, LRP1, ITCH, IL6ST, IL31RA, IKBKB, IGF1, HSPD1, HDAC3, ERBB4, DDX42, CTNNA1, CFLAR, CD44, BCL6, BCL2, BCL10, ATM, APEX1, ANXA5, ANGPT1	0.0760234	5.15536e-07
GO:0043069	negative regulation of programmed cell death	BP	5	39	XRCC5, WNT7A, UBB, TSC22D3, TGFB3, TERT, TBX3, SOCS3, SNCB, SMAD3, SH3GLB1, SERPINB9, RTKN, ROCK1, RNF144B, PSMD10, PSEN1, PHIP, PEA15, LRP1, ITCH, IL6ST, IL31RA, IKBKB, IGF1, HSPD1, HDAC3, ERBB4, DDX42, CTNNA1, CFLAR, CD44, BCL6, BCL2, BCL10, ATM, APEX1, ANXA5, ANGPT1	0.0760234	6.73536e-07
GO:0006916	anti-apoptosis	BP	7	24	UBB, TSC22D3, TERT, TBX3, SOCS3, SH3GLB1, SERPINB9, RTKN, RNF144B, PSEN1, PEA15, LRP1, IL6ST, IL31RA, IKBKB, IGF1, HDAC3, ERBB4, DDX42, CFLAR, BCL2, APEX1, ANXA5, ANGPT1	0.0467836	4.48979e-06
GO:0002906	negative regulation of mature B cell apoptosis	BP	7	1	BCL10	0.00194932	0.00127293
GO:0060765	regulation of androgen receptor signaling pathway	BP	7	3	PRMT2, IGF1, HDAC6	0.00584795	0.00160209
GO:0046660	female sex differentiation	BP	4	10	UBE3A, TBX3, PGR, MMP14, FZD4, FANCA, CTNNA1, BCL2, ARID5B, ACVR1B	0.0194932	0.00102159
GO:0043627	response to estrogen stimulus	BP	6	14	WNT7A, TIMP3, TGFB3, TFF1, STAT3, SOCS3, SERPINB9, PDGFB, MMP14, MAPK1, GATA4, CTNNA1, CALR, BCL2	0.0272904	0.000131842
GO:0030518	steroid hormone receptor signaling pathway	BP	5	9	YWHAH, UBE3A, THRAP3, PRMT2, PGR, NEDD4, IGF1, HDAC6, CALR	0.0175439	0.00104666
GO:0032810	sterol response element binding	MF	7	1	SREBF1	0.00194932	0.00127293
GO:0032570	response to progesterone stimulus	BP	6	4	TLR4, TGFB3, SOCS3, ERBB4	0.00779727	0.00167142
GO:0009968	negative regulation of signal transduction	BP	4	32	UBB, TLR4, TLE1, TGFB3, TAX1BP3, STK4, SOCS3, SMURF1, SH3KBP1, RHOC, PSMD10, NF1, NEDD4, NCOR1, LRP1, ITCH, IRS1, INPP5D, IL6ST, IGF1, HDAC3, FGFR3, DRD2, DLL3, CDC34, CD44, CBY1, CBLB, CALR, BCL6, ATXN1, ARHGEF7	0.0623782	1.39773e-05
GO:0003706	ligand-regulated transcription factor activity	MF	5	4	STAT3, SMAD3, RXRB, PPARA	0.00779727	2.1992e-05
GO:0045216	cell-cell junction organization	BP	4	11	TLN1, TGFB3, SMAD3, PVRL1, NUMB, ITGB1, GJA1, F11R, DLG1, CTNNA1, AMOT	0.0214425	0.000169693
GO:0016264	gap junction assembly	BP	6	2	GJA1, CTNNA1	0.00389864	0.000835253
GO:0060341	regulation of cellular localization	BP	4	27	UACA, TLR4, TGFB3, TAX1BP3, SNCG, SNCAIP, SMAD3, RAP1A, PSMD10, PRKAR1A, PPP3CA, PKIA, NOS2, NF1, NEDD4, MTOR, MS4A2, IRS1, IL12B, GNAS, GNAQ, DRD2, CREB1, CCKAR, CALM2, AVPR1A, APOA1	0.0526316	0.00193599
GO:0051272	positive regulation of cellular component movement	BP	4	19	VTN, TACR1, SMAD3, RHOC, PLD1, PDGFB, MAPK1, LBP, ITGB1, IRS1, IL6ST, IGF1, HDAC6, ETS1, ERBB4, BCL6, BCL2, ANGPT1, AMOT	0.037037	3.67086e-06
GO:0048011	nerve growth factor receptor signaling pathway	BP	7	23	UBB, STAT3, SOS2, SOS1, RAP1A, PSEN1, PRKAR1A, NTRK2, NGEF, MTOR, MAPKAPK2, MAPK14, MAPK1, KRAS, IRS1, IKBKB, HDAC3, CREB1, CALM2, BCL2L11, ARHGEF7, ARHGEF2, APH1A	0.0448343	1.13942e-06
GO:0090398	cellular senescence	BP	5	5	TERT, MAPK14, ID2, CALR, ATM	0.00974659	1.77883e-05
GO:0005697	telomerase holoenzyme complex	CC	4	2	TERT, TEP1	0.00389864	0.000835253
GO:0010648	negative regulation of cell communication	BP	4	34	UBB, TLR4, TLE1, TGFB3, TAX1BP3, STK4, SOCS3, SMURF1, SH3KBP1, RHOC, PSMD10, NF1, NEDD4, NCOR1, MTOR, LRP1, ITCH, IRS1, INPP5D, IL6ST, IGF1, HDAC3, FGFR3, DRD2, DLL3, CDC34, CD44, CBY1, CBLB, CALR, BCL6, AVPR1A, ATXN1, ARHGEF7	0.0662768	1.1268e-05
GO:0032230	positive regulation of GABAergic synaptic transmission	BP	8	2	TACR1, ERBB4	0.00389864	0.00142299
GO:0090034	regulation of cellular chaperone-mediated protein complex assembly	BP	10	1	HDAC6	0.00194932	0.00127293
GO:0050767	regulation of neurogenesis	BP	7	21	YWHAH, XRCC5, WNT7A, RHOC, PSEN1, PDLIM5, PAFAH1B1, NUMB, NF1, NEDD4, MBP, ITGB1, ID2, HES1, DRD2, DLL3, CTNNA1, CCDC88A, CALR, BCL2, APP	0.0409357	0.00017231
GO:0007405	neuroblast proliferation	BP	8	5	PAFAH1B1, NUMB, NF1, DRD2, CTNNA1	0.00974659	0.000826053
GO:0048712	negative regulation of astrocyte differentiation	BP	7	2	NF1, DLL3	0.00389864	0.00221659
GO:0043615	astrocyte cell migration	BP	7	2	MMP14, ARHGEF7	0.00389864	0.000176288
GO:0016322	neuron remodeling	BP	6	2	GNAQ, APP	0.00389864	0.000835253
GO:0031628	opioid receptor binding	MF	6	2	GNAS, GNAO1	0.00389864	4.52774e-05
GO:0002282	microglial cell activation involved in immune response	BP	8	1	TLR4	0.00194932	0.00127293
GO:0001944	vasculature development	BP	5	26	WNT7A, TGFBR2, TBX3, SOCS3, SAT1, QKI, PTPN14, PSEN1, PDGFB, NF1, NAA15, MYLK, MMP14, MAPK1, LYL1, KRT1, JUN, ITGB1, IGF1, GATA4, FZD8, FZD4, CHM, ANXA2, ANGPT1, AMOT	0.0506823	0.00100929
GO:0010638	positive regulation of organelle organization	BP	6	16	TNKS, TAL1, TACR1, SMAD3, RHOC, PHIP, PFN1, PDGFB, NCOR1, MTOR, IGF1, CTBP1, CLIP1, BCL2L11, ANXA2, AMOT	0.0311891	1.23111e-05
GO:0033043	regulation of organelle organization	BP	6	27	TNKS, TAL1, TACR1, SPTBN1, SMAD3, RHOC, RDX, PSMD10, PHIP, PFN1, PDGFB, PAX5, NCOR1, MTOR, MID1, IGF1, HDAC6, GSN, CTBP1, CLIP1, CLASP2, CCDC88A, BCL2L11, ATM, ARHGEF2, ANXA2, AMOT	0.0526316	3.00453e-05
GO:0051129	negative regulation of cellular component organization	BP	4	18	YWHAH, SPTBN1, RDX, PSMD10, PSEN1, PAX5, PAFAH1B1, MMP14, MID1, MBP, ITGB1, HDAC6, GSN, CTBP1, CLASP2, ATM, ARHGEF2, APOA1	0.0350877	0.000783085
GO:0071845	cellular component disassembly at cellular level	BP	5	17	STMN1, SPTBN1, RPSA, RPS9, RPS2, RPS17, RPL7, RPL35A, ROCK1, RDX, PAFAH1B1, MID1, KPNB1, HDAC6, GSN, CLASP2, ARHGEF2	0.0331384	0.00169863
GO:0022411	cellular component disassembly	BP	4	17	STMN1, SPTBN1, RPSA, RPS9, RPS2, RPS17, RPL7, RPL35A, ROCK1, RDX, PAFAH1B1, MID1, KPNB1, HDAC6, GSN, CLASP2, ARHGEF2	0.0331384	0.00205187
GO:0030397	membrane disassembly	BP	4	1	PAFAH1B1	0.00194932	0.00127293
GO:0051493	regulation of cytoskeleton organization	BP	7	15	TACR1, SPTBN1, SMAD3, RHOC, RDX, PFN1, MTOR, MID1, HDAC6, GSN, CLIP1, CLASP2, CCDC88A, ARHGEF2, AMOT	0.0292398	0.000687799
GO:0031111	negative regulation of microtubule polymerization or depolymerization	BP	9	4	MID1, HDAC6, CLASP2, ARHGEF2	0.00779727	0.000904932
GO:0051494	negative regulation of cytoskeleton organization	BP	7	7	SPTBN1, RDX, MID1, HDAC6, GSN, CLASP2, ARHGEF2	0.0136452	0.0021089
GO:0031110	regulation of microtubule polymerization or depolymerization	BP	9	5	MID1, HDAC6, CLIP1, CLASP2, ARHGEF2	0.00974659	0.000979595
GO:0051017	actin filament bundle assembly	BP	9	6	TACR1, SMAD3, PFN1, MTOR, FSCN1, AMOT	0.0116959	0.00210518
GO:0035371	microtubule plus end	CC	8	1	DST	0.00194932	0.00127293
GO:0090042	tubulin deacetylation	BP	8	1	HDAC6	0.00194932	0.00127293
GO:0003779	actin binding	MF	5	23	YWHAH, TMOD1, TLN1, SPTBN1, SPIRE1, SLC6A4, RDX, PSTPIP1, PFN1, PDLIM5, MYO7A, MYLK, MPRIP, MACF1, ITGB1, HDAC6, GSN, FSCN1, DST, DNASE1, CTNNA1, CCDC88A, ACTN1	0.0448343	0.00105074
GO:0030866	cortical actin cytoskeleton organization	BP	8	3	TLN1, DLG1, CALR	0.00584795	0.00120871
GO:0030865	cortical cytoskeleton organization	BP	7	3	TLN1, DLG1, CALR	0.00584795	0.00160209
GO:2000147	positive regulation of cell motility	BP	4	17	VTN, TACR1, SMAD3, RHOC, PLD1, PDGFB, MAPK1, LBP, ITGB1, IRS1, IL6ST, IGF1, HDAC6, ERBB4, BCL2, ANGPT1, AMOT	0.0331384	2.29092e-05
GO:0030335	positive regulation of cell migration	BP	6	17	VTN, TACR1, SMAD3, RHOC, PLD1, PDGFB, MAPK1, LBP, ITGB1, IRS1, IL6ST, IGF1, HDAC6, ERBB4, BCL2, ANGPT1, AMOT	0.0331384	2.29092e-05
GO:0009207	purine ribonucleoside triphosphate catabolic process	BP	12	28	TAX1BP3, SOS1, RRAD, RHOC, RAPGEF2, RAP1A, RABGAP1, RAB7A, RAB4B, RAB2A, RAB1A, PDE6D, PAFAH1B1, NF1, MTOR, MACF1, JUN, INPP5B, HSPD1, GNAS, GNAQ, GNAO1, DOCK1, BCL6, ATP5C1, ARHGAP9, AMPH, AGFG1	0.0545809	0.00105263
GO:0009203	ribonucleoside triphosphate catabolic process	BP	11	28	TAX1BP3, SOS1, RRAD, RHOC, RAPGEF2, RAP1A, RABGAP1, RAB7A, RAB4B, RAB2A, RAB1A, PDE6D, PAFAH1B1, NF1, MTOR, MACF1, JUN, INPP5B, HSPD1, GNAS, GNAQ, GNAO1, DOCK1, BCL6, ATP5C1, ARHGAP9, AMPH, AGFG1	0.0545809	0.00105263
GO:0009146	purine nucleoside triphosphate catabolic process	BP	11	28	TAX1BP3, SOS1, RRAD, RHOC, RAPGEF2, RAP1A, RABGAP1, RAB7A, RAB4B, RAB2A, RAB1A, PDE6D, PAFAH1B1, NF1, MTOR, MACF1, JUN, INPP5B, HSPD1, GNAS, GNAQ, GNAO1, DOCK1, BCL6, ATP5C1, ARHGAP9, AMPH, AGFG1	0.0545809	0.00109037
GO:0000127	transcription factor TFIIIC complex	CC	5	3	GTF3C6, GTF3C4, GTF3C1	0.00584795	2.2762e-05
GO:0042797	tRNA transcription from RNA polymerase III promoter	BP	8	3	GTF3C6, GTF3C4, GTF3C1	0.00584795	2.2762e-05
GO:0042791	5S class rRNA transcription from RNA polymerase III type 1 promoter	BP	8	3	GTF3C6, GTF3C4, GTF3C1	0.00584795	2.2762e-05
GO:0051169	nuclear transport	BP	5	32	UACA, TNPO1, TLR4, TGFB3, STAT3, SPTBN1, SMURF1, SMAD3, RPSA, RBM8A, PSMD10, PPP3CA, PKIA, PHIP, PABPN1, NF1, NEDD4, MYBBP1A, MTOR, MCM3AP, MAPK1, LSG1, KPNB1, KPNA5, JUN, IL12B, GNAQ, CBLB, CALR, BCL6, ATXN1, AGFG1	0.0623782	1.41012e-09
GO:0006606	protein import into nucleus	BP	7	22	UACA, TNPO1, TLR4, TGFB3, STAT3, SPTBN1, SMAD3, PSMD10, PPP3CA, PKIA, PHIP, NF1, MTOR, MCM3AP, MAPK1, KPNB1, KPNA5, JUN, IL12B, GNAQ, CBLB, BCL6	0.042885	2.15683e-08
GO:0051170	nuclear import	BP	7	22	UACA, TNPO1, TLR4, TGFB3, STAT3, SPTBN1, SMAD3, PSMD10, PPP3CA, PKIA, PHIP, NF1, MTOR, MCM3AP, MAPK1, KPNB1, KPNA5, JUN, IL12B, GNAQ, CBLB, BCL6	0.042885	3.04548e-08
GO:0014065	phosphatidylinositol 3-kinase cascade	BP	5	7	UBE3A, PDGFB, NF1, NEDD4, NCOR1, IRS1, IGF1	0.0136452	1.99676e-05
GO:0051481	reduction of cytosolic calcium ion concentration	BP	12	3	KCNK3, IL6ST, DRD2	0.00584795	2.2762e-05
GO:0010766	negative regulation of sodium ion transport	BP	9	2	NEDD4L, NEDD4	0.00389864	4.52774e-05
GO:0072367	regulation of lipid transport by regulation of transcription from an RNA polymerase II promoter	BP	9	2	PPARA, NCOR1	0.00389864	4.52774e-05
GO:0032910	regulation of transforming growth factor-beta3 production	BP	6	2	SMAD3, CREB1	0.00389864	4.52774e-05
GO:0045210	FasL biosynthetic process	BP	7	1	PHLDA1	0.00194932	0.00127293
GO:0031698	beta-2 adrenergic receptor binding	MF	7	1	NEDD4	0.00194932	0.00127293
GO:0033188	sphingomyelin synthase activity	MF	6	1	SGMS1	0.00194932	0.00127293
GO:0033257	Bcl3/NF-kappaB2 complex	CC	5	1	NFKB2	0.00194932	0.00127293
GO:0033130	acetylcholine receptor binding	MF	5	1	APP	0.00194932	0.00127293
GO:0009154	purine ribonucleotide catabolic process	BP	11	28	TAX1BP3, SOS1, RRAD, RHOC, RAPGEF2, RAP1A, RABGAP1, RAB7A, RAB4B, RAB2A, RAB1A, PDE6D, PAFAH1B1, NF1, MTOR, MACF1, JUN, INPP5B, HSPD1, GNAS, GNAQ, GNAO1, DOCK1, BCL6, ATP5C1, ARHGAP9, AMPH, AGFG1	0.0545809	0.00129726
GO:0046328	regulation of JNK cascade	BP	8	10	WNT7A, TRAF4, TLR4, NCOR1, MAP4K4, MAP4K1, MAP3K4, MAP3K11, ITCH, HDAC3	0.0194932	0.00129845
GO:0070482	response to oxygen levels	BP	4	15	TLR4, TGFB3, SOCS3, SMAD3, RHOC, PPARA, PDGFB, NOS2, NF1, MTOR, MMP14, KCNK3, E2F1, DRD2, BCL2	0.0292398	0.00130105
GO:0034763	negative regulation of transmembrane transport	BP	5	5	UACA, PSMD10, PKIA, NF1, MTOR	0.00974659	0.00135158
GO:0046823	negative regulation of nucleocytoplasmic transport	BP	7	5	UACA, PSMD10, PKIA, NF1, MTOR	0.00974659	0.00135158
GO:0045137	development of primary sexual characteristics	BP	5	15	UBE3A, TBX3, PGR, MMP14, GATA4, GATA1, FZD8, FZD4, FANCA, CTNNA1, BMP5, BCL2L11, BCL2, ARID5B, ACVR1B	0.0292398	0.00137458
GO:0043005	neuron projection	CC	4	28	TACR1, STAT1, SNCG, SNCB, RHOC, PYGB, PVRL1, PSEN1, PPM1A, PGR, PAFAH1B1, NGEF, NF1, MTOR, MBP, MAPK1, LRP1, GAP43, FBXO2, EPHA7, EPHA5, DRD2, DLGAP3, CCKAR, ARHGEF7, APP, AMPH, ALOX5	0.0545809	0.0013891
GO:0030695	GTPase regulator activity	MF	4	29	SOS2, SOS1, SLC6A4, SH2D3A, RUNDC3A, RTKN, RIC8A, RAPGEF2, RABGAP1, PDE6D, NGEF, NF1, MAP4K4, MAP4K1, JUN, INPP5B, GPSM3, GNAS, GNAQ, EIF2B1, DOCK1, CHM, BCAR3, ARHGEF7, ARHGEF2, ARHGAP9, ARFGEF2, ANXA2, AGFG1	0.0565302	0.00139553
GO:0016308	1-phosphatidylinositol-4-phosphate 5-kinase activity	MF	8	2	PIP4K2B, PIP4K2A	0.00389864	0.00142299
GO:0032000	positive regulation of fatty acid beta-oxidation	BP	11	2	PPARA, IRS1	0.00389864	0.00142299
GO:0032870	cellular response to hormone stimulus	BP	5	22	STAT3, STAT1, SOS1, SOCS3, SERPINB9, PTPN2, PRKAR1A, PPM1A, PPARA, PHIP, PGR, NAMPT, MTOR, MAPK1, KRAS, IRS1, GNAS, GATA4, GATA1, FGFR3, FBP1, CCKAR	0.042885	0.00150042
GO:0016585	chromatin remodeling complex	CC	4	10	WDR5, TAL1, RSF1, NCOR1, INO80B, HDAC6, HDAC3, HCFC1, CBX5, BAZ2A	0.0194932	0.00151518
GO:0033124	regulation of GTP catabolic process	BP	14	17	TAX1BP3, SOS1, RAPGEF2, RABGAP1, PDE6D, PAFAH1B1, NF1, MTOR, JUN, INPP5B, GNAQ, GNAO1, DOCK1, BCL6, ARHGAP9, AMPH, AGFG1	0.0331384	0.00154224
GO:0046324	regulation of glucose import	BP	10	5	PEA15, IRS1, IGF1, ERBB4, CLTCL1	0.00974659	0.00157376
GO:0046326	positive regulation of glucose import	BP	11	4	IRS1, IGF1, ERBB4, CLTCL1	0.00779727	0.00167142
GO:0051924	regulation of calcium ion transport	BP	9	10	RHOC, PDGFB, MS4A2, JPH3, GNAO1, GJA1, DRD2, CCKAR, CALM2, BCL2	0.0194932	0.00176068
GO:0035601	protein deacylation	BP	6	5	NCOR1, HDAC6, HDAC3, CTBP1, BAZ2A	0.00974659	0.00182266
GO:0006475	internal protein amino acid acetylation	BP	8	9	WDR5, TCF3, SRCAP, PHF17, MLL, IRF4, ING3, GTF3C4, CTBP1	0.0175439	0.00205276
GO:0030163	protein catabolic process	BP	5	27	YME1L1, WWP1, USP42, USP38, USP34, USP3, USP21, USP14, UBE4B, UBE3A, UBB, TIMP3, SMURF1, SMAD3, RNF144B, PSMD4, PSMD10, NEDD4L, NEDD4, MTOR, ITCH, HUWE1, HDAC6, GJA1, FBXO2, CDC34, CBLB	0.0526316	0.00206903
GO:0007411	axon guidance	BP	5	22	TLN1, SPTBN1, SOS2, SOS1, ROCK1, RHOC, PVRL1, NUMB, MAPK1, KRAS, KCNQ3, ITGB1, ETV1, EPHB2, EPHA7, EFNA2, DOCK1, DLG1, CREB1, CLASP2, APP, ANK1	0.042885	0.00221613
GO:0005021	vascular endothelial growth factor receptor activity	MF	9	2	FLT4, FLT3	0.00389864	0.00221659
GO:0007217	tachykinin receptor signaling pathway	BP	6	2	TACR1, GRK5	0.00389864	0.00221659
GO:0010224	response to UV-B	BP	7	2	IL12B, BCL2	0.00389864	0.00221659
GO:0060314	regulation of ryanodine-sensitive calcium-release channel activity	BP	8	2	JPH3, CALM2	0.00389864	0.00221659
GO:0002757	immune response-activating signal transduction	BP	4	22	UBB, TLR4, PSEN1, PRKD2, PRKCB, NFKB2, NFATC2, MAPKAPK2, MAPK14, MAPK1, MAP2K6, LBP, JUN, INPP5D, IKBKB, HSPD1, HLA-DQA1, HLA-DPA1, CREB1, CBLB, BCL2, BCL10	0.042885	7.55994e-07
GO:0010608	posttranscriptional regulation of gene expression	BP	6	27	USP3, TNRC6B, TCF3, SMAD3, RPS9, RHOC, RBM8A, QKI, PUM1, MTOR, MAPKAPK2, MAPK1, IGF2BP3, HSPD1, HCFC1, GNAQ, GAPDH, EIF4G2, EIF2B1, E2F1, CIRBP, CALR, BCL2, ATXN2, APP, APOA1, APEX1	0.0526316	1.00689e-06
GO:0007420	brain development	BP	7	33	WNT7A, UBE3A, TGFBR2, TBX3, SLC6A4, RORA, PSEN1, PAFAH1B1, NUMB, NF1, NDUFS4, NCOR1, LMX1B, KCNK3, IGF1, HES1, GNAQ, GNAO1, GABRA5, FZD8, FZD4, FGFR3, ERBB4, EFNA2, E2F1, DRD2, CREB1, CCKAR, BCL2, AVPR1A, ATXN2, ATM, APP	0.0643275	1.02294e-06
GO:0004703	G-protein coupled receptor kinase activity	MF	8	3	GRK6, GRK5, GRK1	0.00584795	5.16096e-05
GO:0046473	phosphatidic acid metabolic process	BP	6	3	SH3GLB1, PLD1, PLA2G2A	0.00584795	5.16096e-05
GO:0048545	response to steroid hormone stimulus	BP	5	23	WNT7A, TLR4, TIMP3, TGFB3, TFF1, STAT3, SOCS3, SERPINB9, RHOC, PPARA, PGR, PDGFB, MMP14, MAPK1, LCAT, KRAS, GATA4, ERBB4, CTNNA1, CCKAR, CALR, BCL2, AVPR1A	0.0448343	5.4042e-05
GO:0019717	synaptosome	CC	6	12	USP14, SNCB, SH3KBP1, PVRL1, PSEN1, PFN1, PDLIM5, LIN7C, ITGB1, GNAO1, DLGAP3, APP	0.0233918	6.05256e-05
GO:0002764	immune response-regulating signaling pathway	BP	4	22	UBB, TLR4, PSEN1, PRKD2, PRKCB, NFKB2, NFATC2, MAPKAPK2, MAPK14, MAPK1, MAP2K6, LBP, JUN, INPP5D, IKBKB, HSPD1, HLA-DQA1, HLA-DPA1, CREB1, CBLB, BCL2, BCL10	0.042885	1.07248e-06
GO:0046649	lymphocyte activation	BP	5	33	TLR4, TGFBR2, TCF3, TACR1, SP3, SMAD3, PSEN1, PRKCB, NFATC2, NCOR1, MTOR, MS4A1, LYL1, LST1, ITGB1, IRF4, INPP5D, IMPDH2, IL6ST, IL12B, IGF1, HSPD1, HLA-DQA1, HLA-DPA1, FZD8, FLT3, CD47, CD2, CBLB, BCL6, BCL2, BCL10, ATM	0.0643275	1.93628e-06
GO:0002573	myeloid leukocyte differentiation	BP	7	13	TLR4, TGFBR2, TFE3, SP3, PSEN1, NF1, JUN, IRF4, INPP5D, IL31RA, IL12B, ID2, GNAS	0.0253411	3.40653e-06
GO:0002224	toll-like receptor signaling pathway	BP	7	13	UBB, TLR4, NFKB2, MAPKAPK2, MAPK14, MAPK1, MAP2K6, LBP, JUN, IKBKB, HSPD1, CREB1, BCL10	0.0253411	5.06838e-06
GO:0019058	viral infectious cycle	BP	4	21	XRCC5, XPO1, WWP1, RSF1, RPSA, RPS9, RPS2, RPS17, RPL7, RPL35A, PVRL1, PSIP1, PFN1, PABPN1, NR5A2, KPNB1, JUN, ITCH, EIF2AK2, CTBP1, BCL2	0.0409357	5.29535e-06
GO:0002521	leukocyte differentiation	BP	6	23	TLR4, TGFBR2, TFE3, TCF3, SP3, PSEN1, NF1, NCOR1, LYL1, JUN, ITGB1, IRF4, INPP5D, IL31RA, IL12B, ID2, GNAS, FZD8, FLT3, CD2, BCL6, BCL2, ATM	0.0448343	5.69614e-06
GO:0042824	MHC class I peptide loading complex	CC	8	3	TAP2, TAP1, CALR	0.00584795	7.80836e-06
GO:0002221	pattern recognition receptor signaling pathway	BP	6	13	UBB, TLR4, NFKB2, MAPKAPK2, MAPK14, MAPK1, MAP2K6, LBP, JUN, IKBKB, HSPD1, CREB1, BCL10	0.0253411	8.38689e-06
GO:0002758	innate immune response-activating signal transduction	BP	5	13	UBB, TLR4, NFKB2, MAPKAPK2, MAPK14, MAPK1, MAP2K6, LBP, JUN, IKBKB, HSPD1, CREB1, BCL10	0.0253411	1.20161e-05
GO:0002218	activation of innate immune response	BP	4	13	UBB, TLR4, NFKB2, MAPKAPK2, MAPK14, MAPK1, MAP2K6, LBP, JUN, IKBKB, HSPD1, CREB1, BCL10	0.0253411	1.51482e-05
GO:0051249	regulation of lymphocyte activation	BP	5	23	TLR4, TGFBR2, TCF3, TACR1, NFATC2, MTOR, LST1, IRF4, INPP5D, IL6ST, IL12B, IGF1, HSPD1, HLA-DQA1, HLA-DPA1, FLT3, CD47, CD2, CBLB, BCL6, BCL2, BCL10, ATM	0.0448343	1.92427e-05
GO:0044415	evasion or tolerance of host defenses	BP	8	2	SMAD3, EIF2AK2	0.00389864	4.52774e-05
GO:0044413	avoidance of host defenses	BP	7	2	SMAD3, EIF2AK2	0.00389864	4.52774e-05
GO:0051832	avoidance of defenses of other organism involved in symbiotic interaction	BP	6	2	SMAD3, EIF2AK2	0.00389864	4.52774e-05
GO:0051834	evasion or tolerance of defenses of other organism involved in symbiotic interaction	BP	7	2	SMAD3, EIF2AK2	0.00389864	4.52774e-05
GO:0019049	evasion of host defenses by virus	BP	5	2	SMAD3, EIF2AK2	0.00389864	4.52774e-05
GO:0043379	memory T cell differentiation	BP	9	2	IL12B, BCL6	0.00389864	0.000835253
GO:0043380	regulation of memory T cell differentiation	BP	5	2	IL12B, BCL6	0.00389864	0.000835253
GO:0070665	positive regulation of leukocyte proliferation	BP	4	9	TLR4, TCF3, TACR1, NFATC2, IL6ST, IL12B, IGF1, BCL6, BCL2	0.0175439	0.00148148
GO:0050778	positive regulation of immune response	BP	4	27	UBB, TLR4, TAP2, TAP1, PSEN1, PRKD2, PRKCB, NFKB2, NFATC2, MAPKAPK2, MAPK14, MAPK1, MAP2K6, LBP, KRT1, JUN, INPP5D, IL6ST, IL12B, IKBKB, HSPD1, HLA-DQA1, HLA-DPA1, CREB1, CBLB, BCL2, BCL10	0.0526316	0.00152662
GO:0050871	positive regulation of B cell activation	BP	7	6	TLR4, TCF3, NFATC2, INPP5D, BCL6, BCL2	0.0116959	0.00210518
GO:0002718	regulation of cytokine production involved in immune response	BP	5	5	TLR4, TGFB3, BCL6, BCL10, APOA1	0.00974659	0.000691756
GO:0002532	production of molecular mediator involved in inflammatory response	BP	6	3	TLR4, LBP, ALOX5	0.00584795	0.00207638
GO:0019981	interleukin-6 binding	MF	5	1	IL6ST	0.00194932	0.00127293
GO:0071354	cellular response to interleukin-6	BP	7	2	STAT3, IL6ST	0.00389864	0.000835253
GO:0070102	interleukin-6-mediated signaling pathway	BP	6	2	STAT3, IL6ST	0.00389864	0.000176288
GO:0032653	regulation of interleukin-10 production	BP	5	4	TLR4, IRF4, IL12B, HSPD1	0.00779727	0.000720196
GO:0032733	positive regulation of interleukin-10 production	BP	5	3	TLR4, IL12B, HSPD1	0.00584795	0.00160209
GO:0032613	interleukin-10 production	BP	4	4	TLR4, IRF4, IL12B, HSPD1	0.00779727	0.000904932
GO:0045416	positive regulation of interleukin-8 biosynthetic process	BP	7	2	TLR4, BCL10	0.00389864	0.00142299
GO:0045513	interleukin-27 binding	MF	5	1	IL6ST	0.00194932	0.00127293
GO:0045519	interleukin-23 receptor binding	MF	6	1	IL12B	0.00194932	0.00127293
GO:0042231	interleukin-13 biosynthetic process	BP	5	1	IRF4	0.00194932	0.00127293
GO:0019978	interleukin-3 binding	MF	5	1	IL3RA	0.00194932	0.00127293
GO:0001845	phagolysosome assembly	BP	6	1	MYO7A	0.00194932	0.00127293
GO:0090382	phagosome maturation	BP	6	1	MYO7A	0.00194932	0.00127293
GO:0002428	antigen processing and presentation of peptide antigen via MHC class Ib	BP	5	1	TAP2	0.00194932	0.00127293
GO:0002477	antigen processing and presentation of exogenous peptide antigen via MHC class Ib	BP	6	1	TAP2	0.00194932	0.00127293
GO:0002481	antigen processing and presentation of exogenous protein antigen via MHC class Ib, TAP-dependent	BP	7	1	TAP2	0.00194932	0.00127293
GO:0032946	positive regulation of mononuclear cell proliferation	BP	5	9	TLR4, TCF3, TACR1, NFATC2, IL6ST, IL12B, IGF1, BCL6, BCL2	0.0175439	0.00136105
GO:0008228	opsonization	BP	4	2	LBP, CD47	0.00389864	0.00142299
GO:0051770	positive regulation of nitric-oxide synthase biosynthetic process	BP	6	2	TLR4, NAMPT	0.00389864	0.000835253
GO:0051769	regulation of nitric-oxide synthase biosynthetic process	BP	6	2	TLR4, NAMPT	0.00389864	0.00221659
GO:0051767	nitric-oxide synthase biosynthetic process	BP	5	2	TLR4, NAMPT	0.00389864	0.00221659
GO:0042974	retinoic acid receptor binding	MF	5	3	RXRB, PRMT2, NCOR1	0.00584795	0.00207638
GO:0043567	regulation of insulin-like growth factor receptor signaling pathway	BP	5	3	PHIP, IGF1, ATXN1	0.00584795	0.00207638
GO:0006110	regulation of glycolysis	BP	10	3	PPARA, NCOR1, IGF1	0.00584795	0.00207638

## Sheet: POSITIVE INTERACTION
Annotation ID	Functional Annotation	Ontology	Tree Level	Number of occurrences	Genes	Fraction of nodes	Hyper-geometric p-value
GO:0006916	anti-apoptosis	BP	7	21	TRAF6, SKP2, SIVA1, RELA, PSEN2, PRKCI, PIK3CA, NOS3, MCL1, LIFR, IGF1R, ERC1, ERBB4, DAPK1, CDK1, CD28, CAV1, BIRC3, BDNF, BCL2L1, ANXA1	0.092511	2.96141e-10
GO:0045767	regulation of anti-apoptosis	BP	8	8	SIVA1, LIFR, IGF1R, ERC1, ERBB4, CD28, CAV1, BCL2L1	0.0352423	5.84919e-08
GO:0045768	positive regulation of anti-apoptosis	BP	8	7	LIFR, IGF1R, ERC1, ERBB4, CD28, CAV1, BCL2L1	0.030837	1.42559e-07
GO:0008624	induction of apoptosis by extracellular signals	BP	8	11	YWHAE, TRAF6, SOS1, PSEN2, OBSCN, MAPK8, DAPK1, CD3E, CD28, CASP2, APH1B	0.0484581	7.3776e-07
GO:0008635	activation of caspase activity by cytochrome c	BP	7	3	SIVA1, CASP7, APAF1	0.0132159	2.3366e-05
GO:0016605	PML body	CC	11	9	USP7, UBE2I, SP100, RB1, PTEN, MAX, KLHL20, EIF3E, CBX5	0.0396476	6.2726e-08
GO:0048011	nerve growth factor receptor signaling pathway	BP	7	25	YWHAE, TRAF6, SOS1, RELA, PTEN, PSEN2, PRKCI, PRKCE, PIK3R1, PIK3CA, PDPK1, OBSCN, MDM2, MAPK8, MAPK1, IRS2, GSK3B, FOXO3, ELK1, CLTC, CDK1, CASP2, BCAR1, APH1B, ADCY1	0.110132	3.31957e-14
GO:0007613	memory	BP	5	6	PTEN, PSEN2, PLCB1, NTF4, GRM7, ADCY1	0.0264317	1.86347e-05
GO:0034618	arginine binding	MF	5	2	NOS3, NOS1	0.00881057	1.85069e-05
GO:0004517	nitric-oxide synthase activity	MF	6	2	NOS3, NOS1	0.00881057	4.68499e-06
GO:0007420	brain development	BP	7	20	YWHAE, UBE3A, TP73, TGFBR2, S1PR1, PTPRG, PSEN2, PLCB1, NCOA2, LRP6, IRS2, IGF1R, GSK3B, GNAO1, FZD5, FZD3, ERBB4, EGFR, EGF, CASP2	0.0881057	2.06586e-06
GO:0045787	positive regulation of cell cycle	BP	5	10	TCF3, RB1, PTEN, MDM2, LRP6, EGFR, EGF, CDK1, CD28, CCND3	0.0440529	1.91395e-07
GO:0051318	G1 phase	BP	6	7	TCF3, RB1, PLCB1, MDM2, CDKN2A, CDK2, CDC25C	0.030837	2.20697e-07
GO:0000082	G1/S transition of mitotic cell cycle	BP	5	11	TP73, SKP2, RB1, PTPN6, PTEN, ITGB1, EGFR, DLG1, CDKN2A, CDK2, CDK1	0.0484581	2.09596e-05
GO:0000086	G2/M transition of mitotic cell cycle	BP	5	12	YWHAE, TUBB, SKP2, PLCB1, KHDRBS1, DCTN1, CDKN2A, CDK2, CDK1, CDC25C, CCNB2, CAMK2D	0.0528634	1.3157e-07
GO:0010389	regulation of G2/M transition of mitotic cell cycle	BP	6	4	CDKN2A, CDK1, CCNB2, CAMK2D	0.0176211	4.81642e-06
GO:0000087	M phase of mitotic cell cycle	BP	5	19	XPO1, UBE2I, TUBB, TPX2, SMC2, RB1, PTEN, FZR1, EGF, DCTN1, CSNK1A1, CLTC, CDK2, CDK1, CDC25C, CD2AP, CD28, CCNB2, AURKA	0.0837004	1.43408e-06
GO:0000279	M phase	BP	6	22	XPO1, UBE2I, TUBB, TPX2, SMC2, RB1, PTEN, PPP2CA, PLCB1, H2AFX, FZR1, EGF, DCTN1, CSNK1A1, CLTC, CDK2, CDK1, CDC25C, CD2AP, CD28, CCNB2, AURKA	0.0969163	5.54116e-06
GO:0000280	nuclear division	BP	7	19	XPO1, UBE2I, TUBB, TPX2, SMC2, RB1, PTEN, FZR1, EGF, DCTN1, CSNK1A1, CLTC, CDK2, CDK1, CDC25C, CD2AP, CD28, CCNB2, AURKA	0.0837004	9.06408e-07
GO:0007067	mitosis	BP	6	19	XPO1, UBE2I, TUBB, TPX2, SMC2, RB1, PTEN, FZR1, EGF, DCTN1, CSNK1A1, CLTC, CDK2, CDK1, CDC25C, CD2AP, CD28, CCNB2, AURKA	0.0837004	9.06408e-07
GO:0048285	organelle fission (cell division)	BP	6	19	XPO1, UBE2I, TUBB, TPX2, SMC2, RB1, PTEN, FZR1, EGF, DCTN1, CSNK1A1, CLTC, CDK2, CDK1, CDC25C, CD2AP, CD28, CCNB2, AURKA	0.0837004	1.63987e-06
GO:0007173	epidermal growth factor receptor signaling pathway	BP	7	11	STAM2, SOS1, PSEN2, PIK3R1, PIK3CA, MAPK1, EGFR, EGF, CLTC, CDK1, BCAR1	0.0484581	1.35007e-07
GO:0032869	cellular response to insulin stimulus	BP	7	14	SOS1, RELA, PRKCI, PIK3R1, PIK3CA, PDPK1, MAPK1, IRS2, IGF1R, GRB10, FOXO3, CDK1, BCAR1, BAIAP2	0.061674	8.44417e-07
GO:0008286	insulin receptor signaling pathway	BP	7	13	SOS1, RELA, PIK3R1, PIK3CA, PDPK1, MAPK1, IRS2, IGF1R, GRB10, FOXO3, CDK1, BCAR1, BAIAP2	0.0572687	2.90758e-07
GO:0043560	insulin receptor substrate binding	MF	4	3	PIK3R1, PIK3CA, IGF1R	0.0132159	2.3366e-05
GO:0032868	response to insulin stimulus	BP	6	15	SOS1, RELA, PRKCI, PIK3R1, PIK3CA, PDPK1, MAX, MAPK1, IRS2, IGF1R, GRB10, FOXO3, CDK1, BCAR1, BAIAP2	0.0660793	2.80261e-06
GO:0015026	coreceptor activity	MF	5	4	TGFBR3, LRP6, CXCR4, CD28	0.0176211	2.09492e-05
GO:0010648	negative regulation of cell communication	BP	4	23	STAM2, SOCS6, RGS4, RGS19, RELA, RB1, PTEN, PPP2CA, MDM2, LRP6, IGF1R, GRB10, EGFR, EGF, DAG1, CLTC, CD44, CD3E, CBLB, CAV3, CAV1, ARRB2, AMBP	0.101322	5.14843e-07
GO:0045121	membrane raft	CC	5	13	TGFBR2, SMURF2, PSEN2, NOS3, LRP6, JAK2, ITGB1, IGF1R, ERBB4, CD28, CAV3, CAV1, BIRC3	0.0572687	5.43946e-07
GO:0005901	caveola	CC	6	8	TGFBR2, NOS3, LRP6, JAK2, IGF1R, ERBB4, CAV3, CAV1	0.0352423	3.47648e-07
GO:0014065	phosphatidylinositol 3-kinase cascade	BP	5	5	UBE3A, PTPN6, PIK3R1, JAK2, IGF1R	0.0220264	1.91224e-05
GO:0002039	p53 binding	MF	4	6	USP7, TP73, TAF9, MDM2, GSK3B, CDKN2A	0.0264317	1.90167e-06
GO:0030036	actin cytoskeleton organization	BP	7	18	WAS, S1PR1, PRKCI, PDPK1, NPHP1, JAK2, ITGB1, GSN, FLNB, EVL, EPB41L3, EPB41L2, EPB41, DLG1, DIAPH1, CAV3, BCAR1, BAIAP2	0.0792952	2.04021e-06
GO:0030866	cortical actin cytoskeleton organization	BP	8	4	EPB41L3, EPB41L2, EPB41, DLG1	0.0176211	2.26907e-06
GO:0034329	cell junction assembly	BP	4	11	PTPN6, PTEN, PRKCI, PDPK1, ITGB1, HDAC7, FYB, DLG1, CADM1, ACTN2, ACTN1	0.0484581	8.48712e-06
GO:0030139	endocytic vesicle	CC	6	8	MDM2, LPAR2, GRIA2, GRIA1, GIPC1, EGFR, CTLA4, CAMK2D	0.0352423	1.64593e-05
GO:0031340	positive regulation of vesicle fusion	BP	6	2	ANXA2, ANXA1	0.00881057	1.85069e-05
GO:0031400	negative regulation of protein modification process	BP	6	11	YWHAE, PTPN6, PTEN, PSEN2, PPP2CA, LRP6, FZR1, CTBP1, CDKN2A, CAV1, ARRB2	0.0484581	1.97141e-05
GO:0034097	response to cytokine stimulus	BP	5	20	TRAF6, TAF9, SP100, RELA, PTPN6, PLCB1, NOS3, MCL1, LIFR, KLHL20, JAK2, ISG15, IL12RB1, HLA-DRB1, GNAO1, CIITA, CD44, CAV1, CAMK2D, BCL2L1	0.0881057	1.65275e-07
GO:0071346	cellular response to interferon-gamma	BP	7	8	SP100, PTPN6, JAK2, IL12RB1, HLA-DRB1, CIITA, CD44, CAMK2D	0.0352423	8.32019e-06
GO:0019221	cytokine-mediated signaling pathway	BP	5	13	SP100, RELA, PTPN6, PLCB1, LIFR, JAK2, ISG15, IL12RB1, HLA-DRB1, CIITA, CD44, CAV1, CAMK2D	0.0572687	2.10731e-05
GO:0032943	mononuclear cell proliferation	BP	4	11	TCF3, IRS2, IL12RB1, CTLA4, CDKN2A, CD40, CD3E, CD28, CCND3, CBLB, CADM1	0.0484581	7.92406e-06
GO:0043632	modification-dependent macromolecule catabolic process	BP	6	18	USP7, UBE3A, UBE2I, TAF9, SMURF2, SKP2, RBBP6, PTEN, MDM2, KLHL20, ISG15, HUWE1, GIPC1, FZR1, CDK2, CDK1, AURKA, ARRB2	0.0792952	8.11292e-06
GO:0002764	immune response-regulating signaling pathway	BP	4	20	WAS, TRAF6, RELA, PTEN, PSEN2, PIK3R1, PIK3CA, PDPK1, MAPK8, MAPK1, HLA-DRB1, FYB, ELK1, CTLA4, CDK1, CD40, CD3E, CBLB, BCAR1, ARRB2	0.0881057	3.01232e-11
GO:0002768	immune response-regulating cell surface receptor signaling pathway	BP	5	16	WAS, TRAF6, RELA, PTEN, PSEN2, PIK3R1, PIK3CA, PDPK1, MAPK1, HLA-DRB1, FYB, CTLA4, CD40, CD3E, CBLB, BCAR1	0.0704846	3.86292e-11
GO:0002757	immune response-activating signal transduction	BP	4	19	WAS, TRAF6, RELA, PTEN, PSEN2, PIK3R1, PIK3CA, PDPK1, MAPK8, MAPK1, HLA-DRB1, FYB, ELK1, CTLA4, CDK1, CD3E, CBLB, BCAR1, ARRB2	0.0837004	1.54955e-10
GO:0002429	immune response-activating cell surface receptor signaling pathway	BP	5	15	WAS, TRAF6, RELA, PTEN, PSEN2, PIK3R1, PIK3CA, PDPK1, MAPK1, HLA-DRB1, FYB, CTLA4, CD3E, CBLB, BCAR1	0.0660793	2.28684e-10
GO:0042110	T cell activation	BP	6	22	WAS, TRAF6, TGFBR2, RAB27A, PTPN6, PSEN2, PIK3R1, PIK3CA, PDPK1, MAP3K8, IL12RB1, HLA-DRB1, FZD5, CTLA4, CDKN2A, CD3E, CD28, CCND3, CBLB, CAV1, CADM1, ANXA1	0.0969163	4.34323e-10
GO:0046649	lymphocyte activation	BP	5	26	WAS, TRAF6, TGFBR2, TCF3, RAB27A, PTPN6, PSEN2, PIK3R1, PIK3CA, PDPK1, MAP3K8, ITGB1, IRS2, IL12RB1, HLA-DRB1, FZD5, CTLA4, CDKN2A, CD40, CD3E, CD28, CCND3, CBLB, CAV1, CADM1, ANXA1	0.114537	5.56992e-10
GO:0051251	positive regulation of lymphocyte activation	BP	5	16	TRAF6, TGFBR2, TCF3, PTPN6, PIK3R1, PIK3CA, PDPK1, MAP3K8, IRS2, IL12RB1, HLA-DRB1, CTLA4, CD40, CD3E, CD28, CAV1	0.0704846	4.48543e-08
GO:0051249	regulation of lymphocyte activation	BP	5	18	TRAF6, TGFBR2, TCF3, PTPN6, PIK3R1, PIK3CA, PDPK1, MAP3K8, IRS2, IL12RB1, HLA-DRB1, CTLA4, CDKN2A, CD40, CD3E, CD28, CBLB, CAV1	0.0792952	7.59527e-08
GO:0002664	regulation of T cell tolerance induction	BP	5	3	TGFBR2, CD3E, CBLB	0.0132159	7.77017e-08
GO:0002666	positive regulation of T cell tolerance induction	BP	5	3	TGFBR2, CD3E, CBLB	0.0132159	7.77017e-08
GO:0002517	T cell tolerance induction	BP	4	3	TGFBR2, CD3E, CBLB	0.0132159	7.77017e-08
GO:0002696	positive regulation of leukocyte activation	BP	4	16	TRAF6, TGFBR2, TCF3, PTPN6, PIK3R1, PIK3CA, PDPK1, MAP3K8, IRS2, IL12RB1, HLA-DRB1, CTLA4, CD40, CD3E, CD28, CAV1	0.0704846	1.29068e-07
GO:0050867	positive regulation of cell activation	BP	4	16	TRAF6, TGFBR2, TCF3, PTPN6, PIK3R1, PIK3CA, PDPK1, MAP3K8, IRS2, IL12RB1, HLA-DRB1, CTLA4, CD40, CD3E, CD28, CAV1	0.0704846	1.68428e-07
GO:0050863	regulation of T cell activation	BP	7	15	TRAF6, TGFBR2, PTPN6, PIK3R1, PIK3CA, PDPK1, MAP3K8, IL12RB1, HLA-DRB1, CTLA4, CDKN2A, CD3E, CD28, CBLB, CAV1	0.0660793	3.65128e-07
GO:0050870	positive regulation of T cell activation	BP	7	13	TRAF6, TGFBR2, PTPN6, PIK3R1, PIK3CA, PDPK1, MAP3K8, IL12RB1, HLA-DRB1, CTLA4, CD3E, CD28, CAV1	0.0572687	6.32327e-07
GO:0046651	lymphocyte proliferation	BP	5	11	TCF3, IRS2, IL12RB1, CTLA4, CDKN2A, CD40, CD3E, CD28, CCND3, CBLB, CADM1	0.0484581	6.89542e-06
