# Supplementary material for: Sexual Dimorphism and Aging in the Human Hyppocampus: Identification, Validation, and Impact of Differentially Expressed Genes by Factorial Microarray and Network Analysis
Source: Front Aging Neurosci. 2016 Oct 5;8:229. doi: 10.3389/fnagi.2016.00229 (PMC5050216; doi:10.3389/fnagi.2016.00229)
Supplement: Table S3 — Ontology analysis on the Protein-Protein networks (Nucleus 1) according to the age-dependent effects. [file Table3.xlsx]

## Sheet: Negative Age
Annotation ID	Functional Annotation	Ontology	Tree Level	Number of occurrences	Genes	Fraction of nodes	Hyper-geometric p-value
GO:0043066	negative regulation of apoptosis	BP	6	36	TPT1, TNFRSF10D, TCF7L2, STAT5A, SON, SOCS3, SIRT1, SH3GLB1, PRDX2, PIK3CG, NRG1, NPM1, MYO18A, MTDH, MSH2, MALT1, LRP1, LEF1, ITSN1, IL4, HRK, HGF, GSK3B, FAS, FAIM2, EYA1, ESR1, CTNNA1, COL2A1, CEBPB, CDKN2D, CD44, ATF5, AR, AKT2, AKT1S1	0.0587276	0.000422503
GO:0033026	negative regulation of mast cell apoptosis	BP	6	1	STAT5A	0.00163132	0.00539612
GO:0006916	anti-apoptosis	BP	7	23	TPT1, TNFRSF10D, TCF7L2, STAT5A, SON, SOCS3, SIRT1, SH3GLB1, PRDX2, NRG1, NPM1, MYO18A, MALT1, LRP1, HRK, HGF, FAS, FAIM2, ESR1, CEBPB, CDKN2D, ATF5, AKT1S1	0.0375204	0.000260111
GO:0008624	induction of apoptosis by extracellular signals	BP	8	12	TRIO, TNFRSF10B, SSTR3, PRKCA, MCF2L, KALRN, ITSN1, FAS, CASP10, BAD, ARHGEF7, AKAP13	0.0195759	0.00182108
GO:0043277	apoptotic cell clearance	BP	7	3	RARA, LRP1, CD36	0.00489396	0.00241231
GO:0001844	protein insertion into mitochondrial membrane involved in induction of apoptosis	BP	8	1	SH3GLB1	0.00163132	0.00539612
GO:0006925	inflammatory cell apoptosis	BP	6	1	FAS	0.00163132	0.00539612
GO:0033024	mast cell apoptosis	BP	5	1	STAT5A	0.00163132	0.0104845
GO:0033025	regulation of mast cell apoptosis	BP	4	1	STAT5A	0.00163132	0.0104845
GO:0043525	positive regulation of neuron apoptosis	BP	7	2	ITGA1, HRK	0.00326264	0.108383
GO:0070997	neuron death	BP	4	8	MSH2, ITSN1, ITGA1, HRK, FAS, ESR1, BAG5, AKT1S1	0.0130506	0.116203
GO:0045664	regulation of neuron differentiation	BP	6	12	THY1, RGS6, NRP1, MBP, KATNA1, EYA1, EP300, CDH4, CCDC88A, BMP2, BCL11A, ATN1	0.0195759	0.127323
GO:0042063	gliogenesis	BP	7	7	TCF7L2, SKI, LYN, CDK6, BMP2, ATF5, ARHGEF7	0.0114192	0.127364
GO:0048711	positive regulation of astrocyte differentiation	BP	7	1	BMP2	0.00163132	0.0169778
GO:0048710	regulation of astrocyte differentiation	BP	7	2	BMP2, ATF5	0.00326264	0.0202796
GO:0043615	astrocyte cell migration	BP	7	1	ARHGEF7	0.00163132	0.0104845
GO:0002282	microglial cell activation involved in immune response	BP	8	1	TLR4	0.00163132	0.00185169
GO:0001774	microglial cell activation	BP	7	1	TLR4	0.00163132	0.0169778
GO:0002281	macrophage activation involved in immune response	BP	7	1	TLR4	0.00163132	0.0169778
GO:0003712	transcription cofactor activity	MF	4	46	UBE3A, TBL1XR1, TAF7, TAF6L, TAF11, TAF10, SUB1, SKI, SIRT1, SIN3A, SAP30, RARA, POU2AF1, PLRG1, NRG1, NR2C2, NR1D1, NPM1, NCOR1, NCOA2, MTF1, MTDH, MED6, MED16, MED13, MAML3, KAT5, HDAC9, HAND1, GPS2, EP300, ENY2, ELK4, DYRK1B, DMAP1, DDX54, CREBBP, CIR1, CCNE1, BRD7, BCOR, BCL11A, ATN1, ATF7IP, ATF5, ARID1B	0.0750408	6.98819e-11
GO:0003714	transcription corepressor activity	MF	5	20	TBL1XR1, SKI, SIRT1, SIN3A, SAP30, RARA, PLRG1, NR1D1, NCOR1, HDAC9, GPS2, DMAP1, DDX54, CIR1, BRD7, BCOR, BCL11A, ATN1, ATF7IP, ATF5	0.0326264	1.99118e-06
GO:0032589	neuron projection membrane	CC	7	3	GABBR1, MAPK8IP3, FZD3	0.00489396	0.0157026
GO:0010977	negative regulation of neuron projection development	BP	8	2	KATNA1, BCL11A	0.00326264	0.0344406
GO:0010975	regulation of neuron projection development	BP	7	8	THY1, NRP1, MBP, KATNA1, EP300, CDH4, CCDC88A, BCL11A	0.0130506	0.116203
GO:0010976	positive regulation of neuron projection development	BP	8	1	BCL11A	0.00163132	0.180398
GO:0031102	neuron projection regeneration	BP	5	2	FAS, CTNNA1	0.00326264	0.0822983
GO:0021952	central nervous system projection neuron axonogenesis	BP	10	1	EPHB3	0.00163132	0.0662559
GO:0044309	neuron spine	CC	5	5	GABBR1, STRN, KCND2, GRIA1, CRIPT	0.00815661	0.0436565
GO:0021955	central nervous system neuron axonogenesis	BP	9	1	EPHB3	0.00163132	0.0787308
GO:0031098	stress-activated protein kinase signaling cascade	BP	6	18	TLR4, SYK, SH2D3C, ERCC6, NOD1, NCOR1, MAPK8IP3, MAPK1, MAP3K9, MAP3K2, MAP3K13, MAP2K7, MAP2K4, LYN, GPS2, DVL2, DUSP10, AKT2	0.0293638	0.000261314
GO:0010212	response to ionizing radiation	BP	5	11	TP53BP2, SOCS3, RNF168, ERCC6, MSH2, LRP2, H2AFX, GADD45A, FANCD2, EYA1, ABCG5	0.0179445	0.000269457
GO:0042632	cholesterol homeostasis	BP	8	8	NR5A2, NR1D1, NCOR1, G6PC, APOC2, APOB, ALMS1, ABCG5	0.0130506	0.000288246
GO:0010886	positive regulation of cholesterol storage	BP	7	2	CD36, APOB	0.00326264	0.00144154
GO:0034363	intermediate-density lipoprotein particle	CC	7	2	APOC2, APOB	0.00326264	0.000307708
GO:0042953	lipoprotein transport	BP	5	4	LRP1, CD36, APOC2, APOB	0.00652529	1.5885e-05
GO:0032369	negative regulation of lipid transport	BP	6	4	ITGB3, APOC2, AKT2, ABCG5	0.00652529	0.000305054
GO:0055092	sterol homeostasis	BP	7	8	NR5A2, NR1D1, NCOR1, G6PC, APOC2, APOB, ALMS1, ABCG5	0.0130506	0.000288246
GO:0043401	steroid hormone mediated signaling pathway	BP	5	3	NR2F6, NR1D1, ESR1	0.00489396	0.00317859
GO:0030518	steroid hormone receptor signaling pathway	BP	5	14	UBE3A, TAF7, RARA, NCOA2, MED16, MED13, LEF1, KAT5, HDAC6, ESR1, EP300, DDX54, CCNE1, AR	0.0228385	4.02731e-06
GO:0048545	response to steroid hormone stimulus	BP	5	21	TYMS, TNFRSF11B, TLR4, SSTR3, SOCS3, SERPINA1, RARA, PTPRN, PTGS1, NR2F6, NR1D1, MAPK1, GATA3, FAS, ESR1, EP300, CTNNA1, CFTR, CCNE1, AURKA, ALDOB	0.0342577	0.0041035
GO:0071383	cellular response to steroid hormone stimulus	BP	6	5	SSTR3, RARA, NR2F6, NR1D1, ESR1	0.00815661	0.00685006
GO:0033145	positive regulation of steroid hormone receptor signaling pathway	BP	5	1	AR	0.00163132	0.024746
GO:0071384	cellular response to corticosteroid stimulus	BP	7	1	SSTR3	0.00163132	0.180398
GO:0071385	cellular response to glucocorticoid stimulus	BP	8	1	SSTR3	0.00163132	0.180398
GO:0030521	androgen receptor signaling pathway	BP	6	9	UBE3A, NCOA2, MED16, MED13, KAT5, HDAC6, EP300, CCNE1, AR	0.0146819	8.75573e-05
GO:0005610	laminin-5 complex	CC	9	1	LAMC2	0.00163132	0.00185169
GO:0005607	laminin-2 complex	CC	9	1	LAMC2	0.00163132	0.00185169
GO:0032588	trans-Golgi network membrane	CC	5	1	GNAS	0.00163132	0.024746
GO:0007030	Golgi organization	BP	6	2	VCPIP1, GORASP1	0.00326264	0.0666465
GO:0051645	Golgi localization	BP	5	1	HOOK3	0.00163132	0.00185169
GO:0002285	lymphocyte activation involved in immune response	BP	6	9	TNFSF13, SOCS5, SLC11A1, RARA, MSH2, MLH1, LEF1, IL4, CD86	0.0146819	0.000330227
GO:0045064	T-helper 2 cell differentiation	BP	5	3	SOCS5, RARA, CD86	0.00489396	0.00036075
GO:0045579	positive regulation of B cell differentiation	BP	9	3	SYK, STAT5A, BAD	0.00489396	0.00036075
GO:0042092	type 2 immune response	BP	4	4	SOCS5, RARA, IL4, CD86	0.00652529	0.000428085
GO:0002361	CD4-positive, CD25-positive, alpha-beta regulatory T cell differentiation	BP	10	1	NCOR1	0.00163132	0.0169778
GO:0071222	cellular response to lipopolysaccharide	BP	6	8	TLR4, RARA, PRDX2, NR1D1, MTDH, MAPK1, LCN2, CD36	0.0130506	0.000210149
GO:0002699	positive regulation of immune effector process	BP	4	11	TNFSF13, TLR4, SYK, STXBP2, STAT5A, SOCS5, RARA, MALT1, IL4, CD86, CD36	0.0179445	0.000240639
GO:0050853	B cell receptor signaling pathway	BP	7	5	SYK, NFATC2, NFAM1, MAPK1, LYN	0.00815661	0.000256795
GO:0045577	regulation of B cell differentiation	BP	9	4	SYK, STAT5A, NFAM1, BAD	0.00652529	0.000305054
GO:0002366	leukocyte activation involved in immune response	BP	5	14	TNFSF13, TLR4, SYK, STXBP2, SOCS5, SLC11A1, RARA, MSH2, MLH1, LYN, LEF1, IL4, CPLX2, CD86	0.0228385	4.66538e-06
GO:0042113	B cell activation	BP	6	18	TNFSF13, TLR4, SYK, STAT5A, NFATC2, NFAM1, MSH2, MS4A1, MLH1, MALT1, LEF1, IL4, IKZF1, HDAC9, FAS, CD86, BCL11A, BAD	0.0293638	9.71093e-06
GO:0043921	modulation by host of viral transcription	BP	8	4	ZNF639, TAF11, POU2F3, LEF1	0.00652529	1.5885e-05
GO:0072378	blood coagulation, fibrin clot formation	BP	6	3	TFPI, GP1BA, F10	0.00489396	0.0113574
GO:0031092	platelet alpha granule membrane	CC	8	2	ITGB3, CD36	0.00326264	0.00244215
GO:0007263	nitric oxide mediated signal transduction	BP	4	3	PDX1, GUCY1A3, CD36	0.00489396	0.00317859
GO:0045019	negative regulation of nitric oxide biosynthetic process	BP	7	1	IL4	0.00163132	0.0336675
GO:0045428	regulation of nitric oxide biosynthetic process	BP	7	3	TLR4, IL4, AKT2	0.00489396	0.0793374
GO:0050729	positive regulation of inflammatory response	BP	6	4	TLR4, STAT5A, OSM, AGTR1	0.00652529	0.0979692
GO:0006954	inflammatory response	BP	5	21	TLR4, STAT5A, SLC11A1, SERPINA1, PSMA6, PRDX2, OSM, NOD1, NFAM1, LYN, KLRG1, IL4, IL1RAP, HDAC9, FN1, DUSP10, CEBPB, CD163, BMP2, AGTR1, ADORA3	0.0342577	0.108068
GO:0002544	chronic inflammatory response	BP	6	1	IL4	0.00163132	0.164803
GO:0050727	regulation of inflammatory response	BP	6	7	TLR4, STAT5A, PSMA6, OSM, IL4, DUSP10, AGTR1	0.0114192	0.165946
GO:0002673	regulation of acute inflammatory response	BP	7	2	OSM, IL4	0.00326264	0.17905
GO:0071347	cellular response to interleukin-1	BP	7	1	LCN2	0.00163132	0.180398
GO:0004908	interleukin-1 receptor activity	MF	7	1	IL1RAP	0.00163132	0.0336675
GO:0048011	nerve growth factor receptor signaling pathway	BP	7	19	TRIO, RPS6KB2, RICTOR, RALGDS, PRKCA, PRKAR1B, PRKACB, PLCG1, MCF2L, MAPK1, KALRN, ITSN1, ITPR1, GSK3B, BAD, ARHGEF7, AKT1S1, AKAP13, ADCY9	0.0309951	0.00133137
GO:0050771	negative regulation of axonogenesis	BP	9	4	THY1, NRP1, MBP, BCL11A	0.00652529	0.00849019
GO:0030516	regulation of axon extension	BP	5	4	NRP1, EP300, CDH4, BCL11A	0.00652529	0.0162242
GO:0030517	negative regulation of axon extension	BP	5	2	NRP1, BCL11A	0.00326264	0.0164509
GO:0032732	positive regulation of interleukin-1 production	BP	5	2	TLR4, CARD8	0.00326264	0.0460744
GO:0019966	interleukin-1 binding	MF	5	1	IL1RAP	0.00163132	0.0787308
GO:0050718	positive regulation of interleukin-1 beta secretion	BP	7	1	CARD8	0.00163132	0.119791
GO:0050716	positive regulation of interleukin-1 secretion	BP	6	1	CARD8	0.00163132	0.134443
GO:0032652	regulation of interleukin-1 production	BP	5	2	TLR4, CARD8	0.00326264	0.137197
GO:0050706	regulation of interleukin-1 beta secretion	BP	7	1	CARD8	0.00163132	0.149467
GO:0032713	negative regulation of interleukin-4 production	BP	5	1	LEF1	0.00163132	0.0169778
GO:0032673	regulation of interleukin-4 production	BP	5	4	RARA, LEF1, GATA3, CD86	0.00652529	0.000305054
GO:0032755	positive regulation of interleukin-6 production	BP	5	3	TLR4, NOD1, CD36	0.00489396	0.0239587
GO:0045416	positive regulation of interleukin-8 biosynthetic process	BP	7	1	TLR4	0.00163132	0.0336675
GO:0032637	interleukin-8 production	BP	4	2	TLR4, NOD1	0.00326264	0.127317
GO:0032733	positive regulation of interleukin-10 production	BP	5	2	TLR4, IL4	0.00326264	0.0245548
GO:0032667	regulation of interleukin-23 production	BP	5	1	TLR4	0.00163132	0.0336675
GO:0032627	interleukin-23 production	BP	4	1	TLR4	0.00163132	0.0336675
GO:0005164	tumor necrosis factor receptor binding	MF	7	1	TNFSF13	0.00163132	0.212165
GO:0034612	response to tumor necrosis factor	BP	6	3	TNFRSF14, LCN2, APOB	0.00489396	0.220672
GO:0033209	tumor necrosis factor-mediated signaling pathway	BP	6	1	TNFRSF14	0.00163132	0.341166
GO:0032813	tumor necrosis factor receptor superfamily binding	MF	6	1	TNFSF13	0.00163132	0.43379
GO:0032814	regulation of natural killer cell activation	BP	7	2	STAT5A, IL15RA	0.00326264	0.0245548
GO:0034122	negative regulation of toll-like receptor signaling pathway	BP	8	1	NR1D1	0.00163132	0.024746
GO:0034143	regulation of toll-like receptor 4 signaling pathway	BP	9	1	NR1D1	0.00163132	0.024746
GO:0002827	positive regulation of T-helper 1 type immune response	BP	7	1	SLC11A1	0.00163132	0.0336675
GO:0050431	transforming growth factor beta binding	MF	5	1	CD36	0.00163132	0.0787308
GO:0071560	cellular response to transforming growth factor beta stimulus	BP	7	1	LIMS1	0.00163132	0.0787308
GO:0071559	response to transforming growth factor beta stimulus	BP	4	1	LIMS1	0.00163132	0.134443
GO:0005024	transforming growth factor beta receptor activity	MF	9	1	ACVR1B	0.00163132	0.164803
GO:0005021	vascular endothelial growth factor receptor activity	MF	9	3	NRP2, NRP1, KDR	0.00489396	0.000207477
GO:0010595	positive regulation of endothelial cell migration	BP	8	5	PRKCA, PLCG1, KDR, ITGB3, HDAC9	0.00815661	0.00152424
GO:0048010	vascular endothelial growth factor receptor signaling pathway	BP	7	5	NRP2, NRP1, KDR, ITGB3, GRB10	0.00815661	0.00298394
GO:0043536	positive regulation of blood vessel endothelial cell migration	BP	9	3	PRKCA, PLCG1, HDAC9	0.00489396	0.00517552
GO:0043184	vascular endothelial growth factor receptor 2 binding	MF	7	1	ITGB3	0.00163132	0.00539612
GO:0030949	positive regulation of vascular endothelial growth factor receptor signaling pathway	BP	5	2	ITGB3, GRB10	0.00326264	0.013066
GO:0005172	vascular endothelial growth factor receptor binding	MF	6	1	ITGB3	0.00163132	0.0169778
GO:0030947	regulation of vascular endothelial growth factor receptor signaling pathway	BP	5	2	ITGB3, GRB10	0.00326264	0.0525266
GO:0001938	positive regulation of endothelial cell proliferation	BP	5	3	KDR, ITGB3, BMP2	0.00489396	0.0676285
GO:0043534	blood vessel endothelial cell migration	BP	7	3	PRKCA, PLCG1, HDAC9	0.00489396	0.0919812
GO:0001666	response to hypoxia	BP	4	13	TLR4, SOCS3, SMAD9, SERPINA1, PYGM, ITPR1, FAS, EP300, CREBBP, CCNB1, CAMK2D, BMP2, BAD	0.0212072	0.0190996
GO:0008134	transcription factor binding	MF	4	33	WWP2, GABBR1, TP53BP2, TCF7L2, TAF7, TAF11, SKI, SIRT1, RUNX1, RBL1, RAB18, PSMA6, PRICKLE1, THRA, NPM1, NCOR1, MTDH, MED16, MED13, MAPK1, LEF1, KAT5, HDAC9, HAND1, GSK3B, GATA3, ESR1, EP300, CREBBP, CEBPB, BRD7, BCOR, AR	0.0538336	6.10452e-07
GO:0000715	nucleotide-excision repair, DNA damage recognition	BP	7	1	RAD23B	0.00163132	0.00185169
GO:0043518	negative regulation of DNA damage response, signal transduction by p53 class mediator	BP	5	2	SIRT1, CD44	0.00326264	0.00244215
GO:0042770	signal transduction in response to DNA damage	BP	5	11	SIRT1, PSMD6, PSMD11, PSMA6, ERCC6, MSH2, MLH1, KAT5, GADD45A, EP300, CD44	0.0179445	0.00631708
GO:0006975	DNA damage induced protein phosphorylation	BP	7	1	CHEK1	0.00163132	0.0169778
GO:0050918	positive chemotaxis	BP	5	4	KDR, IL16, FGF7, AKT2	0.00652529	0.0144026
GO:0050919	negative chemotaxis	BP	5	1	NRP2	0.00163132	0.0787308
GO:0050930	induction of positive chemotaxis	BP	7	1	IL16	0.00163132	0.0787308
GO:0060326	cell chemotaxis	BP	5	6	SYK, LYST, LEF1, ITGA1, IL16, AGTR1	0.00978793	0.129565
GO:0050922	negative regulation of chemotaxis	BP	5	1	NRP1	0.00163132	0.134443
GO:0050687	negative regulation of defense response to virus	BP	5	1	PCBP2	0.00163132	0.0336675
GO:0046718	entry of virus into host cell	BP	6	1	WWP2	0.00163132	0.119791
GO:0050688	regulation of defense response to virus	BP	5	3	PCBP2, HERC5, AP1S2	0.00489396	0.211514
GO:0016514	SWI/SNF complex	CC	6	2	ARID1B, ACTL6A	0.00326264	0.0245548

## Sheet: Positive Age
Annotation ID	Functional Annotation	Ontology	Tree Level	Number of occurrences	Genes	Fraction of nodes	Hyper-geometric p-value
GO:0043066	negative regulation of apoptosis	BP	6	71	XIAP, WT1, UBC, TP63, TNF, THBS1, TGFBR1, TGFA, TERT, TAX1BP1, STAT5B, SMAD6, SMAD3, SKP2, SIX1, SERPINB2, SERBP1, RTKN, RPS6KB1, RNF7, RNF144B, RIPK1, PSEN1, PRNP, PIK3R2, PIK3CA, PAX8, NUP62, NRG1, NOTCH2, NOTCH1, MKL1, MCL1, NAIP, LIFR, KITLG, KDM1A, ITCH, IL6, IL2RB, IHH, HSPD1, HIPK2, GRIK2, GCLC, GATA6, FOXA1, FGFR2, FAS, F7, ERBB3, DFFA, CRLF1, CNTFR, CITED2, CFLAR, CDKN1A, CDK1, CD44, CBX…	0.0625	5.33178e-08
GO:0006916	anti-apoptosis	BP	7	45	XIAP, UBC, TP63, TNF, THBS1, TGFBR1, TGFA, TERT, TAX1BP1, STAT5B, SKP2, SERPINB2, SERBP1, RTKN, RNF7, RNF144B, RIPK1, PSEN1, PRNP, PIK3R2, PIK3CA, NRG1, NOTCH2, MKL1, MCL1, NAIP, LIFR, IL6, IL2RB, GCLC, FOXA1, FAS, F7, CITED2, CFLAR, CDKN1A, CDK1, CBX4, BIRC6, BCL2L10, BCL2A1, ATF5, ARHGDIA, AKT1, ADAM17	0.0396127	6.58488e-08
GO:0060548	negative regulation of cell death	BP	4	75	XIAP, WT1, UBC, TP63, TNF, THBS1, TGFBR1, TGFA, TERT, TAX1BP1, STAT5B, SMAD6, SMAD4, SMAD3, SKP2, SIX1, SERPINB2, SERBP1, RTKN, RPS6KB1, RNF7, RNF144B, RIPK1, PSEN1, PRNP, PIK3R2, PIK3CA, PAX8, PARK2, NUP62, NTRK3, NRG1, NOTCH2, NOTCH1, MKL1, MCL1, NAIP, LIFR, KITLG, KDM1A, ITCH, IL6, IL2RB, IHH, HSPD1, HIPK2, GRIK2, GCLC, GATA6, FOXA1, FGFR2, FGF2, FAS, F7, ERBB3, DFFA, CRLF1, CNTFR, CITED2, CFL…	0.0660211	1.15135e-08
GO:0043069	negative regulation of programmed cell death	BP	5	71	XIAP, WT1, UBC, TP63, TNF, THBS1, TGFBR1, TGFA, TERT, TAX1BP1, STAT5B, SMAD6, SMAD3, SKP2, SIX1, SERPINB2, SERBP1, RTKN, RPS6KB1, RNF7, RNF144B, RIPK1, PSEN1, PRNP, PIK3R2, PIK3CA, PAX8, NUP62, NRG1, NOTCH2, NOTCH1, MKL1, MCL1, NAIP, LIFR, KITLG, KDM1A, ITCH, IL6, IL2RB, IHH, HSPD1, HIPK2, GRIK2, GCLC, GATA6, FOXA1, FGFR2, FAS, F7, ERBB3, DFFA, CRLF1, CNTFR, CITED2, CFLAR, CDKN1A, CDK1, CD44, CBX…	0.0625	8.15705e-08
GO:0006917	induction of apoptosis	BP	7	52	ZNF443, YWHAE, XPA, XIAP, WT1, VDR, VAV1, UNC13D, UBC, TP63, TNF, TIAM1, THBS1, TGFBR1, STAT5B, SMAD3, SFN, RYR2, RUNX3, RNF7, RIPK1, RAB27A, PVRL2, PSEN1, PRMT2, PDCD7, NOTCH2, NMT1, NCR1, MSH6, MBD4, MAPK9, PDCD6, INHBA, IL23A, HIPK2, FGD3, FGD1, FAS, DFFA, CYCS, COL4A3, CHEK2, CFLAR, CDKN1A, CASP9, CASP2, BAD, ARHGEF16, ARHGEF11, AKT1, AKAP13	0.0457746	1.63475e-05
GO:0012502	induction of programmed cell death	BP	6	53	ZNF443, YWHAE, XPA, XIAP, WT1, VDR, VAV1, UNC13D, UBC, TP63, TNF, TIAM1, THBS1, TGFBR1, STAT5B, SMAD3, SFN, RYR2, RUNX3, RNF7, RIPK1, RAB27A, PVRL2, PSEN1, PRMT2, PDCD7, NOTCH2, NMT1, NCR1, MSH6, MBD4, MAPK9, PDCD6, INHBA, IL23A, HIPK2, GRIK2, FGD3, FGD1, FAS, DFFA, CYCS, COL4A3, CHEK2, CFLAR, CDKN1A, CASP9, CASP2, BAD, ARHGEF16, ARHGEF11, AKT1, AKAP13	0.0466549	9.23099e-06
GO:0008629	induction of apoptosis by intracellular signals	BP	8	16	XPA, XIAP, TP63, SFN, RYR2, RNF7, NMT1, MSH6, MBD4, HIPK2, CYCS, CHEK2, CDKN1A, CASP9, BAD, AKT1	0.0140845	9.14668e-05
GO:0051402	neuron apoptosis	BP	6	22	TP63, TNF, TGFB2, TGFA, SIX1, SIAH1, PTPRF, PSEN1, MAX, KCNIP3, IL6, IL18, HIPK2, GRIK2, GCLC, FAS, ERBB3, CRLF1, CNTFR, CASP2, BARHL1, ASCL1	0.0193662	0.00014157
GO:0043523	regulation of neuron apoptosis	BP	7	19	TP63, TNF, TGFB2, TGFA, SIX1, PTPRF, PSEN1, KCNIP3, IL6, IL18, HIPK2, GRIK2, GCLC, ERBB3, CRLF1, CNTFR, CASP2, BARHL1, ASCL1	0.0167254	0.000731871
GO:0008624	induction of apoptosis by extracellular signals	BP	8	19	YWHAE, VDR, VAV1, UBC, TNF, TIAM1, RIPK1, PSEN1, MAPK9, PDCD6, FGD3, FGD1, FAS, CFLAR, CASP2, BAD, ARHGEF16, ARHGEF11, AKAP13	0.0167254	0.000912108
GO:0006927	transformed cell apoptosis	BP	6	2	TNF, FAS	0.00176056	0.00181525
GO:0033024	mast cell apoptosis	BP	5	2	KITLG, ADAM17	0.00176056	0.00181525
GO:0033025	regulation of mast cell apoptosis	BP	4	2	KITLG, ADAM17	0.00176056	0.00181525
GO:0030168	platelet activation	BP	4	41	VAV1, TRPC6, THBS1, TGFB2, SYK, SLC8A1, SAA2, RASGRP2, PTGIR, PRKG1, PRKCB, PIK3R2, PIK3CB, PIK3CA, PECAM1, PDE6B, PDE5A, PDE1A, NOS1, LCP2, KNG1, ITPR3, ITGA2B, IL6, HABP4, GNG2, GNAS, GNA12, GAS6, FGR, F2RL3, DGKZ, COL3A1, COL1A2, CD9, CD36, ATP2B2, ATP2B1, ARRB1, AKT1, ACTN2	0.0360915	7.17817e-07
GO:0007596	blood coagulation	BP	5	68	VPS45, VAV1, TRPC6, THBS1, TGFB2, SYK, SLC8A1, SH2B1, SERPINB2, SELL, SAA2, RASGRP2, RAD51C, RAB27A, PTGIR, PRKG1, PRKCB, PRKAR2B, PRKAR1A, PLAU, PLAT, PIK3R2, PIK3CB, PIK3CA, PECAM1, PDE6B, PDE5A, PDE1A, NOS1, LCP2, L1CAM, KRAS, KNG1, KIF23, KIF15, KDM1A, JAK2, ITPR3, ITGA4, ITGA2B, IL6, HMG20B, HABP4, GRB2, GNG2, GNAS, GNA12, GATA6, GAS6, FGR, F9, F7, F2RL3, F2RL1, EDN1, DTNBP1, DGKZ, COL3A1, C…	0.0598592	1.13129e-06
GO:0001666	response to hypoxia	BP	4	31	VCAM1, UCP2, TSC2, TNF, THBS1, TGFBR1, TGFB2, STAT5B, SMAD4, SMAD3, SLC8A1, RYR2, PPARA, PLAU, PKLR, PDE5A, NOS1, MMP14, IL18, GATA6, FLT1, FAS, EDN1, CREBBP, CLDN3, CITED2, CAPN2, BAD, ARNT, ANGPT2, ADAM17	0.0272887	5.26834e-06
GO:0070482	response to oxygen levels	BP	4	32	VCAM1, UCP2, TSC2, TNF, THBS1, TGFBR1, TGFB2, STAT5B, SMAD4, SMAD3, SLC8A1, RYR2, PPARA, PLAU, PKLR, PDE5A, NOS1, MMP14, IL18, GATA6, FLT1, FAS, EDN1, CREBBP, CLDN3, CITED2, CDKN1A, CAPN2, BAD, ARNT, ANGPT2, ADAM17	0.028169	1.17473e-05
GO:0048011	nerve growth factor receptor signaling pathway	BP	7	40	YWHAE, VAV1, UBC, TSC2, TIAM1, RPS6KA3, RPS6KA2, RALGDS, PTPRF, PSEN1, PRKAR2B, PRKAR1A, PIK3R2, PIK3CB, PIK3CA, PDE1A, PCSK5, NTRK2, MEF2A, KRAS, KIDINS220, ITPR3, GRB2, FGD3, FGD1, CLTC, CDK1, CASP9, CASP2, BAD, ARHGEF16, ARHGEF11, ARHGDIA, AP2A2, AP2A1, AKT1, AKAP13, ADCY3, ADCY1, ADAM17	0.0352113	1.52241e-07
GO:0003708	retinoic acid receptor activity	MF	6	5	RXRG, RXRA, RARG, RARB, RARA	0.00440141	1.50615e-06
GO:0031667	response to nutrient levels	BP	5	34	ZEB1, WRN, WIPI2, VDR, VCAM1, USF2, TRIM24, SYNJ1, SLC8A1, SLC6A19, RXRG, RXRA, RPS6KB1, RARG, RARA, PTCH1, PSEN1, PPARA, PKLR, OPRM1, NTRK3, MAX, MAP1B, IL6, GATM, F7, ATG4C, ASNS, ASCL1, ALOX5, ALDOB, AKT1, ACSL4, ACAT1	0.0299296	0.00783321
GO:0033194	response to hydroperoxide	BP	5	1	CD36	0.000880282	0.052451
GO:0051000	positive regulation of nitric-oxide synthase activity	BP	8	3	SCARB1, KRAS, AKT1	0.00264085	0.00539316
GO:0031098	stress-activated protein kinase signaling cascade	BP	6	38	UBC, TNIK, TNF, TLR9, TGFB2, TAOK2, SYK, SPAG9, SH2D3C, SH2D3A, RPS6KA3, RPS6KA2, ROR2, RIPK1, PPEF2, MEN1, MEF2A, MDFIC, MDFI, MAPKBP1, MAPK9, MAPK10, MAP4K1, MAP3K12, MAP3K1, MAP2K7, MAP2K3, ITCH, HIPK2, GRIK2, FGF14, FCER1A, EDN1, DUSP19, DBNL, CDK1, CARD9, AKT1	0.0334507	3.49152e-09
GO:0070302	regulation of stress-activated protein kinase signaling cascade	BP	7	23	TNF, TLR9, TGFB2, TAOK2, SYK, SPAG9, RIPK1, PPEF2, MEN1, MDFIC, MDFI, MAP4K1, MAP3K1, MAP2K7, ITCH, HIPK2, GRIK2, FCER1A, EDN1, DUSP19, DBNL, CARD9, AKT1	0.0202465	5.70407e-06
GO:0007569	cell aging	BP	4	9	WRN, TP63, TERT, NUP62, MNT, ID2, CHEK2, CDKN1A, CDK1	0.00792254	0.00415992
GO:0042424	catecholamine catabolic process	BP	8	1	MAOA	0.000880282	0.052451
GO:0015277	kainate selective glutamate receptor activity	MF	8	3	GRIK4, GRIK2, GRIA2	0.00264085	0.00108868
GO:0031960	response to corticosteroid stimulus	BP	6	15	TNF, TAT, RXRA, RPS6KB1, PEBP1, PDCD7, NTRK3, NOTCH1, KRAS, IL6, GRIK4, GOT1, FAS, CDKN1A, ALDOB	0.0132042	0.0400037
GO:0035259	glucocorticoid receptor binding	MF	8	2	STAT5B, PSMC3IP	0.00176056	0.00804808
GO:0033145	positive regulation of steroid hormone receptor signaling pathway	BP	5	3	SKP2, NCOA3, FOXA1	0.00264085	0.000497533
GO:0048545	response to steroid hormone stimulus	BP	5	36	TRIM24, TNF, THBS1, TGFBR1, TGFB2, TAT, STAT5B, SOCS1, RXRA, RPS6KB1, RARA, PTCH1, PPARA, PEBP1, PDE5A, PDCD7, NTRK3, NR2F2, NOTCH1, MMP14, MAP1B, KRAS, IL6, IHH, GRIK4, GOT1, GATA6, FOXA1, FAS, F7, EDN1, DHH, CITED2, CDKN1A, CASP9, ALDOB	0.0316901	0.000921663
GO:0030518	steroid hormone receptor signaling pathway	BP	5	13	UBR5, SMARCA4, SKP2, RARA, PRMT2, PIAS1, NCOA3, MED30, MED17, MED14, KAT5, FOXA1, CDK7	0.0114437	0.00752989
GO:0003707	steroid hormone receptor activity	MF	6	10	VDR, RXRG, RXRA, RARG, RARB, RARA, PPARA, NR5A2, NR2F2, ESRRA	0.00880282	0.00169595
GO:0035258	steroid hormone receptor binding	MF	7	10	STAT5B, SMARCA4, PSMC3IP, PRMT2, PRKCB, PIAS1, NCOA3, KDM1A, KAT5, CDK7	0.00880282	0.00274622
GO:0030521	androgen receptor signaling pathway	BP	6	9	SMARCA4, PRMT2, PIAS1, NCOA3, MED30, MED17, MED14, KAT5, CDK7	0.00792254	0.00849088
GO:0051385	response to mineralocorticoid stimulus	BP	7	4	PEBP1, NTRK3, KRAS, CDKN1A	0.00352113	0.0419361
GO:0050770	regulation of axonogenesis	BP	9	13	TIAM1, THY1, SKIL, RYK, PSEN1, PLXNA4, NTRK3, NRP1, MBP, MAPT, MAP1B, BCL11A, ARHGDIA	0.0114437	0.002747
GO:0007409	axonogenesis	BP	8	67	VCAN, TYROBP, TRPC6, TNN, TIAM1, THY1, TBR1, SPTBN4, SKIL, SIAH1, SEMA6D, SEMA4A, RYK, RXRA, RPS6KA6, RPS6KA3, RPS6KA2, PTPRA, PSEN1, PRNP, PLXNB3, PLXNA4, PLXNA3, PARD6B, NTRK3, NRP2, NRP1, NOTCH1, NKX2-1, MYO10, MYL6, MYH10, MBP, MAPT, MAP1B, LAMA1, L1CAM, KRAS, ITGA9, ITGA2B, GRB2, GPC1, FGFR2, FEZ2, ERBB3, EPHB2, EPHA4, EFNB1, DLG1, CYFIP1, COL6A1, COL5A2, COL4A4, COL4A3, COL3A1, COL1A2, CLTC…	0.0589789	2.83363e-07
GO:0007411	axon guidance	BP	5	47	TYROBP, TRPC6, TBR1, SPTBN4, SIAH1, SEMA6D, SEMA4A, RYK, RPS6KA6, RPS6KA3, RPS6KA2, PTPRA, PRNP, PLXNB3, PLXNA4, PLXNA3, NRP2, NRP1, NKX2-1, MYO10, MYL6, MYH10, LAMA1, L1CAM, KRAS, ITGA9, ITGA2B, GRB2, GPC1, FEZ2, EPHB2, EPHA4, EFNB1, DLG1, COL6A1, COL5A2, COL4A4, COL4A3, COL3A1, COL1A2, CLTC, CDK1, CAP2, ARHGEF11, AP2A2, AP2A1, ANK2	0.0413732	3.53424e-05
GO:0050771	negative regulation of axonogenesis	BP	9	7	THY1, RYK, PSEN1, NRP1, MBP, BCL11A, ARHGDIA	0.00616197	0.0017216
GO:0033267	axon part	CC	6	14	YWHAE, SLC1A2, PEBP1, NRP1, MBP, MAP3K12, L1CAM, KCNAB2, GRIK4, GRIK2, GOT1, DTNBP1, CHRM1, BIN1	0.0123239	0.00331782
GO:0030516	regulation of axon extension	BP	5	7	RYK, PLXNA4, NTRK3, NRP1, MAPT, MAP1B, BCL11A	0.00616197	0.00487875
GO:0048841	regulation of axon extension involved in axon guidance	BP	6	3	RYK, PLXNA4, NRP1	0.00264085	0.00539316
GO:0044304	main axon	CC	7	4	SLC1A2, MBP, KCNAB2, BIN1	0.00352113	0.0419361
GO:0060996	dendritic spine development	BP	8	3	PDLIM5, ARF6, ACSL4	0.00264085	0.00539316
GO:0048814	regulation of dendrite morphogenesis	BP	8	5	TNIK, PTPRF, PDLIM5, LZTS1, CIT	0.00440141	0.0163203
GO:0050774	negative regulation of dendrite morphogenesis	BP	7	1	CIT	0.000880282	0.0174975
GO:0032839	dendrite cytoplasm	CC	6	2	OPRM1, GRIK2	0.00176056	0.0380886
GO:2000171	negative regulation of dendrite development	BP	9	1	BCL11A	0.000880282	0.0174975
GO:0032590	dendrite membrane	CC	8	1	OPRM1	0.000880282	0.052451
GO:0038003	opioid receptor signaling pathway	BP	6	1	OPRM1	0.000880282	0.052451
GO:0030155	regulation of cell adhesion	BP	4	33	VAV1, TSC2, TSC1, TNFSF11, TNF, THBS1, TGFB2, STAT5B, SMAD3, SAA2, PPAP2B, PLAU, PIK3CB, ONECUT1, NRG1, NOTCH1, NF2, MMP14, LAMA2, LAMA1, L1CAM, KNG1, JAK2, IL18, ERBB3, DLL1, DDR1, CITED2, CDK6, CD36, ARHGDIA, ANGPT2, ADAM10	0.0290493	3.08017e-06
GO:0017119	Golgi transport complex	CC	4	3	COG5, COG2, COG1	0.00264085	0.00539316
GO:0005768	endosome	CC	5	50	ZNRF1, VPS45, VPS35, UNC13D, UBE2D3, UBC, TRAK1, TNK2, TNIK, TNF, TLR9, STX6, STAMBP, SNX4, SNX1, SLA, SIAH1, SH3GL1, SDF4, SCAMP2, RUFY1, RIPK1, RIN3, RABEP1, RAB7A, RAB5C, RAB4A, RAB27A, RAB11FIP2, PTPRF, PTP4A2, NF2, MGRN1, KIF13A, HSPD1, HLA-DRB5, HLA-DPB1, HLA-DRB4, HLA-DRA, GGA2, FAM21C, EEA1, DTNBP1, DNER, CHMP5, BET1L, AVPR2, ARF6, AP3D1, ABCG1	0.0440141	0.00746357
GO:0030135	coated vesicle	CC	6	25	ZNRF1, VTI1A, SYT8, SYT7, SYNRG, SV2C, SV2A, STX6, SNAPIN, SIAH1, SEC24D, SEC23B, RAB3C, PIK3C2A, PEBP1, PACS1, HSPD1, GGA2, DTNBP1, COPB2, COPA, CLTC, BIN1, AP2A2, AP2A1	0.022007	0.00744009
GO:0030139	endocytic vesicle	CC	6	11	UBC, TLR9, RAB7A, RAB5C, MTSS1, GRIA3, GRIA2, CAMK2G, CACNG8, AP2A2, AP2A1	0.0096831	0.0416906
GO:0006901	vesicle coating	BP	6	4	SEC24D, PREB, COPB2, COPA	0.00352113	0.0419361
GO:0006606	protein import into nucleus	BP	7	34	UBR5, TXN, TSC2, TRIP6, TPR, TNF, TLR9, TGFBR1, TGFB2, SMAD4, SMAD3, RBPMS, RBM22, RBCK1, NCKIPSD, OGG1, MDFIC, MDFI, MCM3AP, KPNB1, KPNA6, KPNA4, KPNA1, JAK2, IPO9, IL6, IL23A, FYB, FGF2, CDK1, CD36, AXIN2, AKT1, AKAP1	0.0299296	4.56342e-08
GO:0003713	transcription coactivator activity	MF	5	40	ZEB1, TRIP11, TRIM24, TAF1, SUPT7L, SS18, SRA1, RXRA, RBPMS, RARA, PSMD9, PSMC3IP, PRMT2, PRKCB, PQBP1, PMF1, PIAS1, NFKB2, NCOA3, MNT, MKL1, MED7, MED30, MED21, MED17, MED14, MAX, KDM1A, KAT5, GABPA, FGF2, CREM, CREBBP, CITED2, CDK7, BRD7, ATXN7L3, ATF6, ARNT, ACTN2	0.0352113	3.24041e-07
GO:0006978	DNA damage response, signal transduction by p53 class mediator resulting in transcription of p21 class mediator	BP	7	3	TP63, KAT5, HIPK2	0.00264085	0.0079537
GO:0009411	response to UV	BP	6	13	XPA, WRN, TP63, SDF4, REV1, MSH6, MEN1, IVL, FEN1, DTL, CIRBP, CDKN1A, AKT1	0.0114437	0.0010787
GO:0006285	base-excision repair, AP site formation	BP	8	5	TDG, SMUG1, OGG1, MUTYH, MBD4	0.00440141	5.62207e-06
GO:0006301	postreplication repair	BP	7	3	REV3L, REV1, DTL	0.00264085	0.0079537
GO:0000077	DNA damage checkpoint	BP	6	18	UBC, TP63, PSMD9, PSMC2, PSMB9, PSMB7, PSMB2, PSMB10, PSMA1, FZR1, FOXN3, DTL, DGKZ, CHEK2, CEP63, CDKN1A, CDK1, BRCC3	0.0158451	0.00108014
GO:0000082	G1/S transition of mitotic cell cycle	BP	5	29	UBC, TP63, SKP2, RPS6KB1, PSMD9, PSMC2, PSMB9, PSMB7, PSMB2, PSMB10, PSMA1, PRMT2, PRIM2, PKMYT1, MCM6, MCM5, INHBA, GSPT1, GFI1, E2F6, DLG1, DGKZ, CDKN1A, CDK7, CDK1, BRD7, BCAT1, AKT1, ADAM17	0.0255282	1.0205e-05
GO:0051170	nuclear import	BP	7	35	UBR5, TXN, TSC2, TRIP6, TPR, TNF, TLR9, TGFBR1, TGFB2, SMAD4, SMAD3, RBPMS, RBM22, RBCK1, NCKIPSD, OGG1, MDFIC, MDFI, MCM3AP, KPNB1, KPNA6, KPNA4, KPNA1, JAK2, IPO9, IL6, IL23A, HNRNPA1, FYB, FGF2, CDK1, CD36, AXIN2, AKT1, AKAP1	0.0308099	2.22218e-08
GO:0034504	protein localization to nucleus	BP	7	37	UBR5, TXN, TSC2, TRIP6, TPR, TNF, TLR9, TGFBR1, TGFB2, SUPT7L, SMAD4, SMAD3, SIX1, RBPMS, RBM22, RBCK1, NCKIPSD, OGG1, MDFIC, MDFI, MCM3AP, KPNB1, KPNA6, KPNA4, KPNA1, JAK2, IPO9, IL6, IL23A, FYB, FGF2, CDK1, CD36, BBS4, AXIN2, AKT1, AKAP1	0.0325704	3.04212e-08
GO:0004402	histone acetyltransferase activity	MF	10	6	TAF1, SUPT7L, NCOA3, KAT5, CREBBP, ARRB1	0.00528169	0.0432512
GO:0030595	leukocyte chemotaxis	BP	4	13	TNFSF11, THBS1, TGFB2, SYK, SAA2, NUP85, IL6, IL23A, F7, F2RL1, EDN1, ADAM17, ADAM10	0.0114437	0.00549641
GO:0051607	defense response to virus	BP	4	13	UNC13D, RNF216, PCBP2, PACS1, ITCH, IL6, IL23A, CARD9, ATP6V1H, APOBEC3G, AP2A2, AP2A1, AP1S2	0.0114437	0.00549641
GO:0034134	toll-like receptor 2 signaling pathway	BP	8	11	UBC, RPS6KA3, RPS6KA2, NFKB2, MEF2A, MAPK9, MAPK10, MAP3K1, MAP2K7, MAP2K3, CDK1	0.0096831	0.00780531
GO:0046631	alpha-beta T cell activation	BP	7	10	ZAP70, SYK, RARA, IRF4, IL6, IL23A, IL18, IHH, BCL11B, AP3D1	0.00880282	0.0161618
GO:0002708	positive regulation of lymphocyte mediated immunity	BP	6	6	TNF, STAT5B, PVRL2, IL23A, HSPD1, FCER1A	0.00528169	0.0432512
GO:0002705	positive regulation of leukocyte mediated immunity	BP	5	6	TNF, STAT5B, PVRL2, IL23A, HSPD1, FCER1A	0.00528169	0.0432512
GO:0032493	response to bacterial lipoprotein	BP	5	1	CD36	0.000880282	0.052451
GO:0042117	monocyte activation	BP	6	1	ADAM10	0.000880282	0.052451
GO:0032825	positive regulation of natural killer cell differentiation	BP	9	1	STAT5B	0.000880282	0.052451
GO:0032823	regulation of natural killer cell differentiation	BP	9	1	STAT5B	0.000880282	0.052451
GO:0002526	acute inflammatory response	BP	6	12	VCAM1, TSC2, TNFSF11, TNF, STAT5B, SAA2, PTGER3, OSMR, OPRM1, IL6, FCER1A, ALOX5	0.0105634	0.016218
GO:0071706	tumor necrosis factor superfamily cytokine production	BP	4	8	TLR9, THBS1, RIPK1, RARA, JAK2, IL23A, CD36, CARD9	0.00704225	0.0432098
GO:0007179	transforming growth factor beta receptor signaling pathway	BP	7	23	ZEB1, UBE2D3, TRIM33, THBS1, TGFBR1, TGFB2, SMAD6, SMAD4, SMAD3, SKIL, ONECUT1, NKX2-1, MEN1, MAP3K1, HIPK2, GDF15, FOXH1, FMOD, COL3A1, COL1A2, CITED2, CDKN1C, ADAM17	0.0202465	1.06918e-05
GO:0045349	interferon-alpha biosynthetic process	BP	6	1	TLR9	0.000880282	0.052451
GO:0045354	regulation of interferon-alpha biosynthetic process	BP	7	1	TLR9	0.000880282	0.052451
GO:0032606	type I interferon production	BP	4	9	UBE2D3, UBC, TLR9, TAX1BP1, RNF216, PCBP2, ITCH, IFNAR1, HSPD1	0.00792254	0.00742705
GO:0060330	regulation of response to interferon-gamma	BP	7	6	SUMO1, SOCS1, PTPN2, PIAS1, JAK2, CDC37	0.00528169	0.00107286
GO:0004909	interleukin-1, Type I, activating receptor activity	MF	8	1	IL1R1	0.000880282	0.0061539
GO:0032755	positive regulation of interleukin-6 production	BP	5	7	TNF, TLR9, IL6, HSPD1, CD36, CARD9, AKIRIN2	0.00616197	0.000608923
GO:0032717	negative regulation of interleukin-8 production	BP	5	3	TLR9, ARRB1, ADAM17	0.00264085	0.000176881
GO:0045082	positive regulation of interleukin-10 biosynthetic process	BP	6	1	IRF4	0.000880282	0.0061539
GO:0032616	interleukin-13 production	BP	4	3	RARA, IRF4, IL18	0.00264085	0.00108868
GO:0032621	interleukin-18 production	BP	4	1	TLR9	0.000880282	0.052451
GO:0032741	positive regulation of interleukin-18 production	BP	5	1	TLR9	0.000880282	0.0061539
GO:0045519	interleukin-23 receptor binding	MF	6	1	IL23A	0.000880282	0.0061539
GO:0001944	vasculature development	BP	5	44	ZFP36L1, WT1, THY1, THBS1, TGFBR1, TGFB2, TGFA, RUNX1, PSEN1, PPAP2B, PLAU, PKNOX1, PKD1, NRP1, NR2F2, NOTCH1, MMP2, MMP14, IL6, IL18, IHH, HDAC5, GPR124, GATA6, FOXH1, FLT1, FGFR2, FGF2, FGF18, EGR1, EFNB2, EDN1, CUL7, COL4A3, COL3A1, COL1A2, COL18A1, KLF5, CITED2, BTG1, ARHGAP22, ANPEP, ANGPT2, AKT1	0.0387324	0.00752358
GO:0045601	regulation of endothelial cell differentiation	BP	7	3	TGFBR1, NOTCH1, BTG1	0.00264085	0.00108868
GO:0005021	vascular endothelial growth factor receptor activity	MF	9	3	NRP2, NRP1, FLT1	0.00264085	0.00204226
GO:0071065	alpha9-beta1 integrin-vascular cell adhesion molecule-1 complex	CC	4	1	VCAM1	0.000880282	0.0061539
GO:0030949	positive regulation of vascular endothelial growth factor receptor signaling pathway	BP	5	3	FLT1, FGF18, ARNT	0.00264085	0.011199
GO:0048010	vascular endothelial growth factor receptor signaling pathway	BP	7	6	PDGFC, NRP2, NRP1, FLT1, FGF18, ARNT	0.00528169	0.0148219
GO:0043537	negative regulation of blood vessel endothelial cell migration	BP	9	4	THBS1, HDAC5, FGF2, ANGPT2	0.00352113	0.000912198
GO:0045603	positive regulation of endothelial cell differentiation	BP	7	2	NOTCH1, BTG1	0.00176056	0.00181525
GO:0010596	negative regulation of endothelial cell migration	BP	8	5	THBS1, NR2F2, HDAC5, FGF2, ANGPT2	0.00440141	0.00187784
GO:0010594	regulation of endothelial cell migration	BP	7	9	THBS1, SCARB1, PPAP2B, NR2F2, HDAC5, FGF2, EDN1, ANGPT2, AKT1	0.00792254	0.00415992
GO:0001568	blood vessel development	BP	6	43	ZFP36L1, WT1, THY1, THBS1, TGFBR1, TGFB2, TGFA, RUNX1, PSEN1, PPAP2B, PLAU, PKNOX1, PKD1, NRP1, NR2F2, NOTCH1, MMP2, MMP14, IL6, IL18, IHH, HDAC5, GPR124, GATA6, FOXH1, FLT1, FGFR2, FGF2, FGF18, EGR1, EDN1, CUL7, COL4A3, COL3A1, COL1A2, COL18A1, KLF5, CITED2, BTG1, ARHGAP22, ANPEP, ANGPT2, AKT1	0.0378521	0.00420381
GO:0046966	thyroid hormone receptor binding	MF	5	8	TRIP6, PSMC3IP, PRMT2, NUP62, NCOA3, MED30, MED17, MED14	0.00704225	0.000259041
GO:0010861	thyroid hormone receptor activator activity	MF	4	2	SRA1, ACTN2	0.00176056	0.00427281
GO:0004996	thyroid-stimulating hormone receptor activity	MF	8	1	PAX8	0.000880282	0.0061539
