# Supplementary material for: Sexual Dimorphism and Aging in the Human Hyppocampus: Identification, Validation, and Impact of Differentially Expressed Genes by Factorial Microarray and Network Analysis
Source: Front Aging Neurosci. 2016 Oct 5;8:229. doi: 10.3389/fnagi.2016.00229 (PMC5050216; doi:10.3389/fnagi.2016.00229)
Supplement: Table S5 — Ontology analysis on the metabolic networks (Nucleus 1) according to the age-dependent effects. [file Table5.xlsx]

## Sheet: AGE NEGATIVE
Annotation ID	Functional Annotation	Ontology	Tree Level	Number of occurrences	Fraction of nodes	Hyper-geometric p-value	Genes	Fraction of nodes	Hyper-geometric p-value
GO:0009063	cellular amino acid catabolic process	BP	8	7	0.0721649	3.04054e-07	SHMT1, MCCC2, KMO, CCBL1, BCKDHB, ALDH6A1, ACAT1	0.0721649	3.04054e-07
GO:0009083	branched chain family amino acid catabolic process	BP	9	4	0.0412371	1.46283e-07	MCCC2, BCKDHB, ALDH6A1, ACAT1	0.0412371	1.46283e-07
GO:0009081	branched chain family amino acid metabolic process	BP	8	4	0.0412371	4.39362e-07	MCCC2, BCKDHB, ALDH6A1, ACAT1	0.0412371	4.39362e-07
GO:0015349	thyroid hormone transmembrane transporter activity	MF	6	2	0.0206186	1.48705e-06	SLCO1C1, SLC16A2	0.0206186	1.48705e-06
GO:0046943	carboxylic acid transmembrane transporter activity	MF	6	7	0.0721649	1.06023e-06	SLCO1C1, SLC1A5, SLC1A4, SLC16A7, SLC16A2, SLC13A3, SLC13A2	0.0721649	1.06023e-06
GO:0005342	organic acid transmembrane transporter activity	MF	5	7	0.0721649	1.22112e-06	SLCO1C1, SLC1A5, SLC1A4, SLC16A7, SLC16A2, SLC13A3, SLC13A2	0.0721649	1.22112e-06
GO:0005343	organic acid:sodium symporter activity	MF	6	4	0.0412371	1.58403e-06	SLC1A5, SLC1A4, SLC13A3, SLC13A2	0.0412371	1.58403e-06
GO:0032787	monocarboxylic acid metabolic process	BP	7	16	0.164948	6.91522e-10	SULT2A1, SLC27A5, PTGS1, PECR, PDHB, MGST2, FADS1, EHHADH, DLAT, CYP2C9, CPT1C, ACSM5, ACSM3, ACSL5, ACOT8, ACAT1	0.164948	6.91522e-10
GO:0046395	carboxylic acid catabolic process	BP	6	11	0.113402	1.74975e-09	SULT2A1, SHMT1, MCCC2, KMO, EHHADH, CCBL1, BCKDHB, ALDH6A1, ACSL5, ACOT8, ACAT1	0.113402	1.74975e-09
GO:0016054	organic acid catabolic process	BP	5	11	0.113402	1.74975e-09	SULT2A1, SHMT1, MCCC2, KMO, EHHADH, CCBL1, BCKDHB, ALDH6A1, ACSL5, ACOT8, ACAT1	0.113402	1.74975e-09
GO:0016053	organic acid biosynthetic process	BP	5	11	0.113402	2.53307e-07	SLC27A5, SHMT1, PTGS1, PECR, MGST2, FADS1, CCBL1, AGPAT2, ACSM3, ACOT8, ACAT1	0.113402	2.53307e-07
GO:0046942	carboxylic acid transport	BP	6	8	0.0824742	7.5333e-06	SLCO1C1, SLC27A5, SLC1A5, SLC1A4, SLC19A1, SLC16A7, SLC16A2, ACSL5	0.0824742	7.5333e-06
GO:0015849	organic acid transport	BP	5	8	0.0824742	8.22247e-06	SLCO1C1, SLC27A5, SLC1A5, SLC1A4, SLC19A1, SLC16A7, SLC16A2, ACSL5	0.0824742	8.22247e-06
GO:0017153	sodium:dicarboxylate symporter activity	MF	8	4	0.0412371	4.50571e-09	SLC1A5, SLC1A4, SLC13A3, SLC13A2	0.0412371	4.50571e-09
GO:0005310	dicarboxylic acid transmembrane transporter activity	MF	7	4	0.0412371	7.54406e-08	SLC1A5, SLC1A4, SLC13A3, SLC13A2	0.0412371	7.54406e-08
GO:0006835	dicarboxylic acid transport	BP	7	3	0.0309278	3.38404e-06	SLC1A5, SLC1A4, SLC19A1	0.0309278	3.38404e-06
GO:0046394	carboxylic acid biosynthetic process	BP	6	11	0.113402	2.53307e-07	SLC27A5, SHMT1, PTGS1, PECR, MGST2, FADS1, CCBL1, AGPAT2, ACSM3, ACOT8, ACAT1	0.113402	2.53307e-07
GO:0044262	cellular carbohydrate metabolic process	BP	5	18	0.185567	1.50717e-09	ST6GALNAC5, ST3GAL2, SLC35A2, PFKP, PDHB, LDHC, ITPKA, GPD2, GPD1, GK, GFPT1, FUT1, DLAT, DGAT2, B3GNT1, B3GALT6, ALG2, ALDOB	0.185567	1.50717e-09
GO:0019320	hexose catabolic process	BP	7	6	0.0618557	2.92137e-06	PFKP, PDHB, LDHC, FUT1, DLAT, ALDOB	0.0618557	2.92137e-06
GO:0044275	cellular carbohydrate catabolic process	BP	6	7	0.0721649	2.69276e-06	PFKP, PDHB, LDHC, GPD1, FUT1, DLAT, ALDOB	0.0721649	2.69276e-06
GO:0046365	monosaccharide catabolic process	BP	6	6	0.0618557	3.68031e-06	PFKP, PDHB, LDHC, FUT1, DLAT, ALDOB	0.0618557	3.68031e-06
GO:0030388	fructose 1,6-bisphosphate metabolic process	BP	8	2	0.0206186	7.35681e-06	PFKP, ALDOB	0.0206186	7.35681e-06
GO:0006000	fructose metabolic process	BP	7	3	0.0309278	7.46009e-06	PFKP, GFPT1, ALDOB	0.0309278	7.46009e-06
GO:0005996	monosaccharide metabolic process	BP	5	11	0.113402	3.40948e-07	ST3GAL2, SLC35A2, PFKP, PDHB, LDHC, GPD2, GPD1, GFPT1, FUT1, DLAT, ALDOB	0.113402	3.40948e-07
GO:0019318	hexose metabolic process	BP	6	10	0.103093	7.22823e-07	SLC35A2, PFKP, PDHB, LDHC, GPD2, GPD1, GFPT1, FUT1, DLAT, ALDOB	0.103093	7.22823e-07
GO:0006096	glycolysis	BP	9	5	0.0515464	3.79179e-06	PFKP, PDHB, LDHC, DLAT, ALDOB	0.0515464	3.79179e-06
GO:0045254	pyruvate dehydrogenase complex	CC	4	2	0.0206186	1.48705e-06	PDHB, DLAT	0.0206186	1.48705e-06
GO:0009060	aerobic respiration	BP	7	3	0.0309278	0.000116102	SUCLG2, SDHC, PDHB	0.0309278	0.000116102
GO:0005759	mitochondrial matrix	CC	7	10	0.103093	3.42345e-06	TK2, SUCLG2, PDHB, MCCC2, DLAT, BCKDHB, ALDH6A1, ACSM5, ACSM3, ACAT1	0.103093	3.42345e-06
GO:0031966	mitochondrial membrane	CC	6	11	0.113402	0.000120785	TK2, SLC25A19, SDHC, MCCC2, KMO, GPD2, GK, CPT1C, CDS2, AK2, ACSL5	0.113402	0.000120785
GO:0022900	electron transport chain	BP	5	2	0.0206186	0.0904766	SDHC, FADS1	0.0206186	0.0904766
GO:0005792	microsome	CC	7	13	0.134021	5.93976e-09	UGT2B15, SRD5A1, SLC27A5, PTGS1, PDE3B, MGST2, FADS1, DGAT2, CYP51A1, CYP2F1, CYP2C9, CYP2C8, ALDOB	0.134021	5.93976e-09
GO:0032580	Golgi cisterna membrane	CC	5	5	0.0515464	1.05302e-05	ST3GAL2, INPP5E, FUT1, CANT1, B3GALT6	0.0515464	1.05302e-05
GO:0005795	Golgi stack	CC	7	5	0.0515464	0.00012715	ST3GAL2, INPP5E, FUT1, CANT1, B3GALT6	0.0515464	0.00012715
GO:0070085	glycosylation	BP	5	7	0.0721649	3.70958e-05	ST6GALNAC5, ST3GAL2, GFPT1, FUT1, B4GALNT1, B3GALT6, ALG2	0.0721649	3.70958e-05
GO:0016757	transferase activity, transferring glycosyl groups	MF	4	12	0.123711	5.96106e-08	UPP2, UGT2B15, ST6GALNAC5, ST3GAL2, PPAT, PIGC, GALNT14, FUT1, B4GALNT1, B3GNT1, B3GALT6, ALG2	0.123711	5.96106e-08
GO:0016254	preassembly of GPI anchor in ER membrane	BP	8	3	0.0309278	4.48691e-06	PIGW, PIGL, PIGC	0.0309278	4.48691e-06
GO:0006644	phospholipid metabolic process	BP	4	12	0.123711	3.92417e-09	PLCG1, PIK3CG, PIGW, PIGL, PIGC, INPP5E, FADS1, DGKE, CDS2, CDS1, AGPAT2, ACSL5	0.123711	3.92417e-09
GO:0046486	glycerolipid metabolic process	BP	6	12	0.123711	4.92734e-09	SLC27A5, PIK3CG, PIGW, PIGL, PIGC, INPP5E, GPD1, GK, DGAT2, CDS1, AGPAT2, ACSL5	0.123711	4.92734e-09
GO:0006072	glycerol-3-phosphate metabolic process	BP	8	3	0.0309278	9.07411e-08	GPD2, GPD1, GK	0.0309278	9.07411e-08
GO:0008654	phospholipid biosynthetic process	BP	5	9	0.0927835	1.82998e-08	PIGW, PIGL, PIGC, FADS1, DGKE, CDS2, CDS1, AGPAT2, ACSL5	0.0927835	1.82998e-08
GO:0045017	glycerolipid biosynthetic process	BP	6	9	0.0927835	2.31327e-08	PIGW, PIGL, PIGC, GPD1, GK, DGAT2, CDS1, AGPAT2, ACSL5	0.0927835	2.31327e-08
GO:0006631	fatty acid metabolic process	BP	8	12	0.123711	5.70234e-08	SLC27A5, PTGS1, PECR, MGST2, FADS1, EHHADH, CPT1C, ACSM5, ACSM3, ACSL5, ACOT8, ACAT1	0.123711	5.70234e-08
GO:0015645	fatty acid ligase activity	MF	5	3	0.0309278	2.49554e-06	SLC27A5, ACSM3, ACSL5	0.0309278	2.49554e-06
GO:0009331	glycerol-3-phosphate dehydrogenase complex	CC	4	2	0.0206186	3.7374e-07	GPD2, GPD1	0.0206186	3.7374e-07
GO:0004367	glycerol-3-phosphate dehydrogenase [NAD+] activity	MF	6	2	0.0206186	3.7374e-07	GPD2, GPD1	0.0206186	3.7374e-07
GO:0046460	neutral lipid biosynthetic process	BP	7	5	0.0515464	5.3971e-07	GPD1, GK, DGAT2, AGPAT2, ACSL5	0.0515464	5.3971e-07
GO:0046463	acylglycerol biosynthetic process	BP	8	5	0.0515464	5.3971e-07	GPD1, GK, DGAT2, AGPAT2, ACSL5	0.0515464	5.3971e-07
GO:0019432	triglyceride biosynthetic process	BP	9	5	0.0515464	3.41627e-07	GPD1, GK, DGAT2, AGPAT2, ACSL5	0.0515464	3.41627e-07
GO:0006071	glycerol metabolic process	BP	7	4	0.0412371	8.71245e-07	GPD2, GPD1, GK, DGAT2	0.0412371	8.71245e-07
GO:0046504	glycerol ether biosynthetic process	BP	6	5	0.0515464	1.07284e-06	GPD1, GK, DGAT2, AGPAT2, ACSL5	0.0515464	1.07284e-06
GO:0006641	triglyceride metabolic process	BP	8	6	0.0618557	2.29778e-06	SLC27A5, GPD1, GK, DGAT2, AGPAT2, ACSL5	0.0618557	2.29778e-06
GO:0006639	acylglycerol metabolic process	BP	7	6	0.0618557	3.96717e-06	SLC27A5, GPD1, GK, DGAT2, AGPAT2, ACSL5	0.0618557	3.96717e-06
GO:0006638	neutral lipid metabolic process	BP	6	6	0.0618557	4.27243e-06	SLC27A5, GPD1, GK, DGAT2, AGPAT2, ACSL5	0.0618557	4.27243e-06
GO:0019751	polyol metabolic process	BP	5	5	0.0515464	1.97541e-06	ITPKA, GPD2, GPD1, GK, DGAT2	0.0515464	1.97541e-06
GO:0009112	nucleobase metabolic process	BP	5	8	0.0824742	6.71689e-10	UPP2, TYMS, TK2, TK1, SHMT1, PPAT, GART, ALDH6A1	0.0824742	6.71689e-10
GO:0046134	pyrimidine nucleoside biosynthetic process	BP	9	4	0.0412371	5.21655e-08	UPP2, TYMS, TK2, TK1	0.0412371	5.21655e-08
GO:0006206	pyrimidine base metabolic process	BP	6	5	0.0515464	8.07971e-08	UPP2, TYMS, TK2, TK1, ALDH6A1	0.0515464	8.07971e-08
GO:0072528	pyrimidine-containing compound biosynthetic process	BP	6	5	0.0515464	1.73992e-07	UPP2, TYMS, TK2, TK1, CMPK1	0.0515464	1.73992e-07
GO:0008655	pyrimidine-containing compound salvage	BP	8	3	0.0309278	3.23032e-07	UPP2, TK2, TK1	0.0309278	3.23032e-07
GO:0043097	pyrimidine nucleoside salvage	BP	9	3	0.0309278	3.23032e-07	UPP2, TK2, TK1	0.0309278	3.23032e-07
GO:0034404	nucleobase, nucleoside and nucleotide biosynthetic process	BP	7	12	0.123711	3.53143e-07	UPP2, TYMS, TK2, TK1, SHMT1, PPAT, NADSYN1, KMO, GUCY1A3, GART, CMPK1, ADCY9	0.123711	3.53143e-07
GO:0034654	nucleobase, nucleoside, nucleotide and nucleic acid biosynthetic process	BP	6	12	0.123711	3.53143e-07	UPP2, TYMS, TK2, TK1, SHMT1, PPAT, NADSYN1, KMO, GUCY1A3, GART, CMPK1, ADCY9	0.123711	3.53143e-07
GO:0046112	nucleobase biosynthetic process	BP	6	3	0.0309278	2.49554e-06	SHMT1, PPAT, GART	0.0309278	2.49554e-06
GO:0072527	pyrimidine-containing compound metabolic process	BP	5	6	0.0618557	3.84702e-07	UPP2, TYMS, TK2, TK1, CMPK1, ALDH6A1	0.0618557	3.84702e-07
GO:0009116	nucleoside metabolic process	BP	7	7	0.0721649	2.34104e-07	UPP2, TYMS, TK2, TK1, PPAT, MCCC2, CMPK1	0.0721649	2.34104e-07
GO:0019362	pyridine nucleotide metabolic process	BP	7	5	0.0515464	6.23566e-07	NADSYN1, KMO, GPD2, GPD1, ALDOB	0.0515464	6.23566e-07
GO:0006213	pyrimidine nucleoside metabolic process	BP	8	5	0.0515464	7.17806e-07	UPP2, TYMS, TK2, TK1, CMPK1	0.0515464	7.17806e-07
GO:0072524	pyridine-containing compound metabolic process	BP	5	5	0.0515464	7.17806e-07	NADSYN1, KMO, GPD2, GPD1, ALDOB	0.0515464	7.17806e-07
GO:0009113	purine base biosynthetic process	BP	7	3	0.0309278	5.35383e-07	SHMT1, PPAT, GART	0.0309278	5.35383e-07
GO:0019206	nucleoside kinase activity	MF	7	3	0.0309278	5.35383e-07	TK2, TK1, CMPK1	0.0309278	5.35383e-07
GO:0009130	pyrimidine nucleoside monophosphate biosynthetic process	BP	11	2	0.0206186	3.69796e-06	TYMS, CMPK1	0.0206186	3.69796e-06
GO:0043174	nucleoside salvage	BP	9	3	0.0309278	1.79252e-06	UPP2, TK2, TK1	0.0309278	1.79252e-06
GO:0009123	nucleoside monophosphate metabolic process	BP	9	9	0.0927835	1.78842e-06	TYMS, PPAT, PDE8A, PDE4C, PDE3B, GUCY1A3, GART, CMPK1, ADCY9	0.0927835	1.78842e-06
GO:0009163	nucleoside biosynthetic process	BP	8	4	0.0412371	1.30868e-06	UPP2, TYMS, TK2, TK1	0.0412371	1.30868e-06
GO:0009129	pyrimidine nucleoside monophosphate metabolic process	BP	10	2	0.0206186	7.35681e-06	TYMS, CMPK1	0.0206186	7.35681e-06
GO:0004115	3',5'-cyclic-AMP phosphodiesterase activity	MF	9	4	0.0412371	5.21655e-08	PDE8A, PDE4D, PDE4C, PDE3B	0.0412371	5.21655e-08
GO:0004114	3',5'-cyclic-nucleotide phosphodiesterase activity	MF	8	4	0.0412371	7.01022e-07	PDE8A, PDE4D, PDE4C, PDE3B	0.0412371	7.01022e-07
GO:0004112	cyclic-nucleotide phosphodiesterase activity	MF	7	4	0.0412371	8.71245e-07	PDE8A, PDE4D, PDE4C, PDE3B	0.0412371	8.71245e-07
GO:0020037	heme binding	MF	8	8	0.0824742	5.42263e-07	SDHC, PTGS1, GUCY1A3, FADS1, CYP51A1, CYP2F1, CYP2C9, CYP2C8	0.0824742	5.42263e-07
GO:0005506	iron ion binding	MF	7	9	0.0927835	4.76766e-06	SDHC, PTGS1, GUCY1A3, FADS1, CYP51A1, CYP2F1, CYP2C9, CYP2C8, AOX1	0.0927835	4.76766e-06
GO:0016877	ligase activity, forming carbon-sulfur bonds	MF	4	5	0.0515464	5.27421e-08	SUCLG2, SLC27A5, ACSM5, ACSM3, ACSL5	0.0515464	5.27421e-08
GO:0009410	response to xenobiotic stimulus	BP	4	9	0.0927835	6.39066e-08	UGT2B15, SULT2A1, SULT1A1, PTGS1, MGST2, CYP51A1, CYP2F1, CYP2C9, CYP2C8	0.0927835	6.39066e-08
GO:0006805	xenobiotic metabolic process	BP	4	9	0.0927835	6.39066e-08	UGT2B15, SULT2A1, SULT1A1, PTGS1, MGST2, CYP51A1, CYP2F1, CYP2C9, CYP2C8	0.0927835	6.39066e-08
GO:0071466	cellular response to xenobiotic stimulus	BP	5	9	0.0927835	6.39066e-08	UGT2B15, SULT2A1, SULT1A1, PTGS1, MGST2, CYP51A1, CYP2F1, CYP2C9, CYP2C8	0.0927835	6.39066e-08
GO:0048306	calcium-dependent protein binding	MF	4	1	0.0103093	0.0212549	ALG2	0.0103093	0.0212549
GO:0051592	response to calcium ion	BP	6	1	0.0103093	0.0966202	ALG2	0.0103093	0.0966202
GO:0019400	alditol metabolic process	BP	6	4	0.0412371	1.07249e-06	GPD2, GPD1, GK, DGAT2	0.0412371	1.07249e-06
GO:0009310	amine catabolic process	BP	4	7	0.0721649	7.34849e-07	SHMT1, MCCC2, KMO, CCBL1, BCKDHB, ALDH6A1, ACAT1	0.0721649	7.34849e-07
GO:0044106	cellular amine metabolic process	BP	5	14	0.14433	1.44633e-06	SULT1A1, SLC19A1, SHMT1, PPAT, MGST2, MCCC2, KMO, GFPT1, CPT1C, CDS1, CCBL1, BCKDHB, ALDH6A1, ACAT1	0.14433	1.44633e-06
GO:0033695	oxidoreductase activity, acting on CH or CH2 groups, quinone or similar compound as acceptor	MF	5	2	0.0206186	1.48705e-06	CYP2C9, CYP2C8	0.0206186	1.48705e-06
GO:0034875	caffeine oxidase activity	MF	6	2	0.0206186	1.48705e-06	CYP2C9, CYP2C8	0.0206186	1.48705e-06
GO:0070330	aromatase activity	MF	6	2	0.0206186	0.000676929	CYP2F1, CYP2C8	0.0206186	0.000676929
GO:0034599	cellular response to oxidative stress	BP	5	1	0.0103093	0.10347	PRDX2	0.0103093	0.10347
GO:0032496	response to lipopolysaccharide	BP	5	2	0.0206186	0.103581	PRDX2, ADH5	0.0206186	0.103581

## Sheet: AGE POSITIVE
Annotation ID	Functional Annotation	Ontology	Tree Level	Number of occurrences	Genes	Fraction of nodes	Hyper-geometric p-value
GO:0006520	cellular amino acid metabolic process	BP	7	36	TAT, SRR, SHMT1, SARDH, RARS2, RARS, PYCR2, PRODH2, PPCDC, PPAT, PAH, NOS1, NAGS, MAT2B, IARS, HIBADH, HDC, GSTA1, GSS, GOT1, GLS, GGH, GCLC, GATM, GAD2, FPGS, DUOX2, DDO, DBT, DARS2, BCAT1, ASNS, ALDH6A1, ACY1, ACAT1, ACADSB	0.205714	4.40092e-13
GO:0009063	cellular amino acid catabolic process	BP	8	16	TAT, SHMT1, SARDH, PRODH2, PAH, NOS1, HIBADH, GOT1, GLS, GAD2, DDO, DBT, BCAT1, ALDH6A1, ACAT1, ACADSB	0.0914286	1.32272e-12
GO:0009310	amine catabolic process	BP	4	17	TAT, SHMT1, SARDH, PRODH2, PAH, NOS1, MAOA, HIBADH, GOT1, GLS, GAD2, DDO, DBT, BCAT1, ALDH6A1, ACAT1, ACADSB	0.0971429	1.22535e-12
GO:0009309	amine biosynthetic process	BP	5	15	SRR, SHMT1, PYCR2, PRODH2, PAH, NAGS, MAT2B, HDC, GSS, GOT1, GLS, GCLC, GATM, BCAT1, ASNS	0.0857143	9.74953e-12
GO:0008652	cellular amino acid biosynthetic process	BP	8	14	SRR, SHMT1, PYCR2, PRODH2, PAH, NAGS, MAT2B, GSS, GOT1, GLS, GCLC, GATM, BCAT1, ASNS	0.08	2.06879e-12
GO:0009064	glutamine family amino acid metabolic process	BP	8	12	TAT, PYCR2, PRODH2, PPAT, NOS1, NAGS, GOT1, GLS, GGH, GCLC, GAD2, ASNS	0.0685714	1.62503e-12
GO:0006541	glutamine metabolic process	BP	9	4	PPAT, GLS, GGH, ASNS	0.0228571	2.74962e-06
GO:0006536	glutamate metabolic process	BP	9	6	TAT, PRODH2, NAGS, GOT1, GCLC, GAD2	0.0342857	6.18763e-10
GO:0006538	glutamate catabolic process	BP	10	2	GOT1, GAD2	0.0114286	4.32314e-05
GO:0015172	acidic amino acid transmembrane transporter activity	MF	7	3	SLC25A22, SLC1A2, SLC13A3	0.0171429	1.87209e-05
GO:0004814	arginine-tRNA ligase activity	MF	7	2	RARS2, RARS	0.0114286	2.22554e-06
GO:0006420	arginyl-tRNA aminoacylation	BP	7	2	RARS2, RARS	0.0114286	2.22554e-06
GO:0015179	L-amino acid transmembrane transporter activity	MF	7	6	SLC7A1, SLC38A3, SLC38A1, SLC25A22, SLC1A2, SLC13A3	0.0342857	6.43974e-07
GO:0009083	branched chain family amino acid catabolic process	BP	9	6	HIBADH, DBT, BCAT1, ALDH6A1, ACAT1, ACADSB	0.0342857	1.68226e-09
GO:0009081	branched chain family amino acid metabolic process	BP	8	6	HIBADH, DBT, BCAT1, ALDH6A1, ACAT1, ACADSB	0.0342857	8.61922e-09
GO:0006573	valine metabolic process	BP	9	2	HIBADH, ALDH6A1	0.0114286	4.32314e-05
GO:0009069	serine family amino acid metabolic process	BP	8	4	SRR, SHMT1, SARDH, GCLC	0.0228571	1.93865e-05
GO:0006565	L-serine catabolic process	BP	10	1	SHMT1	0.00571429	0.000509843
GO:0006562	proline catabolic process	BP	10	1	PRODH2	0.00571429	0.000509843
GO:0022804	active transmembrane transporter activity	MF	4	25	SLC8A1, SLC7A1, SLC5A3, SLC5A2, SLC38A3, SLC38A1, SLC35A1, SLC2A9, SLC2A13, SLC26A1, SLC25A22, SLC24A2, SLC24A1, SLC1A2, SLC17A5, SLC16A7, SLC16A1, SLC13A3, SLC12A4, SLC12A3, ATP2B3, ATP2B2, ATP2B1, ATP1B4, ABCC5	0.142857	5.95968e-13
GO:0015293	symporter activity	MF	6	17	SLC5A3, SLC5A2, SLC38A3, SLC38A1, SLC35A1, SLC2A9, SLC2A13, SLC25A22, SLC24A2, SLC24A1, SLC1A2, SLC17A5, SLC16A7, SLC16A1, SLC13A3, SLC12A4, SLC12A3	0.0971429	1.18927e-12
GO:0043648	dicarboxylic acid metabolic process	BP	7	8	TAT, SDHB, PCK2, PAH, ME1, IDH3A, GOT1, GAD2	0.0457143	4.51009e-09
GO:0016054	organic acid catabolic process	BP	5	18	TAT, SHMT1, SARDH, PRODH2, PAH, NOS1, MUT, HIBADH, GOT1, GLS, GAD2, DDO, DBT, BCAT1, ALDH6A1, ACAT1, ACADSB, ACAA2	0.102857	1.35347e-12
GO:0046395	carboxylic acid catabolic process	BP	6	18	TAT, SHMT1, SARDH, PRODH2, PAH, NOS1, MUT, HIBADH, GOT1, GLS, GAD2, DDO, DBT, BCAT1, ALDH6A1, ACAT1, ACADSB, ACAA2	0.102857	1.35347e-12
GO:0016053	organic acid biosynthetic process	BP	5	21	SRR, SHMT1, SCD, PYCR2, PRODH2, PKLR, PECR, PAH, NAGS, MAT2B, GSS, GOT1, GLS, GCLC, GATM, ELOVL4, BCAT1, ASNS, ALOX5, ACAT1, ACACA	0.12	2.73104e-12
GO:0046394	carboxylic acid biosynthetic process	BP	6	21	SRR, SHMT1, SCD, PYCR2, PRODH2, PKLR, PECR, PAH, NAGS, MAT2B, GSS, GOT1, GLS, GCLC, GATM, ELOVL4, BCAT1, ASNS, ALOX5, ACAT1, ACACA	0.12	2.73104e-12
GO:0046943	carboxylic acid transmembrane transporter activity	MF	6	11	SLCO1A2, SLC7A1, SLC38A3, SLC38A1, SLC26A1, SLC25A22, SLC1A2, SLC17A5, SLC16A7, SLC16A1, SLC13A3	0.0628571	1.51148e-08
GO:0005342	organic acid transmembrane transporter activity	MF	5	11	SLCO1A2, SLC7A1, SLC38A3, SLC38A1, SLC26A1, SLC25A22, SLC1A2, SLC17A5, SLC16A7, SLC16A1, SLC13A3	0.0628571	1.86785e-08
GO:0033293	monocarboxylic acid binding	MF	4	7	UGT2B15, UGT1A6, UGT1A3, UGT1A10, ALDH6A1, AKR1C2, ACACA	0.04	2.84456e-06
GO:0015085	calcium ion transmembrane transporter activity	MF	8	6	SLC8A1, SLC24A2, SLC24A1, ATP2B3, ATP2B2, ATP2B1	0.0342857	8.61922e-09
GO:0005388	calcium-transporting ATPase activity	MF	8	3	ATP2B3, ATP2B2, ATP2B1	0.0171429	3.43775e-06
GO:0015368	calcium:cation antiporter activity	MF	9	3	SLC8A1, SLC24A2, SLC24A1	0.0171429	5.67087e-06
GO:0008273	calcium, potassium:sodium antiporter activity	MF	9	2	SLC24A2, SLC24A1	0.0114286	2.18267e-05
GO:0008294	calcium- and calmodulin-responsive adenylate cyclase activity	MF	5	2	ADCY3, ADCY1	0.0114286	2.18267e-05
GO:0030899	calcium-dependent ATPase activity	MF	10	1	ATP2B2	0.00571429	0.000509843
GO:0072509	divalent inorganic cation transmembrane transporter activity	MF	8	6	SLC8A1, SLC24A2, SLC24A1, ATP2B3, ATP2B2, ATP2B1	0.0342857	1.29082e-06
GO:0005402	cation:sugar symporter activity	MF	7	3	SLC35A1, SLC2A9, SLC17A5	0.0171429	3.43775e-06
GO:0044262	cellular carbohydrate metabolic process	BP	5	22	ST6GALNAC5, ST3GAL2, SRD5A3, SLC5A3, PRPS1, PKLR, PIK3CA, PCK2, MAT2B, HIBADH, GOT1, GMPPB, GK, GALK2, FPGT, ENPP1, CSGALNACT2, B4GALT5, B4GALT3, B4GALT1, B3GNT5, ALDOB	0.125714	8.59693e-08
GO:0016051	carbohydrate biosynthetic process	BP	5	12	SRD5A3, PRPS1, PCK2, MAT2B, HS6ST3, GOT1, GMPPB, ENPP1, CSGALNACT2, CHST11, B4GALT1, ALDOB	0.0685714	1.30345e-06
GO:0015295	solute:hydrogen symporter activity	MF	8	4	SLC35A1, SLC2A9, SLC2A13, SLC17A5	0.0228571	2.00712e-06
GO:0005351	sugar:hydrogen symporter activity	MF	8	3	SLC35A1, SLC2A9, SLC17A5	0.0171429	3.43775e-06
GO:0042136	neurotransmitter biosynthetic process	BP	8	4	PAH, NOS1, MAOA, GAD2	0.0228571	6.70472e-07
GO:0004114	3',5'-cyclic-nucleotide phosphodiesterase activity	MF	8	6	PDE7A, PDE6B, PDE5A, PDE4B, PDE4A, PDE1A	0.0342857	1.71082e-08
GO:0004112	cyclic-nucleotide phosphodiesterase activity	MF	7	6	PDE7A, PDE6B, PDE5A, PDE4B, PDE4A, PDE1A	0.0342857	2.34992e-08
GO:0004115	3',5'-cyclic-AMP phosphodiesterase activity	MF	9	4	PDE7A, PDE4B, PDE4A, PDE1A	0.0228571	9.95037e-07
GO:0047555	3',5'-cyclic-GMP phosphodiesterase activity	MF	9	3	PDE6B, PDE5A, PDE1A	0.0171429	2.5941e-05
GO:0034404	nucleobase, nucleoside and nucleotide biosynthetic process	BP	7	20	UMPS, TYMS, SHMT1, PRPS1, PPAT, PKLR, NME4, ME1, MAT2B, IMPDH1, FLAD1, DTYMK, CMPK1, ATP2B3, ATP2B2, ATP2B1, ATP1B4, ADSSL1, ADCY3, ADCY1	0.114286	6.73e-10
GO:0034654	nucleobase, nucleoside, nucleotide and nucleic acid biosynthetic process	BP	6	20	UMPS, TYMS, SHMT1, PRPS1, PPAT, PKLR, NME4, ME1, MAT2B, IMPDH1, FLAD1, DTYMK, CMPK1, ATP2B3, ATP2B2, ATP2B1, ATP1B4, ADSSL1, ADCY3, ADCY1	0.114286	6.73e-10
GO:0009123	nucleoside monophosphate metabolic process	BP	9	15	UMPS, TYMS, PRPS1, PPAT, PDE6B, PDE5A, PDE4B, PDE4A, IMPDH1, DTYMK, CMPK1, ATP2B2, ADSSL1, ADCY3, ADCY1	0.0857143	7.59748e-09
GO:0046940	nucleoside monophosphate phosphorylation	BP	10	2	DTYMK, CMPK1	0.0114286	2.22554e-06
GO:0046939	nucleotide phosphorylation	BP	9	3	NME4, DTYMK, CMPK1	0.0171429	3.43775e-06
GO:0009112	nucleobase metabolic process	BP	5	9	UMPS, TYMS, SHMT1, PRPS1, PPAT, IMPDH1, GDA, ALDH6A1, ADSSL1	0.0514286	8.25174e-09
GO:0046112	nucleobase biosynthetic process	BP	6	4	UMPS, SHMT1, PRPS1, PPAT	0.0228571	6.70472e-07
GO:0006221	pyrimidine nucleotide biosynthetic process	BP	10	6	UMPS, TYMS, PRPS1, NME4, DTYMK, CMPK1	0.0342857	1.71082e-08
GO:0009260	ribonucleotide biosynthetic process	BP	10	12	UMPS, PRPS1, PPAT, PKLR, NME4, IMPDH1, CMPK1, ATP2B3, ATP2B2, ATP2B1, ATP1B4, ADSSL1	0.0685714	1.93505e-09
GO:0009161	ribonucleoside monophosphate metabolic process	BP	10	7	UMPS, PRPS1, PPAT, PDE6B, IMPDH1, CMPK1, ADSSL1	0.04	4.59015e-09
GO:0009156	ribonucleoside monophosphate biosynthetic process	BP	11	6	UMPS, PRPS1, PPAT, IMPDH1, CMPK1, ADSSL1	0.0342857	4.24603e-08
GO:0009119	ribonucleoside metabolic process	BP	8	7	UMPS, PPCDC, NME4, MAT2B, FHIT, ENTPD4, CMPK1	0.04	1.57583e-06
GO:0006220	pyrimidine nucleotide metabolic process	BP	9	7	UMPS, TYMS, PRPS1, NME4, ENTPD4, DTYMK, CMPK1	0.04	3.27299e-08
GO:0072527	pyrimidine-containing compound metabolic process	BP	5	8	UMPS, TYMS, PRPS1, NME4, ENTPD4, DTYMK, CMPK1, ALDH6A1	0.0457143	1.39864e-07
GO:0009130	pyrimidine nucleoside monophosphate biosynthetic process	BP	11	3	UMPS, TYMS, CMPK1	0.0171429	1.42163e-07
GO:0009065	glutamine family amino acid catabolic process	BP	9	5	PRODH2, NOS1, GOT1, GLS, GAD2	0.0285714	2.1671e-07
GO:0072528	pyrimidine-containing compound biosynthetic process	BP	6	6	UMPS, TYMS, PRPS1, NME4, DTYMK, CMPK1	0.0342857	2.94278e-07
GO:0009129	pyrimidine nucleoside monophosphate metabolic process	BP	10	3	UMPS, TYMS, CMPK1	0.0171429	4.22111e-07
GO:0009138	pyrimidine nucleoside diphosphate metabolic process	BP	10	2	ENTPD4, DTYMK	0.0114286	2.22554e-06
GO:0009218	pyrimidine ribonucleotide metabolic process	BP	10	4	UMPS, NME4, ENTPD4, CMPK1	0.0228571	2.74962e-06
GO:0006144	purine base metabolic process	BP	6	6	SHMT1, PRPS1, PPAT, IMPDH1, GDA, ADSSL1	0.0342857	4.40693e-07
GO:0009152	purine ribonucleotide biosynthetic process	BP	11	9	PPAT, PKLR, NME4, IMPDH1, ATP2B3, ATP2B2, ATP2B1, ATP1B4, ADSSL1	0.0514286	8.8498e-07
GO:0035004	phosphatidylinositol 3-kinase activity	MF	7	4	PIK3R2, PIK3CB, PIK3CA, PIK3C2A	0.0228571	2.70963e-07
GO:0005942	phosphatidylinositol 3-kinase complex	CC	4	4	PIK3R2, PIK3CB, PIK3CA, PIK3C2A	0.0228571	2.70963e-07
GO:0006661	phosphatidylinositol biosynthetic process	BP	7	6	PIK3C2A, PIGZ, PIGU, PIGN, PIGM, PIGG	0.0342857	3.22031e-06
GO:0006814	sodium ion transport	BP	7	11	SLC8A1, SLC5A3, SLC5A2, SLC38A3, SLC38A1, SLC24A2, SLC13A3, SLC12A4, SLC12A3, NOS1, ATP1B4	0.0628571	4.47369e-07
GO:0015081	sodium ion transmembrane transporter activity	MF	8	9	SLC8A1, SLC5A3, SLC5A2, SLC38A1, SLC24A2, SLC24A1, SLC1A2, SLC13A3, ATP1B4	0.0514286	5.52861e-07
GO:0045017	glycerolipid biosynthetic process	BP	6	10	PIK3C2A, PIGZ, PIGU, PIGN, PIGM, PIGG, GK, ELOVL4, ACSL4, ACACA	0.0571429	7.4148e-07
GO:0046486	glycerolipid metabolic process	BP	6	13	SYNJ1, PIK3CB, PIK3CA, PIK3C2A, PIGZ, PIGU, PIGN, PIGM, PIGG, GK, ELOVL4, ACSL4, ACACA	0.0742857	9.13359e-07
GO:0008610	lipid biosynthetic process	BP	5	19	SRD5A3, SCD, PIK3C2A, PIGZ, PIGU, PIGN, PIGM, PIGG, PECR, GK, ELOVL4, CYP19A1, B3GNT5, ALOX5, AKR1B1, ACSL4, ACAT1, ACACA, ACAA2	0.108571	1.03172e-06
GO:0035337	fatty-acyl-CoA metabolic process	BP	7	4	ELOVL4, DBT, ACSL4, ACACA	0.0228571	3.69208e-06
GO:0070330	aromatase activity	MF	6	5	CYP2D6, CYP2A6, CYP1B1, CYP1A2, CYP19A1	0.0285714	5.20227e-07
GO:0017144	drug metabolic process	BP	4	5	NOS1, CYP3A4, CYP2D6, CYP2A6, CYP1A2	0.0285714	8.70675e-07
GO:0006730	one-carbon metabolic process	BP	4	11	WHSC1L1, SHMT1, SETDB2, MTHFD2, MTHFD1L, MAT2B, FPGS, CYP3A4, CYP2D6, CYP1A2, MLL3	0.0628571	2.59201e-06
GO:0001972	retinoic acid binding	MF	6	4	UGT2B15, UGT1A6, UGT1A3, UGT1A10	0.0228571	2.74962e-06
GO:0004497	monooxygenase activity	MF	4	8	PAH, NOS1, CYP3A4, CYP2D6, CYP2A6, CYP1B1, CYP1A2, CYP19A1	0.0457143	3.22085e-06
GO:0015108	chloride transmembrane transporter activity	MF	8	3	SLC26A1, SLC12A4, SLC12A3	0.0171429	1.87209e-05
GO:0042133	neurotransmitter metabolic process	BP	7	4	PAH, NOS1, MAOA, GAD2	0.0228571	2.35409e-05
GO:0051119	sugar transmembrane transporter activity	MF	6	4	SLC5A2, SLC35A1, SLC2A9, SLC17A5	0.0228571	2.35409e-05
GO:0046942	carboxylic acid transport	BP	6	10	SLCO1A2, SLC7A1, SLC38A3, SLC38A1, SLC25A22, SLC1A2, SLC17A5, SLC16A7, SLC16A1, ACSL4	0.0571429	3.10037e-05
GO:0015711	organic anion transport	BP	6	6	SLCO1A2, SLC25A22, SLC1A2, SLC16A7, SLC16A1, ABCC5	0.0342857	3.24416e-05
GO:0005996	monosaccharide metabolic process	BP	5	12	ST3GAL2, PRPS1, PKLR, PIK3CA, PCK2, HIBADH, GOT1, GMPPB, GALK2, FPGT, ENPP1, ALDOB	0.0685714	3.45249e-05
GO:0008202	steroid metabolic process	BP	5	12	UGT2B15, SRD5A3, SLCO1A2, CYP3A4, CYP2D6, CYP2A6, CYP1B1, CYP1A2, CYP19A1, AKR1C2, AKR1B1, ACAA2	0.0685714	3.59463e-05
GO:0008194	UDP-glycosyltransferase activity	MF	5	8	UGT2B15, UGT1A6, UGT1A3, UGT1A10, CSGALNACT2, B4GALT3, B4GALT1, B3GNT5	0.0457143	4.16948e-05
GO:0070568	guanylyltransferase activity	MF	6	2	GMPPB, FPGT	0.0114286	4.32314e-05
GO:0009265	2'-deoxyribonucleotide biosynthetic process	BP	11	2	TYMS, DTYMK	0.0114286	4.32314e-05
GO:0034595	phosphatidylinositol phosphate 5-phosphatase activity	MF	8	2	SYNJ1, INPP5B	0.0114286	4.32314e-05
GO:0004439	phosphatidylinositol-4,5-bisphosphate 5-phosphatase activity	MF	9	2	SYNJ1, INPP5B	0.0114286	4.32314e-05
GO:0006102	isocitrate metabolic process	BP	7	2	IDH3A, ACO2	0.0114286	4.32314e-05
GO:0006631	fatty acid metabolic process	BP	8	12	SCD, PECR, MUT, ELOVL4, ALOX5, AKR1C2, ACSM2A, ACSL4, ACAT1, ACADSB, ACACA, ACAA2	0.0685714	4.55974e-05
GO:0046934	phosphatidylinositol-4,5-bisphosphate 3-kinase activity	MF	8	2	PIK3CB, PIK3CA	0.0114286	2.18267e-05
GO:0008028	monocarboxylic acid transmembrane transporter activity	MF	7	4	SLCO1A2, SLC17A5, SLC16A7, SLC16A1	0.0228571	2.83554e-05
GO:0006084	acetyl-CoA metabolic process	BP	6	5	SDHB, IDH3A, ACO2, ACACA, ACAA2	0.0285714	2.84974e-05
GO:0015849	organic acid transport	BP	5	10	SLCO1A2, SLC7A1, SLC38A3, SLC38A1, SLC25A22, SLC1A2, SLC17A5, SLC16A7, SLC16A1, ACSL4	0.0571429	3.42524e-05
GO:0046854	phosphatidylinositol phosphorylation	BP	7	3	PIK3CB, PIK3CA, PIK3C2A	0.0171429	4.62057e-05
GO:0034637	cellular carbohydrate biosynthetic process	BP	6	8	PRPS1, PCK2, MAT2B, GOT1, GMPPB, ENPP1, CSGALNACT2, ALDOB	0.0457143	5.33064e-05
GO:0009084	glutamine family amino acid biosynthetic process	BP	9	3	PYCR2, PRODH2, NAGS	0.0171429	5.98053e-05
GO:0051186	cofactor metabolic process	BP	4	21	SHMT1, SDHB, PPCDC, PAH, MTHFD2, MTHFD1L, ME1, MAT2B, IDH3A, HIBADH, FPGS, FLAD1, ELOVL4, DBT, CYP1A2, ALDOB, ACSL4, ACO2, ACADSB, ACACA, ACAA2	0.12	1.61993e-12
GO:0044106	cellular amine metabolic process	BP	5	38	TAT, SRR, SHMT1, SARDH, RARS2, RARS, PYCR2, PRODH2, PPCDC, PPAT, PAH, NOS1, NAGS, MAT2B, MAOA, IARS, HIBADH, HDC, GSTA1, GSS, GOT1, GLS, GGH, GCLC, GATM, GAD2, FPGS, DUOX2, DDO, DBT, DARS2, BCAT1, ATP2B2, ASNS, ALDH6A1, ACY1, ACAT1, ACADSB	0.217143	1.89038e-12
GO:0006725	cellular aromatic compound metabolic process	BP	4	27	UMPS, UGT1A3, UGT1A10, TYMS, TAT, SHMT1, PRPS1, PPAT, PAH, MTHFD2, MTHFD1L, MAOA, IMPDH1, HDC, GDA, FPGS, FLAD1, DUOX2, CYP2D6, CYP2A6, CYP1B1, CYP1A2, CLYBL, ATP2B2, ANPEP, ALDH6A1, ADSSL1	0.154286	1.95766e-12
GO:0006732	coenzyme metabolic process	BP	5	20	SHMT1, SDHB, PPCDC, PAH, MTHFD2, MTHFD1L, ME1, MAT2B, IDH3A, HIBADH, FPGS, FLAD1, ELOVL4, DBT, ALDOB, ACSL4, ACO2, ACADSB, ACACA, ACAA2	0.114286	2.25919e-12
GO:0015291	secondary active transmembrane transporter activity	MF	5	19	SLC8A1, SLC5A3, SLC5A2, SLC38A3, SLC38A1, SLC35A1, SLC2A9, SLC2A13, SLC26A1, SLC25A22, SLC24A2, SLC24A1, SLC1A2, SLC17A5, SLC16A7, SLC16A1, SLC13A3, SLC12A4, SLC12A3	0.108571	4.1579e-12
GO:0009410	response to xenobiotic stimulus	BP	4	16	UGT2B15, UGT1A6, UGT1A3, MAT2B, MAOA, GSTO2, GSTM5, GSTA1, GSS, GCLC, CYP3A4, CYP2D6, CYP2A6, CYP1B1, CYP1A2, CYP19A1	0.0914286	4.3654e-12
GO:0071466	cellular response to xenobiotic stimulus	BP	5	16	UGT2B15, UGT1A6, UGT1A3, MAT2B, MAOA, GSTO2, GSTM5, GSTA1, GSS, GCLC, CYP3A4, CYP2D6, CYP2A6, CYP1B1, CYP1A2, CYP19A1	0.0914286	4.3654e-12
GO:0006805	xenobiotic metabolic process	BP	4	16	UGT2B15, UGT1A6, UGT1A3, MAT2B, MAOA, GSTO2, GSTM5, GSTA1, GSS, GCLC, CYP3A4, CYP2D6, CYP2A6, CYP1B1, CYP1A2, CYP19A1	0.0914286	4.3654e-12
GO:0018130	heterocycle biosynthetic process	BP	5	23	UMPS, TYMS, PYCR2, PRPS1, PPAT, PKLR, NME4, MTHFD2, MTHFD1L, ME1, MAT2B, IMPDH1, FPGS, FLAD1, DTYMK, CMPK1, ATP2B3, ATP2B2, ATP2B1, ATP1B4, ADSSL1, ADCY3, ADCY1	0.131429	4.04325e-11
GO:0008081	phosphoric diester hydrolase activity	MF	6	12	SMPD3, PLCXD2, PLCH2, PLCB4, PLCB2, PDE7A, PDE6B, PDE5A, PDE4B, PDE4A, PDE1A, ENPP1	0.0685714	1.13426e-10
GO:0016830	carbon-carbon lyase activity	MF	4	9	UMPS, SHMT1, PPCDC, PCK2, HDC, GOT1, GAD2, CLYBL, ALDOB	0.0514286	2.53732e-10
GO:0005759	mitochondrial matrix	CC	7	19	TUFM, SARDH, RARS2, PCK2, NAGS, MUT, IDH3A, HIBADH, GLS, FPGS, DBT, DARS2, ALDH6A1, ALDH1B1, ACSM2A, ACO2, ACAT1, ACADSB, ACAA2	0.108571	2.81443e-10
GO:0009060	aerobic respiration	BP	7	3	SDHB, IDH3A, ACO2	0.0171429	0.00109434
GO:0015294	solute:cation symporter activity	MF	7	11	SLC5A3, SLC5A2, SLC38A1, SLC35A1, SLC2A9, SLC2A13, SLC1A2, SLC17A5, SLC13A3, SLC12A4, SLC12A3	0.0628571	2.02704e-09
GO:0042737	drug catabolic process	BP	5	5	NOS1, CYP3A4, CYP2D6, CYP2A6, CYP1A2	0.0285714	2.05869e-09
GO:0005506	iron ion binding	MF	7	12	SCD, PAH, NOS1, DUOX2, CYP3A4, CYP2D6, CYP2A6, CYP1B1, CYP1A2, CYP19A1, ALOX5, ACO2	0.0685714	7.29011e-06
GO:0020037	heme binding	MF	8	8	NOS1, DUOX2, CYP3A4, CYP2D6, CYP2A6, CYP1B1, CYP1A2, CYP19A1	0.0457143	6.75363e-05
