# Supplementary material for: Sexual Dimorphism and Aging in the Human Hyppocampus: Identification, Validation, and Impact of Differentially Expressed Genes by Factorial Microarray and Network Analysis
Source: Front Aging Neurosci. 2016 Oct 5;8:229. doi: 10.3389/fnagi.2016.00229 (PMC5050216; doi:10.3389/fnagi.2016.00229)
Supplement: Table S6 — Ontology analysis on the Protein-Protein networks (Nucleus 1) according to the sex-dependent effects. [file Table6.xlsx]

## Sheet: Sex Negative
Annotation ID	Functional Annotation	Ontology	Tree Level	Number of occurrences	Genes	Number of occurrences	Fraction of nodes	Hyper-geometric p-value
GO:0006916	anti-apoptosis	BP	7	13	XIAP, TPT1, SPHK2, SERBP1, PRKAA1, PRDX2, MYO18A, MCL1, LRP1, HRK, F7, CITED2, CFLAR	13	0.0371429	0.00407114
GO:0045767	regulation of anti-apoptosis	BP	8	3	SERBP1, PRKAA1, LRP1	3	0.00857143	0.0258701
GO:2000108	positive regulation of leukocyte apoptosis	BP	7	1	WNT5A	1	0.00285714	0.0237101
GO:0070243	regulation of thymocyte apoptosis	BP	10	1	WNT5A	1	0.00285714	0.0285155
GO:0006921	cellular component disassembly involved in apoptosis	BP	6	4	STK24, SPTAN1, PTK2, PAK2	4	0.0114286	0.0285243
GO:0007596	blood coagulation	BP	5	30	VAV2, TRPC6, TFPI, SYK, SLC8A1, SH2B1, SERPINA1, PTPN11, PTK2, PRKCB, PRDX2, PLG, PLCG1, PIK3CG, PECAM1, PDE2A, PDE1A, KCNMA1, HNF4A, HABP4, GNA12, FYN, F7, F5, CD9, CD59, CD244, C9, ATP2B4, ANXA2	30	0.0857143	1.2887e-06
GO:0007599	hemostasis	BP	4	30	VAV2, TRPC6, TFPI, SYK, SLC8A1, SH2B1, SERPINA1, PTPN11, PTK2, PRKCB, PRDX2, PLG, PLCG1, PIK3CG, PECAM1, PDE2A, PDE1A, KCNMA1, HNF4A, HABP4, GNA12, FYN, F7, F5, CD9, CD59, CD244, C9, ATP2B4, ANXA2	30	0.0857143	1.53009e-06
GO:0030168	platelet activation	BP	4	19	VAV2, TRPC6, SYK, SLC8A1, SERPINA1, PTPN11, PRKCB, PLG, PIK3CG, PECAM1, PDE2A, PDE1A, KCNMA1, HABP4, GNA12, FYN, F5, CD9, ATP2B4	19	0.0542857	2.04942e-06
GO:0007598	blood coagulation, extrinsic pathway	BP	6	2	TFPI, F7	2	0.00571429	0.000141083
GO:0031092	platelet alpha granule membrane	CC	8	2	PECAM1, CD9	2	0.00571429	0.000475997
GO:0016514	SWI/SNF complex	CC	6	6	SMARCC1, SMARCA4, SMARCA2, NCR1, ARID1B, ACTL6B	6	0.0171429	2.72837e-08
GO:0070603	SWI/SNF-type complex	CC	5	6	SMARCC1, SMARCA4, SMARCA2, NCR1, ARID1B, ACTL6B	6	0.0171429	4.34177e-07
GO:0071778	WINAC complex	CC	6	3	SMARCC1, SMARCA4, SMARCA2	3	0.00857143	5.13353e-06
GO:0030449	regulation of complement activation	BP	8	3	MASP1, CD59, C3	3	0.00857143	5.13353e-06
GO:0001905	activation of membrane attack complex	BP	5	2	CD59, C3	2	0.00571429	1.4637e-05
GO:0001969	regulation of activation of membrane attack complex	BP	6	2	CD59, C3	2	0.00571429	1.4637e-05
GO:0048013	ephrin receptor signaling pathway	BP	7	3	PTPN11, PTK2, EPHA5	3	0.00857143	2.3038e-05
GO:0005005	transmembrane-ephrin receptor activity	MF	10	2	EPHB2, EPHA5	2	0.00571429	0.000277033
GO:0030056	hemidesmosome	CC	8	3	JUP, ITGB4, DST	3	0.00857143	2.3038e-05
GO:0007411	axon guidance	BP	5	21	WNT5A, VAV2, TRPC6, TRIO, SPTAN1, SIAH1, PTPN11, PTK2, PLXNA3, PLCG1, PAK2, NRP1, GSK3B, FZD3, FYN, EPHB2, DLG3, CNTN1, CLTA, CACNB2, ARHGEF11	21	0.06	2.88627e-05
GO:0007409	axonogenesis	BP	8	24	WNT5A, VAV2, ULK1, TRPC6, TRIO, SPTAN1, SIAH1, PTPN11, PTK2, PLXNA3, PLCG1, PAK2, NRP1, MAP1B, GSK3B, FZD3, FYN, EPHB2, EP300, DLG3, CNTN1, CLTA, CACNB2, ARHGEF11	24	0.0685714	0.000185834
GO:0045542	positive regulation of cholesterol biosynthetic process	BP	8	2	PRKAA1, FGF1	2	0.00571429	5.74802e-05
GO:0090205	positive regulation of cholesterol metabolic process	BP	7	2	PRKAA1, FGF1	2	0.00571429	0.000141083
GO:0050681	androgen receptor binding	MF	8	5	SMARCA4, PRKCB, EP300, CCNE1, AR	5	0.0142857	0.000217946
GO:0030521	androgen receptor signaling pathway	BP	6	6	SMARCA4, NR0B2, NCOA2, EP300, CCNE1, AR	6	0.0171429	0.000330117
GO:0009070	serine family amino acid biosynthetic process	BP	9	1	SHMT1	1	0.00285714	0.0336725
GO:0009067	aspartate family amino acid biosynthetic process	BP	9	1	GOT1	1	0.00285714	0.070927
GO:0009069	serine family amino acid metabolic process	BP	8	1	SHMT1	1	0.00285714	0.132854
GO:0008652	cellular amino acid biosynthetic process	BP	8	3	SHMT1, MAT2B, GOT1	3	0.00857143	0.184645
GO:0004882	androgen receptor activity	MF	7	1	AR	1	0.00285714	0.000600161
GO:0060765	regulation of androgen receptor signaling pathway	BP	7	2	SMARCA4, EP300	2	0.00571429	0.0053479
GO:0005497	androgen binding	MF	5	1	AR	1	0.00285714	0.00571418
GO:0060766	negative regulation of androgen receptor signaling pathway	BP	7	1	SMARCA4	1	0.00285714	0.015238
GO:0003707	steroid hormone receptor activity	MF	6	6	NR2C2, NR0B2, HNF4G, HNF4A, ESRRG, AR	6	0.0171429	0.000229803
GO:0010893	positive regulation of steroid biosynthetic process	BP	7	2	PRKAA1, FGF1	2	0.00571429	0.00154484
GO:0004769	steroid delta-isomerase activity	MF	6	1	EBP	1	0.00285714	0.00177121
GO:0035258	steroid hormone receptor binding	MF	7	5	SMARCA4, PRKCB, EP300, CCNE1, AR	5	0.0142857	0.00199686
GO:0030518	steroid hormone receptor signaling pathway	BP	5	6	SMARCA4, NR0B2, NCOA2, EP300, CCNE1, AR	6	0.0171429	0.00548135
GO:0033143	regulation of steroid hormone receptor signaling pathway	BP	5	3	SMARCA4, EP300, AR	3	0.00857143	0.006636
GO:0030877	beta-catenin destruction complex	CC	4	2	SIAH1, GSK3B	2	0.00571429	0.000277033
GO:0034747	Axin-APC-beta-catenin-GSK3B complex	CC	4	2	JUP, GSK3B	2	0.00571429	0.000475997
GO:0030178	negative regulation of Wnt receptor signaling pathway	BP	6	8	WWOX, WNT5A, TLE1, MCC, LRP1, CSNK1E, JUP, FGF9	8	0.0228571	0.000175233
GO:0007179	transforming growth factor beta receptor signaling pathway	BP	7	8	UBE2D3, TDGF1, SNX6, SMURF2, SMAD5, DUSP22, CITED2, CDKN1C	8	0.0228571	0.00234015
GO:0017015	regulation of transforming growth factor beta receptor signaling pathway	BP	8	5	TDGF1, SNX6, SMURF2, CITED2, CDKN1C	5	0.0142857	0.00472708
GO:0030618	transforming growth factor beta receptor, pathway-specific cytoplasmic mediator activity	MF	6	1	SMAD5	1	0.00285714	0.00571418
GO:0005072	transforming growth factor beta receptor, cytoplasmic mediator activity	MF	5	1	SMAD5	1	0.00285714	0.0237101
GO:0071560	cellular response to transforming growth factor beta stimulus	BP	7	1	WNT5A	1	0.00285714	0.0285155
GO:0016055	Wnt receptor signaling pathway	BP	5	14	WWOX, WNT5A, TLE1, TBL1XR1, TBL1X, PPP2CA, MCC, LRP1, CSNK1E, JUP, GSK3B, FZD3, FGF9, CCNE1	14	0.04	0.000587598
GO:0060070	canonical Wnt receptor signaling pathway	BP	6	9	WNT5A, TBL1XR1, TBL1X, MCC, CSNK1E, JUP, GSK3B, FZD3, FGF9	9	0.0257143	0.00191108
GO:0030111	regulation of Wnt receptor signaling pathway	BP	6	9	WWOX, WNT5A, TLE1, PPP2CA, MCC, LRP1, CSNK1E, JUP, FGF9	9	0.0257143	0.00249413
GO:0003308	negative regulation of Wnt receptor signaling pathway involved in heart development	BP	7	1	JUP	1	0.00285714	0.00348494
GO:0090263	positive regulation of canonical Wnt receptor signaling pathway	BP	7	3	CSNK1E, JUP, FGF9	3	0.00857143	0.0162328
GO:0045786	negative regulation of cell cycle	BP	5	23	TP53BP2, SMARCA4, PRKAB2, PRKAA1, PKD1, PA2G4, MAPK12, HNF4A, H2AFX, GAS7, DST, CHEK2, CDKN1C, CDK6, CDC16, CDC14B, CCNG2, CCNE2, CCNB2, CCNB1, CAB39, ATR, ADCYAP1	23	0.0657143	3.29811e-05
GO:0007050	cell cycle arrest	BP	5	18	PRKAB2, PRKAA1, PKD1, PA2G4, MAPK12, H2AFX, GAS7, DST, CHEK2, CDKN1C, CDC16, CDC14B, CCNG2, CCNE2, CCNB2, CCNB1, CAB39, ATR	18	0.0514286	0.00046407
GO:0048011	nerve growth factor receptor signaling pathway	BP	7	14	YWHAE, VAV2, ULK1, TRIO, PLCG1, PDE1A, MAPK12, KALRN, GSK3B, DUSP6, CLTA, CAMK4, ARHGEF11, ADCYAP1	14	0.04	0.000351529
GO:0008543	fibroblast growth factor receptor signaling pathway	BP	7	7	WNT5A, PTPN11, PLCG1, FGF9, FGF20, FGF1, DUSP6	7	0.02	0.000404771
GO:0003712	transcription cofactor activity	MF	4	26	TRERF1, TLE1, TBL1XR1, TBL1X, TAF11, SUB1, SMARCC1, SMARCA4, SMARCA2, SIN3B, PRKCB, PLRG1, NR2C2, NR0B2, NMI, NCOA2, JUP, GTF2F1, GPS2, EP300, DDX1, CITED2, CCNE1, CBFA2T2, ATF7IP, ARID1B	26	0.0742857	7.78375e-07
GO:0003714	transcription corepressor activity	MF	5	11	TLE1, TBL1XR1, TBL1X, SMARCA4, SIN3B, PLRG1, NR0B2, GPS2, CITED2, CBFA2T2, ATF7IP	11	0.0314286	0.000345507
GO:0003713	transcription coactivator activity	MF	5	14	TRERF1, TAF11, SUB1, SMARCC1, SMARCA2, PRKCB, NR2C2, NCOA2, JUP, GTF2F1, EP300, CITED2, CCNE1, ARID1B	14	0.04	0.000467408
GO:0016585	chromatin remodeling complex	CC	4	9	TBL1XR1, TBL1X, SMARCC1, SMARCA4, SMARCA2, NCR1, CHD3, ARID1B, ACTL6B	9	0.0257143	0.00029464
GO:0032588	trans-Golgi network membrane	CC	5	2	STX6, KIF13A	2	0.00571429	0.000277033
GO:0042975	peroxisome proliferator activated receptor binding	MF	5	2	NR0B2, EP300	2	0.00571429	0.000475997
GO:0042162	telomeric DNA binding	MF	6	3	XRCC5, POT1, HNRNPD	3	0.00857143	0.000512597
GO:0034014	response to triglyceride	BP	6	1	SERPINA1	1	0.00285714	0.000600161
GO:0001588	dopamine receptor activity, coupled via Gs	MF	9	1	DRD5	1	0.00285714	0.000600161
GO:0001642	group III metabotropic glutamate receptor activity	MF	8	1	GRM7	1	0.00285714	0.000600161
GO:0034498	early endosome to Golgi transport	BP	7	1	SNX1	1	0.00285714	0.000600161
GO:0004674	protein serine/threonine kinase activity	MF	7	28	ULK1, TSSK6, TRIO, TLK1, STK24, PRKCB, PRKAA1, PAK7, PAK2, MYLK, MAPK15, MAPK12, MAP3K12, MAP2K4, MAP2K3, CSNK1E, KALRN, GSK3B, EEF2K, CHEK2, CDK6, CDC42BPA, CAMK4, CAB39, BCR, AURKA, ATR, ACVR1B	28	0.08	9.137e-07
GO:0019814	immunoglobulin complex	CC	4	2	SYK, IGHM	2	0.00571429	1.4637e-05
GO:0019815	B cell receptor complex	CC	5	2	SYK, IGHM	2	0.00571429	1.4637e-05
GO:0002757	immune response-activating signal transduction	BP	4	13	SYK, SLA2, PRKCB, PLCG1, PAK2, NOD1, MAP2K4, MAP2K3, IGHM, HLA-DRA, FYN, DUSP6, CR1	13	0.0371429	0.000422054
GO:0042492	gamma-delta T cell differentiation	BP	9	2	SYK, JAG2	2	0.00571429	0.000475997
GO:0042223	interleukin-3 biosynthetic process	BP	5	1	SYK	1	0.00285714	0.000600161
GO:0005546	phosphatidylinositol-4,5-bisphosphate binding	MF	6	1	ANXA2	1	0.00285714	0.0928407
GO:0046488	phosphatidylinositol metabolic process	BP	6	3	SYNJ1, PIK3CG, PIK3C2A	3	0.00857143	0.129019
GO:0004437	inositol or phosphatidylinositol phosphatase activity	MF	7	1	SYNJ1	1	0.00285714	0.149789
GO:0006661	phosphatidylinositol biosynthetic process	BP	7	1	PIK3C2A	1	0.00285714	0.339187
GO:0048016	inositol phosphate-mediated signaling	BP	6	1	DRD5	1	0.00285714	0.40101
GO:0009071	serine family amino acid catabolic process	BP	9	1	SHMT1	1	0.00285714	0.0336725
GO:0009068	aspartate family amino acid catabolic process	BP	9	1	GOT1	1	0.00285714	0.0510561
GO:0009065	glutamine family amino acid catabolic process	BP	9	1	GOT1	1	0.00285714	0.0928407
GO:0045401	positive regulation of interleukin-3 biosynthetic process	BP	7	1	SYK	1	0.00285714	0.000600161
GO:0045399	regulation of interleukin-3 biosynthetic process	BP	6	1	SYK	1	0.00285714	0.000600161
GO:0032672	regulation of interleukin-3 production	BP	5	1	SYK	1	0.00285714	0.000600161
GO:0032632	interleukin-3 production	BP	4	1	SYK	1	0.00285714	0.00177121
GO:0050663	cytokine secretion	BP	4	1	WNT5A	1	0.00285714	0.392333
GO:0032680	regulation of tumor necrosis factor production	BP	5	1	NOD1	1	0.00285714	0.392333
GO:0032640	tumor necrosis factor production	BP	5	1	NOD1	1	0.00285714	0.392333
GO:0034612	response to tumor necrosis factor	BP	6	1	ADAM10	1	0.00285714	0.40101
GO:0071706	tumor necrosis factor superfamily cytokine production	BP	4	1	NOD1	1	0.00285714	0.435114
GO:0032760	positive regulation of tumor necrosis factor production	BP	5	1	NOD1	1	0.00285714	0.124562
GO:0005152	interleukin-1 receptor antagonist activity	MF	6	1	PXDN	1	0.00285714	0.00843275
GO:0050718	positive regulation of interleukin-1 beta secretion	BP	7	1	WNT5A	1	0.00285714	0.0449617
GO:0032755	positive regulation of interleukin-6 production	BP	5	2	WNT5A, NOD1	2	0.00571429	0.025065
GO:0001666	response to hypoxia	BP	4	7	SLC8A1, SERPINA1, PRKAA1, KCNMA1, EP300, CITED2, CCNB1	7	0.02	0.0668234
GO:0071453	cellular response to oxygen levels	BP	5	1	CCNB1	1	0.00285714	0.149789
GO:0008286	insulin receptor signaling pathway	BP	7	10	SORBS1, SMARCC1, PTPN11, PRKAB2, PRKAA1, FGF9, FGF20, FGF1, EEF2K, CAB39	10	0.0285714	0.00138326
GO:0005899	insulin receptor complex	CC	8	1	SORBS1	1	0.00285714	0.00177121
GO:0032869	cellular response to insulin stimulus	BP	7	11	SORBS1, SMARCC1, PTPN11, PRKAB2, PRKAA1, GOT1, FGF9, FGF20, FGF1, EEF2K, CAB39	11	0.0314286	0.00279383
GO:0032868	response to insulin stimulus	BP	6	12	SORBS1, SMARCC1, PTPN11, PRKAB2, PRKAA1, GOT1, FGF9, FGF20, FGF1, EEF2K, CAB39, AR	12	0.0342857	0.00617892
GO:0043568	positive regulation of insulin-like growth factor receptor signaling pathway	BP	5	1	AR	1	0.00285714	0.0285155
GO:0019430	removal of superoxide radicals	BP	6	1	PRDX2	1	0.00285714	0.0449617
GO:0071451	cellular response to superoxide	BP	8	1	PRDX2	1	0.00285714	0.0449617
GO:0000303	response to superoxide	BP	7	1	PRDX2	1	0.00285714	0.0640556
GO:0006801	superoxide metabolic process	BP	5	1	PRDX2	1	0.00285714	0.202682
GO:0030375	thyroid hormone receptor coactivator activity	MF	5	1	NCOA2	1	0.00285714	0.00348494
GO:0010861	thyroid hormone receptor activator activity	MF	4	1	NCOA2	1	0.00285714	0.00571418
GO:0045880	positive regulation of smoothened signaling pathway	BP	6	1	FGF9	1	0.00285714	0.039161
GO:0008589	regulation of smoothened signaling pathway	BP	6	1	FGF9	1	0.00285714	0.184778
GO:0007224	smoothened signaling pathway	BP	5	1	FGF9	1	0.00285714	0.357087
GO:0035567	non-canonical Wnt receptor signaling pathway	BP	6	1	WNT5A	1	0.00285714	0.257267
GO:0061341	non-canonical Wnt receptor signaling pathway involved in heart development	BP	7	1	WNT5A	1	0.00285714	0.000600161
GO:0000288	nuclear-transcribed mRNA catabolic process, deadenylation-dependent decay	BP	9	6	RQCD1, EXOSC4, EIF4A2, DCP1B, DCP1A, CNOT6L	6	0.0171429	0.000260044
GO:0000956	nuclear-transcribed mRNA catabolic process	BP	8	7	RQCD1, GSPT1, EXOSC4, EIF4A2, DCP1B, DCP1A, CNOT6L	7	0.02	0.00104029
GO:0006402	mRNA catabolic process	BP	7	7	RQCD1, GSPT1, EXOSC4, EIF4A2, DCP1B, DCP1A, CNOT6L	7	0.02	0.00187636
GO:0006401	RNA catabolic process	BP	6	8	RQCD1, HNRNPD, GSPT1, EXOSC4, EIF4A2, DCP1B, DCP1A, CNOT6L	8	0.0228571	0.00220653
GO:0000291	nuclear-transcribed mRNA catabolic process, exonucleolytic	BP	9	3	EXOSC4, DCP1B, DCP1A	3	0.00857143	0.00256374
GO:0043928	exonucleolytic nuclear-transcribed mRNA catabolic process involved in deadenylation-dependent decay	BP	10	3	EXOSC4, DCP1B, DCP1A	3	0.00857143	0.00256374
GO:0000289	nuclear-transcribed mRNA poly(A) tail shortening	BP	10	3	RQCD1, EIF4A2, CNOT6L	3	0.00857143	0.00299382
GO:0050685	positive regulation of mRNA processing	BP	7	1	CCNB1	1	0.00285714	0.00348494
GO:0071025	RNA surveillance	BP	7	1	EXOSC4	1	0.00285714	0.00348494
GO:0071027	nuclear RNA surveillance	BP	8	1	EXOSC4	1	0.00285714	0.00348494
GO:0071028	nuclear mRNA surveillance	BP	9	1	EXOSC4	1	0.00285714	0.00348494
GO:0031442	positive regulation of mRNA 3'-end processing	BP	8	1	CCNB1	1	0.00285714	0.00348494
GO:0070934	CRD-mediated mRNA stabilization	BP	9	1	HNRNPU	1	0.00285714	0.00571418
GO:0070937	CRD-mediated mRNA stability complex	CC	4	1	HNRNPU	1	0.00285714	0.00571418
GO:0031440	regulation of mRNA 3'-end processing	BP	8	1	CCNB1	1	0.00285714	0.00571418
GO:0000184	nuclear-transcribed mRNA catabolic process, nonsense-mediated decay	BP	9	3	GSPT1, DCP1B, DCP1A	3	0.00857143	0.0058916
GO:0043488	regulation of mRNA stability	BP	7	3	SERBP1, HNRNPU, HNRNPD	3	0.00857143	0.006636
GO:0000178	exosome (RNase complex)	CC	4	2	SKIV2L2, EXOSC4	2	0.00571429	0.00770794
GO:0043487	regulation of RNA stability	BP	7	3	SERBP1, HNRNPU, HNRNPD	3	0.00857143	0.00923513
GO:0043489	RNA stabilization	BP	8	2	HNRNPU, HNRNPD	2	0.00571429	0.0140255
GO:0048255	mRNA stabilization	BP	8	2	HNRNPU, HNRNPD	2	0.00571429	0.0140255
GO:0008143	poly(A) RNA binding	MF	6	1	DDX1	1	0.00285714	0.0237101
GO:0006397	mRNA processing	BP	6	15	SKIV2L2, RQCD1, PUF60, PRPF31, PNN, PLRG1, NHP2L1, HNRNPU, HNRNPD, GTF2F1, FUS, EIF4A2, DDX1, CNOT6L, CCNB1	15	0.0428571	0.02716
GO:0031124	mRNA 3'-end processing	BP	7	4	RQCD1, EIF4A2, CNOT6L, CCNB1	4	0.0114286	0.0285243
GO:0071044	histone mRNA catabolic process	BP	9	1	EXOSC4	1	0.00285714	0.0449617
GO:0031123	RNA 3'-end processing	BP	6	4	RQCD1, EIF4A2, CNOT6L, CCNB1	4	0.0114286	0.0509217
GO:0000932	cytoplasmic mRNA processing body	CC	4	2	RQCD1, DCP1A	2	0.00571429	0.0616174
GO:0003730	mRNA 3'-UTR binding	MF	6	1	SERBP1	1	0.00285714	0.0928407
GO:0000398	nuclear mRNA splicing, via spliceosome	BP	9	10	SKIV2L2, PRPF31, PNN, PLRG1, NHP2L1, HNRNPU, HNRNPD, GTF2F1, FUS, DDX1	10	0.0285714	0.00976349
GO:0000377	RNA splicing, via transesterification reactions with bulged adenosine as nucleophile	BP	8	10	SKIV2L2, PRPF31, PNN, PLRG1, NHP2L1, HNRNPU, HNRNPD, GTF2F1, FUS, DDX1	10	0.0285714	0.00976349
GO:0000375	RNA splicing, via transesterification reactions	BP	7	10	SKIV2L2, PRPF31, PNN, PLRG1, NHP2L1, HNRNPU, HNRNPD, GTF2F1, FUS, DDX1	10	0.0285714	0.0116254
GO:0008380	RNA splicing	BP	6	12	SKIV2L2, PUF60, PRPF31, PPP2CA, PNN, PLRG1, NHP2L1, HNRNPU, HNRNPD, GTF2F1, FUS, DDX1	12	0.0342857	0.0416889
GO:0004828	serine-tRNA ligase activity	MF	7	1	SARS2	1	0.00285714	0.00177121
GO:0006434	seryl-tRNA aminoacylation	BP	7	1	SARS2	1	0.00285714	0.00177121
GO:0072669	tRNA-splicing ligase complex	CC	4	1	DDX1	1	0.00285714	0.00571418
GO:0046966	thyroid hormone receptor binding	MF	5	2	TAF11, NR0B2	2	0.00571429	0.033389

## Sheet: Sex Positive
Annotation ID	Functional Annotation	Ontology	Tree Level	Number of occurrences	Genes	Fraction of nodes	Hyper-geometric p-value
GO:0060548	negative regulation of cell death	BP	4	73	WT1, WNT16, VEGFA, TPT1, TP63, THBS1, TGFA, TERT, STRADB, STAT5B, SOD2, SMO, SMAD7, SMAD6, SMAD3, SERPINB2, RPS6KB1, ROCK1, RIPK2, PRLR, PIK3R2, PIK3CG, PIK3CA, PCGF2, PAX8, NUP62, NTRK3, NRG1, NFKBIA, MSX1, MSH2, MECOM, MDM2, MAPK8, NAIP, KLHL20, KITLG, JAK3, ITGAV, IL6, IGF1R, HSPD1, HSPA9, HIPK2, GRIK2, GCLC, FOXA1, FGFR2, FCER1G, FAS, F3, ERBB3, DNAJC5, COL2A1, CNTFR, CITED2, CFDP1, CDKN2D, C…	0.0751802	3.01124e-11
GO:0043069	negative regulation of programmed cell death	BP	5	71	WT1, VEGFA, TPT1, TP63, THBS1, TGFA, TERT, STRADB, STAT5B, SOD2, SMO, SMAD7, SMAD6, SMAD3, SERPINB2, RPS6KB1, ROCK1, RIPK2, PRLR, PIK3R2, PIK3CG, PIK3CA, PCGF2, PAX8, NUP62, NRG1, NFKBIA, MSX1, MSH2, MECOM, MDM2, MAPK8, NAIP, KLHL20, KITLG, JAK3, ITGAV, IL6, IGF1R, HSPD1, HSPA9, HIPK2, GRIK2, GCLC, FOXA1, FGFR2, FCER1G, FAS, F3, ERBB3, DNAJC5, COL2A1, CNTFR, CITED2, CFDP1, CDKN2D, CD44, CBX4, CAT…	0.0731205	6.34298e-11
GO:0043066	negative regulation of apoptosis	BP	6	70	WT1, VEGFA, TPT1, TP63, THBS1, TGFA, TERT, STRADB, STAT5B, SOD2, SMO, SMAD7, SMAD6, SMAD3, SERPINB2, RPS6KB1, ROCK1, RIPK2, PRLR, PIK3R2, PIK3CG, PIK3CA, PCGF2, PAX8, NUP62, NRG1, NFKBIA, MSX1, MSH2, MDM2, MAPK8, NAIP, KLHL20, KITLG, JAK3, ITGAV, IL6, IGF1R, HSPD1, HSPA9, HIPK2, GRIK2, GCLC, FOXA1, FGFR2, FCER1G, FAS, F3, ERBB3, DNAJC5, COL2A1, CNTFR, CITED2, CFDP1, CDKN2D, CD44, CBX4, CAT, BRAF,…	0.0720906	1.07497e-10
GO:0012502	induction of programmed cell death	BP	6	54	ZNF443, WWOX, WT1, USP7, TRIO, TRAIP, TP63, TP53INP1, TIAM1, THBS1, TERF1, STAT5B, SOS2, SMAD3, RUNX3, RAC1, PVRL2, PREX1, PPP3R1, PPP1R13B, PLEKHG2, PLAGL1, ERCC6, PAWR, MSH6, MSH2, MAPK8, LYST, PPP2R5C, IL23A, HIPK2, HIP1, GRIK2, FEM1B, FAS, DCC, CUL5, COL4A3, CEBPG, CASP9, CASP2, CASP10, CADM1, BNIP1, BIK, BCL2L1, BCL2, BBC3, BAD, ATM, ARHGEF2, ARHGEF12, APOE, AKAP13	0.0556128	2.27611e-08
GO:0006917	induction of apoptosis	BP	7	53	ZNF443, WWOX, WT1, USP7, TRIO, TRAIP, TP63, TP53INP1, TIAM1, THBS1, TERF1, STAT5B, SOS2, SMAD3, RUNX3, RAC1, PVRL2, PREX1, PPP3R1, PPP1R13B, PLEKHG2, PLAGL1, ERCC6, PAWR, MSH6, MSH2, MAPK8, LYST, PPP2R5C, IL23A, HIPK2, HIP1, FEM1B, FAS, DCC, CUL5, COL4A3, CEBPG, CASP9, CASP2, CASP10, CADM1, BNIP1, BIK, BCL2L1, BCL2, BBC3, BAD, ATM, ARHGEF2, ARHGEF12, APOE, AKAP13	0.0545829	4.79001e-08
GO:0051402	neuron apoptosis	BP	6	25	TP63, TGFA, SOD2, ROCK1, NF1, MSH2, MAX, ITGA1, IL6, HIPK2, GRIK2, GCLC, FAS, ERBB3, DNAJC5, CNTFR, CDK5, CASP2, BRAF, BCL2L1, BCL2, BARHL1, ATM, ASCL1, AGAP2	0.0257467	2.59211e-07
GO:0070997	neuron death	BP	4	25	TP63, TGFA, SOD2, ROCK1, NF1, MSH2, MAX, ITGA1, IL6, HIPK2, GRIK2, GCLC, FAS, ERBB3, DNAJC5, CNTFR, CDK5, CASP2, BRAF, BCL2L1, BCL2, BARHL1, ATM, ASCL1, AGAP2	0.0257467	4.87864e-07
GO:0043523	regulation of neuron apoptosis	BP	7	23	TP63, TGFA, SOD2, ROCK1, NF1, MSH2, ITGA1, IL6, HIPK2, GRIK2, GCLC, ERBB3, DNAJC5, CNTFR, CDK5, CASP2, BRAF, BCL2L1, BCL2, BARHL1, ATM, ASCL1, AGAP2	0.0236869	6.16344e-07
GO:0033024	mast cell apoptosis	BP	5	3	KITLG, FCER1G, ADAM17	0.0030896	1.95816e-05
GO:0034349	glial cell apoptosis	BP	6	2	CASP9, BCL2	0.00205973	0.000294831
GO:0031557	induction of programmed cell death in response to chemical stimulus	BP	7	2	MAPK8, GRIK2	0.00205973	0.00266238
GO:0033032	regulation of myeloid cell apoptosis	BP	7	4	KITLG, FCER1G, BCL2, ADAM17	0.00411946	0.000246666
GO:0043281	regulation of caspase activity	BP	7	17	THBS1, TERF1, SMAD6, SMAD3, NAIP, JAK2, IL6, HSPD1, HIP1, FAS, F3, COL4A3, CDKN2D, CASP9, CASP1, BBC3, BAD	0.0175077	0.00397552
GO:0030194	positive regulation of blood coagulation	BP	6	5	USF1, THBS1, PLG, F3, CD36	0.00514933	0.000562703
GO:0050818	regulation of coagulation	BP	4	10	USF1, THBS1, SERPINE2, SERPINB2, PLG, PLAT, PDGFA, F3, CD36, APOE	0.0102987	0.000364386
GO:0043534	blood vessel endothelial cell migration	BP	7	8	VEGFA, THBS1, PLCG1, NF1, ITGB1, HDAC7, APOE, APOA1	0.00823893	0.00103967
GO:0048011	nerve growth factor receptor signaling pathway	BP	7	38	TSC2, TRIO, TIAM1, SPRY1, SOS2, SHC3, RIPK2, RICTOR, RAPGEF1, RAC1, PRKAR2B, PREX1, PLEKHG2, PLCG1, PIK3R2, PIK3CB, PIK3CA, PDE1C, PCSK5, NTRK2, NFKBIA, MEF2A, MDM2, MAPKAP1, MAPK8, MAP2K5, ITPR2, CLTC, CASP9, CASP2, BRAF, BAD, ARHGEF2, ARHGEF12, AKAP13, ADCY9, ADCY2, ADAM17	0.0391349	1.58985e-08
GO:0033148	positive regulation of estrogen receptor signaling pathway	BP	7	2	NCOA3, FOXA1	0.00205973	0.00266238
GO:0030520	estrogen receptor signaling pathway	BP	6	5	TAF7, RARA, NCOA3, FOXA1, DYX1C1	0.00514933	0.00409655
GO:0003708	retinoic acid receptor activity	MF	6	5	RXRG, RXRA, RARG, RARB, RARA	0.00514933	5.68521e-07
GO:0008543	fibroblast growth factor receptor signaling pathway	BP	7	16	THBS1, SPRY1, RAB14, PTPN11, PLCG1, PIK3R4, PIK3R2, PIK3CB, PIK3CA, GAB1, FGFR2, FGFR1, FGF8, FGF7, FGF5, FGF14	0.0164779	4.39048e-06
GO:0046966	thyroid hormone receptor binding	MF	5	10	TRIP6, TAF7, NUP62, NCOA3, MED30, MED16, MED14, MED12, JMJD1C, HR	0.0102987	1.2272e-06
GO:0032868	response to insulin stimulus	BP	6	34	USF1, TSC2, STRADB, SORBS1, SOCS1, SHC3, RXRA, RPS6KB1, RHOQ, RHEB, PTPN2, PTPN11, PRKAG2, PIK3R4, PIK3R2, PIK3CB, PIK3CA, NAMPT, MAX, KAT2B, IGF2, IL6, IGF1R, HMGCS2, GAB1, FGFR2, FGFR1, FGF8, FGF7, FGF5, ERBB3, BCL2, BAIAP2, ALDOB	0.0350154	8.60397e-06
GO:0032869	cellular response to insulin stimulus	BP	7	31	USF1, TSC2, STRADB, SORBS1, SOCS1, SHC3, RXRA, RPS6KB1, RHOQ, RHEB, PTPN2, PTPN11, PRKAG2, PIK3R4, PIK3R2, PIK3CB, PIK3CA, NAMPT, KAT2B, IGF2, IGF1R, HMGCS2, GAB1, FGFR2, FGFR1, FGF8, FGF7, FGF5, ERBB3, BAIAP2, ALDOB	0.0319258	1.27749e-06
GO:0008286	insulin receptor signaling pathway	BP	7	25	TSC2, STRADB, SORBS1, SOCS1, SHC3, RPS6KB1, RHOQ, RHEB, PTPN2, PTPN11, PRKAG2, PIK3R4, PIK3R2, PIK3CB, PIK3CA, NAMPT, IGF2, IGF1R, GAB1, FGFR2, FGFR1, FGF8, FGF7, FGF5, BAIAP2	0.0257467	8.67974e-06
GO:0031994	insulin-like growth factor I binding	MF	6	3	ITGAV, IGFBP5, IGF1R	0.0030896	0.00058214
GO:0042809	vitamin D receptor binding	MF	5	7	TAF7, RXRA, MED30, MED16, MED14, MED12, HR	0.00720906	5.32487e-06
GO:0070091	glucagon secretion	BP	7	2	IL6, GIP	0.00205973	0.00266238
GO:0021910	smoothened signaling pathway involved in ventral spinal cord patterning	BP	6	2	SMO, GLI2	0.00205973	0.00112058
GO:0048008	platelet-derived growth factor receptor signaling pathway	BP	7	5	VEGFA, SGPL1, PDGFA, F3, ARID5B	0.00514933	0.00409655
GO:0014063	negative regulation of serotonin secretion	BP	9	1	MAOB	0.00102987	0.00443444
GO:0000303	response to superoxide	BP	7	4	SOD2, ERCC6, FANCC, CD36	0.00411946	0.00409197
GO:0014037	Schwann cell differentiation	BP	7	4	NF1, ERBB3, DICER1, CDK5	0.00411946	0.0010642
GO:0014044	Schwann cell development	BP	8	3	NF1, DICER1, CDK5	0.0030896	0.00110291
GO:0010624	regulation of Schwann cell proliferation	BP	5	2	RNF10, DICER1	0.00205973	0.00112058
GO:0021860	pyramidal neuron development	BP	7	2	OGDH, FGFR2	0.00205973	0.00112058
GO:0021859	pyramidal neuron differentiation	BP	6	2	OGDH, FGFR2	0.00205973	0.00112058
GO:0021778	oligodendrocyte cell fate specification	BP	8	2	SOX6, ASCL1	0.00205973	0.00112058
GO:0021780	glial cell fate specification	BP	7	2	SOX6, ASCL1	0.00205973	0.00112058
GO:0060253	negative regulation of glial cell proliferation	BP	4	2	RNF10, DICER1	0.00205973	0.00266238
GO:0007409	axonogenesis	BP	8	60	WNT16, VCAN, TYROBP, TRIO, TIAM1, SRGAP1, SOS2, SMO, SKIL, SEMA3F, RXRA, ROCK1, RANBP9, RAC1, PTPN11, PLCG1, PITPNA, PIP5K1C, PAK2, PAK1, NTRK3, NRP2, MYH10, MAP1B, L1CAM, ITGB1, ITGAV, ITGA9, ITGA2B, ITGA1, IGF1R, HSP90AA1, GLI2, FGFR2, FGFR1, EZR, EVL, ETV1, ERBB3, EPHA4, EFNB1, EFNA5, DRD2, DCC, COL6A1, COL4A3, COL2A1, CLTC, CLASP1, CDK5, CAP2, CACNB2, CACNA1I, BCL2, BAIAP2, ARHGEF12, APOE, AP…	0.061792	1.93247e-07
GO:0007411	axon guidance	BP	5	45	TYROBP, TRIO, SRGAP1, SOS2, SMO, SEMA3F, ROCK1, RANBP9, RAC1, PTPN11, PLCG1, PITPNA, PIP5K1C, PAK2, PAK1, NRP2, MYH10, L1CAM, ITGB1, ITGAV, ITGA9, ITGA2B, ITGA1, HSP90AA1, GLI2, FGFR1, EZR, EVL, ETV1, EPHA4, EFNB1, EFNA5, DCC, COL6A1, COL4A3, COL2A1, CLTC, CLASP1, CDK5, CAP2, CACNB2, CACNA1I, ARHGEF12, AGAP2, ACTG1	0.046344	2.33838e-06
GO:0031103	axon regeneration	BP	9	6	VCAN, RXRA, NTRK3, MAP1B, BCL2, APOE	0.0061792	0.000289266
GO:0007160	cell-matrix adhesion	BP	5	25	UTRN, TSC2, TRIP6, THBS1, SORBS1, SMAD3, RAC1, PPFIA1, PIK3CB, ONECUT1, NID1, NF1, MACF1, ITGB5, ITGB1, ITGAV, ITGA8, ITGA2B, ITGA1, DDR1, CDK5, CD44, CD36, BCL6, BCL2	0.0257467	1.8675e-07
GO:0030155	regulation of cell adhesion	BP	4	31	UTRN, TSC2, TNFSF11, THBS1, STAT5B, SMAD7, SMAD3, SERPINE2, PTPN11, PPAP2B, PLG, PIK3CB, ONECUT1, NRG1, NF1, MACF1, LAMA3, L1CAM, JAM2, JAK2, ITGB1, ITGAV, ERBB3, DLL1, DDR1, CITED2, CD47, CD36, BCL6, BCL2, ADAM10	0.0319258	7.00646e-07
GO:0031102	neuron projection regeneration	BP	5	8	VCAN, SMO, RXRA, NTRK3, MAP1B, FAS, BCL2, APOE	0.00823893	1.30499e-05
GO:0008305	integrin complex	CC	8	9	ITGB5, ITGB1, ITGAV, ITGAM, ITGA9, ITGA8, ITGA4, ITGA2B, ITGA1	0.0092688	1.02303e-05
GO:0031643	positive regulation of myelination	BP	10	2	RNF10, DICER1	0.00205973	0.000294831
GO:0008134	transcription factor binding	MF	4	45	WWP2, USP7, USF1, TWIST1, TRIP6, TCF4, TAF7, STK36, SORBS3, SMAD3, SMAD2, RUNX1, RXRA, RARG, PBX1, NUP62, NLK, NFKBIA, NFIA, NCOA3, MLX, MED30, MED16, MED14, MED12, LMO4, KAT2B, JMJD1C, HR, HNF4A, HDAC7, HAND1, GNPTAB, FOXA1, E2F5, CREBBP, CEBPG, BRD7, BCL2, ASCL1, ARRB1, ARNT, APBB2, APBB1, ADD1	0.046344	2.79992e-07
GO:0051345	positive regulation of hydrolase activity	BP	6	54	TSC2, TNNT2, TERF1, SRGAP1, SMAD3, RGS9, RGS6, RGS3, RGS11, RGS10, RAP1GAP, RANGAP1, PRKAR2B, PREX1, PPP2R4, POT1, PLCG1, PIK3R2, PDE1C, NF1, MYO9A, MSH6, MSH2, MAPK8, LPAR1, JAK2, ITPR2, HSPD1, HRH1, HIP1, GRM5, GNG13, GNAO1, FAS, F3, DRD2, DOCK4, COL4A3, CASP9, CASP1, CALCR, BIN1, BBC3, BAD, ARRB1, ARHGAP5, ARHGAP22, ARHGAP17, ARHGAP15, ARAP2, APOA1, ALDOB, ADCY9, ADCY2	0.0556128	9.41731e-07
GO:0001666	response to hypoxia	BP	4	24	VEGFA, USF1, TSC2, THBS1, STAT5B, SOD2, SMAD9, SMAD3, PLOD2, PDGFA, PAM, NF1, MDM2, ITPR2, FAS, DRD2, CREBBP, CITED2, CAPN2, BCL2, BBC3, BAD, ARNT, ADAM17	0.0247168	0.00023938
GO:0070482	response to oxygen levels	BP	4	25	VEGFA, USF1, TSC2, THBS1, STAT5B, SOD2, SMAD9, SMAD3, PLOD2, PDGFA, PAM, NF1, MDM2, LPAR1, ITPR2, FAS, DRD2, CREBBP, CITED2, CAPN2, BCL2, BBC3, BAD, ARNT, ADAM17	0.0257467	0.000361919
GO:0031589	cell-substrate adhesion	BP	4	29	UTRN, TSC2, TRIP6, THBS1, SORBS3, SORBS1, SMAD3, RAC1, PPFIA1, PLG, PIK3CB, ONECUT1, NID1, NF1, MACF1, JAK2, ITGB5, ITGB1, ITGAV, ITGA8, ITGA2B, ITGA1, DDR1, CDK5, CD44, CD36, BCL6, BCL2, ANTXR1	0.0298661	1.0265e-06
GO:0030036	actin cytoskeleton organization	BP	7	42	TSC2, TNIK, SORBS3, SORBS1, SMAD3, ROCK1, RICTOR, RHOQ, RAC1, PROX1, PREX1, PDLIM7, PDGFA, PAWR, NF1, NEB, MYH10, MAP3K1, KCTD13, JAK2, ITGB1, FMNL3, FMNL2, FMNL1, FGF7, EZR, EVL, EPB41, DIAPH2, CNN1, CDK5, CALD1, BCL6, BCL2, BAIAP2, ARRB1, ARPC5, ARHGEF2, ARHGAP17, ANTXR1, ADD1, ABI2	0.0432544	8.70681e-06
GO:0000122	negative regulation of transcription from RNA polymerase II promoter	BP	9	50	ZFHX3, ZBTB7A, WWP2, WT1, WNT16, USP2, TWIST1, TRIM27, TP63, TAF7, SUPT4H1, SOX6, SORBS3, SMO, SMARCA2, SMAD7, SMAD3, SKIL, SAP30, RXRA, RPS14, RARG, RARA, PROX1, PKIA, PCGF2, PAWR, NPAS1, NIPBL, MTA2, MSX1, MDM2, SUZ12, IKZF1, ID3, HIPK2, HDAC7, HAND1, GLI2, FOXA1, FGFR2, EPC1, DNMT3A, DICER1, CITED2, CD36, CBX4, BCL6, ATN1, ATF7IP	0.0514933	8.96788e-06
GO:0000956	nuclear-transcribed mRNA catabolic process	BP	8	14	UPF3A, TUT1, SMG1, RBM8A, EXOSC7, EXOSC3, EXOSC2, EXOSC1, DIS3, DCPS, DCP2, CNOT7, CNOT2, ATM	0.0144181	0.000390337
GO:0006402	mRNA catabolic process	BP	7	14	UPF3A, TUT1, SMG1, RBM8A, EXOSC7, EXOSC3, EXOSC2, EXOSC1, DIS3, DCPS, DCP2, CNOT7, CNOT2, ATM	0.0144181	0.00105004
GO:0005847	mRNA cleavage and polyadenylation specificity factor complex	CC	5	3	TUT1, PIP5K1A, CPSF2	0.0030896	0.00110291
GO:0010521	telomerase inhibitor activity	MF	4	2	TERF1, POT1	0.00205973	0.000294831
GO:0032202	telomere assembly	BP	8	2	TERT, POT1	0.00205973	0.00266238
GO:0032211	negative regulation of telomere maintenance via telomerase	BP	9	2	TERF1, POT1	0.00205973	0.00266238
GO:0032214	negative regulation of telomere maintenance via semi-conservative replication	BP	9	1	TERF1	0.00102987	0.00443444
GO:0032213	regulation of telomere maintenance via semi-conservative replication	BP	9	1	TERF1	0.00102987	0.00443444
GO:0090399	replicative senescence	BP	6	3	WNT16, TERT, ATM	0.0030896	0.00110291
GO:0003333	amino acid transmembrane transport	BP	7	8	SLC7A9, SLC7A1, SLC6A19, SLC43A1, SLC1A5, SLC1A4, SLC16A10, PRKAG2	0.00823893	0.000455118
GO:0012506	vesicle membrane	CC	4	33	ZNRF1, TOR1A, TNK2, SYT11, STX1A, SNTB2, SNAPIN, SH3KBP1, NCALD, MDM2, KCNQ1, ITGA2B, HSPA8, HIP1, GRIA3, GRIA2, DRD2, DNAJC5, DAB2, COPB2, COPA, CLTC, CFTR, CD46, CD36, CADPS, CAMK2G, CACNG8, CACNG2, ARRB1, APPBP2, AP1S3, AP1B1	0.0339856	0.000460313
GO:0008630	DNA damage response, signal transduction resulting in induction of apoptosis	BP	9	8	TP63, ERCC6, MSH6, MSH2, PPP2R5C, HIPK2, BBC3, ATM	0.00823893	0.000566319
GO:0030867	rough endoplasmic reticulum membrane	CC	6	5	SSR3, PLOD2, PI4KB, CFTR, ALDOB	0.00514933	0.000385716
GO:0005791	rough endoplasmic reticulum	CC	6	8	STAU1, SSR3, RAB14, PLOD2, PI4KB, PEBP1, CFTR, ALDOB	0.00823893	0.00103967
GO:0017119	Golgi transport complex	CC	4	3	COG5, COG3, COG2	0.0030896	0.0029703
GO:0043000	Golgi to plasma membrane CFTR protein transport	BP	7	1	GOPC	0.00102987	0.00443444
GO:0006892	post-Golgi vesicle-mediated transport	BP	6	11	SNAP23, SCAMP2, RAB14, MACF1, HSPA8, GOPC, EXOC5, CLTC, ARRB1, AP1S3, AP1B1	0.0113285	0.0010744
GO:0007254	JNK cascade	BP	7	19	WNT16, TNIK, STRADB, ROR2, RIPK2, ERCC6, PAK1, MINK1, MECOM, MAPK8, MAPK10, MAP3K2, MAP3K1, MAP2K7, HIPK2, GRIK2, FGF14, CBS, AMBP	0.0195675	0.00106
GO:0000175	3'-5'-exoribonuclease activity	MF	8	4	EXOSC7, EXOSC3, EXOSC2, DIS3	0.00411946	0.0010642
GO:0032137	guanine/thymine mispair binding	MF	8	2	MSH6, MSH2	0.00205973	0.00112058
GO:0034619	cellular chaperone-mediated protein complex assembly	BP	9	2	STUB1, HSP90AA1	0.00205973	0.00266238
GO:0030136	clathrin-coated vesicle	CC	7	20	ZNRF1, SYT8, SYT11, STX6, STX1A, SNAPIN, RAB14, PEBP1, NCALD, HSPA8, HIP1, GRIN2B, GOPC, GGA2, DRD2, DNAJC5, DAB2, CLTC, BIN1, AP1B1	0.0205973	0.00272834
GO:0030135	coated vesicle	CC	6	23	ZNRF1, SYT8, SYT11, STX6, STX1A, SNAPIN, RAB14, PEBP1, NCALD, HSPD1, HSPA8, HIP1, GRIN2B, GOPC, GGA2, DRD2, DNAJC5, DAB2, COPB2, COPA, CLTC, BIN1, AP1B1	0.0236869	0.00365141
GO:0030665	clathrin coated vesicle membrane	CC	8	12	ZNRF1, SYT11, STX1A, SNAPIN, NCALD, HSPA8, HIP1, DRD2, DNAJC5, DAB2, CLTC, AP1B1	0.0123584	0.0043674
GO:0045807	positive regulation of endocytosis	BP	6	9	ITGB1, ITGAV, HIP1, GH1, FCER1G, DRD2, CD47, CD36, BIN1	0.0092688	0.00353396
GO:0000387	spliceosomal snRNP assembly	BP	10	6	SNRPF, PRPF6, PRPF31, PHAX, GEMIN4, CLNS1A	0.0061792	0.00364559
GO:0048806	genitalia development	BP	5	6	WT1, TP63, ROR2, NIPBL, CHD7, ASB1	0.0061792	0.00364559
GO:0045786	negative regulation of cell cycle	BP	5	39	ZBTB17, TSC2, TP63, TP53INP1, THBS1, TERF1, TAF6, STRADB, SMAD3, SKIL, RUNX3, RHEB, RFWD3, RFC2, PRKAG2, PPP1R13B, PLAGL1, MTBP, MSH2, MDM2, MACF1, PPP2R5C, KAT2B, HUS1, HNF4A, HBP1, DST, CUL5, CEP63, CDKN2D, CDK5, CDC25A, BUB1, BRIP1, BCL6, BCL2, ATM, APBB2, APBB1	0.0401648	0.00406619
GO:0035371	microtubule plus end	CC	8	1	DST	0.00102987	0.00443444
GO:0042986	positive regulation of amyloid precursor protein biosynthetic process	BP	8	1	PAWR	0.00102987	0.00443444
GO:0045622	regulation of T-helper cell differentiation	BP	5	8	RIPK2, RARA, JAK3, IL6, IL23A, CD86, CD80, BCL6	0.00823893	6.98863e-07
GO:0042113	B cell activation	BP	6	25	TNFSF13, STAT5B, PAWR, ONECUT1, NFATC2, NFAM1, MSH6, MSH2, JAK3, ITGB1, ITGA4, IL6, IKZF1, HSPD1, FAS, EXOSC3, EXO1, DCLRE1C, CEBPG, CD86, BCL6, BCL2, BAD, ATM, ADAM17	0.0257467	1.82309e-06
GO:0030183	B cell differentiation	BP	8	15	STAT5B, ONECUT1, NFAM1, MSH2, JAK3, ITGB1, ITGA4, IKZF1, DCLRE1C, CEBPG, BCL6, BCL2, BAD, ATM, ADAM17	0.015448	1.96833e-06
GO:0045321	leukocyte activation	BP	4	56	ZAP70, TNFSF13, TNFSF11, THBS1, STAT5B, SMAD3, RORA, RIPK2, RICTOR, RARA, RAC1, PVRL2, PTPN11, PRLR, PREX1, PKNOX1, PIK3R2, PIK3CA, PAWR, PAK2, PAK1, ONECUT1, NFATC2, NFAM1, MSH6, MSH2, MINK1, MAPKAP1, JAK3, ITGB1, ITGA4, IGF2, IL6, IL2RA, IL23A, IKZF1, HSPD1, GLI2, FCER1G, FAS, EXOSC3, EXO1, EFNB1, DCLRE1C, CHD7, CEBPG, CD86, CD80, CD47, CADM1, BCL6, BCL2, BAD, ATM, ADAM17, ADAM10	0.0576725	2.50615e-06
GO:0050865	regulation of cell activation	BP	4	41	ZAP70, TNFSF13, TNFSF11, THBS1, STAT5B, SERPINE2, RORA, RIPK2, RICTOR, RARA, RAC1, PVRL2, PTPN11, PIK3R2, PIK3CA, PDGFA, PAWR, PAK2, PAK1, NFATC2, NFAM1, MAPKAP1, JAK3, IGF2, IL6, IL2RA, IL23A, IKZF1, HSPD1, GLI2, FCER1G, FAS, EFNB1, CD86, CD80, CD47, BCL6, BCL2, BAD, ATM, APOE	0.0422245	2.7872e-06
GO:0046649	lymphocyte activation	BP	5	50	ZAP70, TNFSF13, TNFSF11, STAT5B, SMAD3, RIPK2, RICTOR, RARA, RAC1, PTPN11, PRLR, PKNOX1, PIK3R2, PIK3CA, PAWR, PAK2, PAK1, ONECUT1, NFATC2, NFAM1, MSH6, MSH2, MINK1, MAPKAP1, JAK3, ITGB1, ITGA4, IGF2, IL6, IL2RA, IL23A, IKZF1, HSPD1, GLI2, FAS, EXOSC3, EXO1, EFNB1, DCLRE1C, CHD7, CEBPG, CD86, CD80, CD47, CADM1, BCL6, BCL2, BAD, ATM, ADAM17	0.0514933	3.81028e-06
GO:0030098	lymphocyte differentiation	BP	7	28	ZAP70, STAT5B, RIPK2, RARA, PKNOX1, ONECUT1, NFAM1, MSH2, MINK1, JAK3, ITGB1, ITGA4, IL6, IL2RA, IL23A, IKZF1, GLI2, FAS, DCLRE1C, CHD7, CEBPG, CD86, CD80, BCL6, BCL2, BAD, ATM, ADAM17	0.0288363	3.98326e-06
GO:0002521	leukocyte differentiation	BP	6	35	ZBTB7A, ZAP70, TNFSF11, TFE3, STAT5B, RUNX1, RIPK2, RARA, PKNOX1, ONECUT1, OGT, NFAM1, NF1, MSH2, MINK1, KITLG, JAK3, ITGB1, ITGA4, IL6, IL2RA, IL23A, IKZF1, GLI2, FAS, DCLRE1C, CHD7, CEBPG, CD86, CD80, BCL6, BCL2, BAD, ATM, ADAM17	0.0360453	4.05144e-06
GO:0002294	CD4-positive, alpha-beta T cell differentiation involved in immune response	BP	10	8	RIPK2, RARA, JAK3, IL6, IL23A, CD86, CD80, BCL6	0.00823893	5.60558e-06
GO:0042093	T-helper cell differentiation	BP	11	8	RIPK2, RARA, JAK3, IL6, IL23A, CD86, CD80, BCL6	0.00823893	5.60558e-06
GO:0002293	alpha-beta T cell differentiation involved in immune response	BP	9	8	RIPK2, RARA, JAK3, IL6, IL23A, CD86, CD80, BCL6	0.00823893	8.66651e-06
GO:0002292	T cell differentiation involved in immune response	BP	8	8	RIPK2, RARA, JAK3, IL6, IL23A, CD86, CD80, BCL6	0.00823893	8.66651e-06
GO:0002287	alpha-beta T cell activation involved in immune response	BP	8	8	RIPK2, RARA, JAK3, IL6, IL23A, CD86, CD80, BCL6	0.00823893	8.66651e-06
GO:0002285	lymphocyte activation involved in immune response	BP	6	14	TNFSF13, RIPK2, RARA, MSH6, MSH2, JAK3, IL6, IL23A, HSPD1, EXOSC3, EXO1, CD86, CD80, BCL6	0.0144181	1.19588e-05
GO:0043370	regulation of CD4-positive, alpha-beta T cell differentiation	BP	10	8	RIPK2, RARA, JAK3, IL6, IL23A, CD86, CD80, BCL6	0.00823893	1.30499e-05
GO:0002694	regulation of leukocyte activation	BP	4	38	ZAP70, TNFSF13, TNFSF11, THBS1, STAT5B, RORA, RIPK2, RICTOR, RARA, RAC1, PVRL2, PTPN11, PIK3R2, PIK3CA, PAWR, PAK2, PAK1, NFATC2, NFAM1, MAPKAP1, JAK3, IGF2, IL6, IL2RA, IL23A, IKZF1, HSPD1, GLI2, FCER1G, FAS, EFNB1, CD86, CD80, CD47, BCL6, BCL2, BAD, ATM	0.0391349	1.49578e-05
GO:2000145	regulation of cell motility	BP	4	37	VEGFA, TRIP6, THBS1, SMAD7, SMAD3, SERPINE2, RPS6KB1, ROR2, RAC1, PROX1, PPAP2B, PLD1, PLCG1, PDGFA, ONECUT1, NF1, MAP3K1, MACF1, LPAR1, LAMA3, ITGB1, IL6, IL23A, IGFBP5, IGF1R, HDAC7, HBEGF, FGF7, F3, DRD2, CITED2, CDK5, BCL2, BBS4, APOE, ADAM17, ADAM10	0.038105	1.53913e-05
GO:0046637	regulation of alpha-beta T cell differentiation	BP	10	10	ZAP70, RIPK2, RARA, JAK3, IL6, IL23A, IKZF1, CD86, CD80, BCL6	0.0102987	1.85153e-05
GO:0045619	regulation of lymphocyte differentiation	BP	8	16	ZAP70, STAT5B, RIPK2, RARA, NFAM1, JAK3, IL6, IL2RA, IL23A, IKZF1, GLI2, FAS, CD86, CD80, BCL6, BAD	0.0164779	1.92605e-05
GO:0030334	regulation of cell migration	BP	6	36	VEGFA, TRIP6, THBS1, SMAD7, SMAD3, SERPINE2, RPS6KB1, ROR2, RAC1, PROX1, PPAP2B, PLD1, PLCG1, PDGFA, ONECUT1, NF1, MAP3K1, MACF1, LPAR1, LAMA3, ITGB1, IL6, IL23A, IGFBP5, IGF1R, HDAC7, HBEGF, FGF7, F3, DRD2, CITED2, CDK5, BCL2, APOE, ADAM17, ADAM10	0.0370752	2.5997e-05
GO:0042110	T cell activation	BP	6	37	ZAP70, TNFSF11, STAT5B, SMAD3, RIPK2, RICTOR, RARA, RAC1, PTPN11, PRLR, PKNOX1, PIK3R2, PIK3CA, PAWR, PAK2, PAK1, MINK1, MAPKAP1, JAK3, IGF2, IL6, IL2RA, IL23A, IKZF1, HSPD1, GLI2, FAS, EFNB1, CHD7, CD86, CD80, CD47, CADM1, BCL6, BCL2, BAD, ADAM17	0.038105	2.94763e-05
GO:0032496	response to lipopolysaccharide	BP	5	22	UGT1A1, THPO, STAT5B, SOD2, SOCS1, RPS6KB1, RIPK2, RARA, NFKBIA, MAOB, JAK2, IL6, IL12RB2, HMGCS2, FAS, F3, DCN, CD86, CD36, CASP9, ADH5, ADAM17	0.0226571	0.000238792
GO:0046634	regulation of alpha-beta T cell activation	BP	8	10	ZAP70, RIPK2, RARA, JAK3, IL6, IL23A, IKZF1, CD86, CD80, BCL6	0.0102987	0.000249094
GO:0070665	positive regulation of leukocyte proliferation	BP	4	13	ZAP70, STAT5B, RIPK2, NFATC2, KITLG, IGF2, IL6, IL2RA, IL23A, EFNB1, CD80, BCL6, BCL2	0.0133883	0.00267548
GO:0045060	negative thymic T cell selection	BP	5	3	ZAP70, MINK1, FAS	0.0030896	0.0029703
GO:0050864	regulation of B cell activation	BP	7	11	TNFSF13, STAT5B, PAWR, NFATC2, NFAM1, IL6, FAS, BCL6, BCL2, BAD, ATM	0.0113285	0.00300792
GO:0030851	granulocyte differentiation	BP	8	4	RUNX1, RARA, OGT, IKZF1	0.00411946	0.00305395
GO:0032510	endosome to lysosome transport via multivesicular body sorting pathway	BP	7	1	LYST	0.00102987	0.00443444
GO:0042590	antigen processing and presentation of exogenous peptide antigen via MHC class I	BP	6	1	FCER1G	0.00102987	0.00443444
GO:0030618	transforming growth factor beta receptor, pathway-specific cytoplasmic mediator activity	MF	6	4	SMAD9, SMAD5, SMAD3, SMAD2	0.00411946	1.29917e-06
GO:0017015	regulation of transforming growth factor beta receptor signaling pathway	BP	8	15	TRIM33, THBS1, SMURF2, SMURF1, SMAD7, SMAD6, SMAD3, SMAD2, SKIL, ONECUT1, MECOM, ITGA8, HIPK2, CITED2, ADAM17	0.015448	3.10122e-06
GO:0030511	positive regulation of transforming growth factor beta receptor signaling pathway	BP	8	5	THBS1, ITGA8, HIPK2, CITED2, ADAM17	0.00514933	0.000562703
GO:0034713	type I transforming growth factor beta receptor binding	MF	7	3	SMAD7, SMAD6, SMAD2	0.0030896	0.00058214
GO:0032650	regulation of interleukin-1 alpha production	BP	6	1	PANX1	0.00102987	0.00443444
GO:0032730	positive regulation of interleukin-1 alpha production	BP	6	1	PANX1	0.00102987	0.00443444
GO:0032717	negative regulation of interleukin-8 production	BP	5	2	ARRB1, ADAM17	0.00205973	0.00266238
GO:0032680	regulation of tumor necrosis factor production	BP	5	9	TWIST1, TNFRSF8, THBS1, RIPK2, RARA, JAK2, IL23A, FCER1G, CD36	0.0092688	0.00308277
GO:0032640	tumor necrosis factor production	BP	5	9	TWIST1, TNFRSF8, THBS1, RIPK2, RARA, JAK2, IL23A, FCER1G, CD36	0.0092688	0.00308277
GO:0032765	positive regulation of mast cell cytokine production	BP	7	1	FCER1G	0.00102987	0.00443444
GO:0032764	negative regulation of mast cell cytokine production	BP	6	1	BCL6	0.00102987	0.00443444
GO:0045519	interleukin-23 receptor binding	MF	6	1	IL23A	0.00102987	0.00443444
GO:0032707	negative regulation of interleukin-23 production	BP	5	1	RAC1	0.00102987	0.00443444
GO:0045722	positive regulation of gluconeogenesis	BP	9	1	HNF4A	0.00102987	0.0243068
GO:0045721	negative regulation of gluconeogenesis	BP	9	1	IL6	0.00102987	0.0243068
GO:0006111	regulation of gluconeogenesis	BP	9	2	IL6, HNF4A	0.00205973	0.0412261
GO:0006094	gluconeogenesis	BP	8	5	PGAM2, IL6, HNF4A, ATF4, ALDOB	0.00514933	0.139213
GO:0048009	insulin-like growth factor receptor signaling pathway	BP	7	6	TSC2, IGFBP5, IGF1R, GIGYF1, GH1, ATXN1	0.0061792	0.00195482
GO:0019718	rough microsome	CC	8	1	TP63	0.00102987	0.0243068
GO:0005792	microsome	CC	7	25	UGT1A1, UGT1A6, TSC2, TP63, TOR1A, TKT, SYNCRIP, SSR3, SPCS3, SNAP23, SLC9A6, RAB4A, PLD1, JPH3, JPH1, ITPR2, IGF1R, DLST, CYP3A4, CYP2U1, CYP2C8, COPA, BCL2, AMBP, ALDOB	0.0257467	0.027029
GO:0030062	mitochondrial tricarboxylic acid cycle enzyme complex	CC	8	1	DBT	0.00102987	0.0387364
GO:0045239	tricarboxylic acid cycle enzyme complex	CC	4	1	DBT	0.00102987	0.0555738
GO:0072350	tricarboxylic acid metabolic process	BP	7	1	STAT5B	0.00102987	0.0744351
GO:0009060	aerobic respiration	BP	7	2	OGDH, DLST	0.00205973	0.415486
GO:0005310	dicarboxylic acid transmembrane transporter activity	MF	7	3	SLC1A5, SLC1A4, SLC1A1	0.0030896	0.0186853
GO:0043648	dicarboxylic acid metabolic process	BP	7	4	STAT5B, PAH, ME1, DLST	0.00411946	0.166854
GO:0006835	dicarboxylic acid transport	BP	7	3	SLC1A5, SLC1A4, SLC1A1	0.0030896	0.0147775
GO:0015718	monocarboxylic acid transport	BP	7	8	TNFSF11, THBS1, SLCO1A2, SLC1A4, PRKAG2, P2RX4, DRD2, CD36	0.00823893	0.0606526
GO:0033293	monocarboxylic acid binding	MF	4	7	UGT1A1, UGT1A6, RARA, HNF4A, AKR1C2, ADH5, ACACA	0.00720906	0.0814476
GO:0046943	carboxylic acid transmembrane transporter activity	MF	6	10	SLCO1A2, SLC7A9, SLC7A1, SLC6A19, SLC43A1, SLC1A5, SLC1A4, SLC1A1, SLC16A10, SLC15A4	0.0102987	0.0996193
GO:0046942	carboxylic acid transport	BP	6	15	TNFSF11, THBS1, SLCO1A2, SLC7A9, SLC7A1, SLC6A19, SLC43A1, SLC1A5, SLC1A4, SLC1A1, SLC16A10, PRKAG2, P2RX4, DRD2, CD36	0.015448	0.166077
GO:0008028	monocarboxylic acid transmembrane transporter activity	MF	7	1	SLCO1A2	0.00102987	0.565255
GO:0030823	regulation of cGMP metabolic process	BP	11	2	CBS, APOE	0.00205973	0.0510107
GO:0030828	positive regulation of cGMP biosynthetic process	BP	12	1	APOE	0.00102987	0.0555738
GO:0006730	one-carbon metabolic process	BP	4	10	WHSC1L1, SMYD3, OGT, SUZ12, MLL, JMJD1C, DNMT3A, CYP3A4, CYP2C8, ATF7IP	0.0102987	0.592669
GO:0071072	negative regulation of phospholipid biosynthetic process	BP	6	1	PDGFA	0.00102987	0.0127137
GO:0033700	phospholipid efflux	BP	7	2	APOE, APOA1	0.00205973	0.0182768
GO:0071071	regulation of phospholipid biosynthetic process	BP	6	1	PDGFA	0.00102987	0.0243068
GO:0006650	glycerophospholipid metabolic process	BP	5	14	SMG1, PLD1, PIP5K1A, PIK3CG, PIK3CB, PIK3CA, PIGL, PI4KB, PGAP1, PDGFA, MTMR3, FGF7, DRD2, APOA1	0.0144181	0.0261511
GO:0050702	interleukin-1 beta secretion	BP	6	2	PANX1, APOA1	0.00205973	0.129044
GO:0006957	complement activation, alternative pathway	BP	5	1	CFH	0.00102987	0.213241
GO:0006956	complement activation	BP	4	2	CFH, CD46	0.00205973	0.99916
GO:0016055	Wnt receptor signaling pathway	BP	5	25	WWOX, WNT16, WISP1, DISC1, TSC2, TNIK, SMO, SMAD3, ROR2, RNF138, RARG, PPAP2B, NLK, MED12, MACF1, LZTS2, HBP1, FGFR2, DRD2, DAB2, CTNND1, CSNK1G3, CSNK1E, CDK14, BRD7	0.0257467	0.00601584
GO:0030177	positive regulation of Wnt receptor signaling pathway	BP	6	7	DISC1, SMAD3, ROR2, MACF1, FGFR2, DAB2, CSNK1E	0.00720906	0.0282704
GO:0030111	regulation of Wnt receptor signaling pathway	BP	6	14	WWOX, DISC1, TSC2, SMAD3, ROR2, PPAP2B, NLK, MED12, MACF1, FGFR2, DAB2, CTNND1, CSNK1E, CDK14	0.0144181	0.0485386
GO:2000095	regulation of Wnt receptor signaling pathway, planar cell polarity pathway	BP	8	1	DAB2	0.00102987	0.0555738
GO:2000050	regulation of non-canonical Wnt receptor signaling pathway	BP	7	1	DAB2	0.00102987	0.0555738
GO:2000052	positive regulation of non-canonical Wnt receptor signaling pathway	BP	7	1	DAB2	0.00102987	0.00443444
GO:0070603	SWI/SNF-type complex	CC	5	2	SMARCA2, CHAF1A	0.00205973	0.160952
GO:0045944	positive regulation of transcription from RNA polymerase II promoter	BP	9	66	VEGFA, USF1, TWIST1, TP63, TFEB, TFE3, TCF4, TAF7, SUPT4H1, STAT5B, SOX6, SMO, SMARCA2, SMAD3, SMAD2, RUNX1, RXRG, RXRA, RORA, RNF10, RHOQ, RARG, RARA, PRPF6, PLAGL1, PKNOX1, PBX1, PAX8, ONECUT1, NPAS4, NFKBIA, NFIA, NFATC2, NCOA3, MTA2, MSX1, MED6, MED14, MED12, MECOM, MAP3K1, LMO4, KAT2B, JAK3, IL6, IKZF2, IKZF1, HOXD9, HOXB1, HNF4A, HIPK2, HAND1, GLI2, FOXA1, FGFR2, EPC1, DRD2, CREBBP, CNOT7, …	0.0679712	1.17896e-08
GO:0043536	positive regulation of blood vessel endothelial cell migration	BP	9	4	VEGFA, THBS1, PLCG1, HDAC7	0.00411946	0.00409197
GO:0043183	vascular endothelial growth factor receptor 1 binding	MF	7	1	VEGFA	0.00102987	0.00443444
GO:0045939	negative regulation of steroid metabolic process	BP	6	4	UGT1A1, PROX1, HRH1, APOE	0.00411946	0.00222013
GO:0033145	positive regulation of steroid hormone receptor signaling pathway	BP	5	2	NCOA3, FOXA1	0.00205973	0.00506135
GO:0019218	regulation of steroid metabolic process	BP	6	8	UGT1A1, STUB1, STAT5B, SEC14L2, PROX1, HRH1, APOE, APOA1	0.00823893	0.00683916
GO:0048545	response to steroid hormone stimulus	BP	5	27	UGT1A1, THBS1, STAT5B, SOCS1, RXRA, RPS6KB1, RGS9, RARA, PEBP1, PDGFA, PAM, NTRK3, MAP1B, MAOB, IL6, HMGCS2, GSTM3, GH1, FOXA1, FAS, F3, CITED2, CFTR, CASP9, CALCR, BCL2, ALDOB	0.0278064	0.0172353
GO:0003707	steroid hormone receptor activity	MF	6	7	RXRG, RXRA, RORA, RARG, RARB, RARA, HNF4A	0.00720906	0.0186441
GO:0045940	positive regulation of steroid metabolic process	BP	6	3	SEC14L2, APOE, APOA1	0.0030896	0.0282659
GO:0030521	androgen receptor signaling pathway	BP	6	5	NCOA3, MED30, MED16, MED14, MED12	0.00514933	0.148382
GO:0008209	androgen metabolic process	BP	6	2	SGPL1, CYP3A4	0.00205973	0.194924
GO:0032870	cellular response to hormone stimulus	BP	5	49	WT1, USF1, UGT1A1, TSC2, STRADB, STAT5B, SORBS1, SOCS1, SHC3, RXRG, RXRA, RPS6KB1, RHOQ, RHEB, RARA, PTPN2, PTPN11, PRKAR2B, PRKAG2, PIK3R4, PIK3R2, PIK3CB, PIK3CA, PAX8, NUP62, NAMPT, MAX, KAT2B, JAK2, IGF2, IGF1R, HNF4A, HMGCS2, GNG13, GNB4, GH1, GAB1, FGFR2, FGFR1, FGF8, FGF7, FGF5, ERBB3, CFTR, BAIAP2, ASIP, ALDOB, ADCY9, ADCY2	0.0504634	2.33423e-08
GO:0000291	nuclear-transcribed mRNA catabolic process, exonucleolytic	BP	9	7	EXOSC7, EXOSC3, EXOSC2, EXOSC1, DIS3, DCPS, DCP2	0.00720906	0.000105885
GO:0016796	exonuclease activity, active with either ribo- or deoxyribonucleic acids and producing 5'-phosphomonoesters	MF	7	7	XRN2, EXOSC7, EXOSC3, EXOSC2, EXO1, DIS3, DCP2	0.00720906	0.000105885
GO:0043928	exonucleolytic nuclear-transcribed mRNA catabolic process involved in deadenylation-dependent decay	BP	10	7	EXOSC7, EXOSC3, EXOSC2, EXOSC1, DIS3, DCPS, DCP2	0.00720906	0.000105885
GO:0070918	production of small RNA involved in gene silencing by RNA	BP	5	4	SNIP1, SMAD3, SMAD2, DICER1	0.00411946	0.00156522
GO:0000288	nuclear-transcribed mRNA catabolic process, deadenylation-dependent decay	BP	9	9	EXOSC7, EXOSC3, EXOSC2, EXOSC1, DIS3, DCPS, DCP2, CNOT7, CNOT2	0.0092688	0.00199752
GO:0070934	CRD-mediated mRNA stabilization	BP	9	2	SYNCRIP, IGF2BP1	0.00205973	0.00266238
GO:0070937	CRD-mediated mRNA stability complex	CC	4	2	SYNCRIP, IGF2BP1	0.00205973	0.00266238
GO:0006401	RNA catabolic process	BP	6	15	XRN2, UPF3A, TUT1, SMG1, RBM8A, EXOSC7, EXOSC3, EXOSC2, EXOSC1, DIS3, DCPS, DCP2, CNOT7, CNOT2, ATM	0.015448	0.00427475
GO:0000177	cytoplasmic exosome (RNase complex)	CC	5	1	EXOSC3	0.00102987	0.00443444
GO:0000290	deadenylation-dependent decapping of nuclear-transcribed mRNA	BP	10	1	DCPS	0.00102987	0.00443444
GO:0035196	production of miRNAs involved in gene silencing by miRNA	BP	10	4	SNIP1, SMAD3, SMAD2, DICER1	0.00411946	0.0010642
GO:0035195	gene silencing by miRNA	BP	9	4	SNIP1, SMAD3, SMAD2, DICER1	0.00411946	0.0159649
GO:0006423	cysteinyl-tRNA aminoacylation	BP	7	1	CARS2	0.00102987	0.00443444
GO:0006424	glutamyl-tRNA aminoacylation	BP	7	1	EARS2	0.00102987	0.00443444
GO:0006431	methionyl-tRNA aminoacylation	BP	7	1	MARS	0.00102987	0.00443444
GO:0004814	arginine-tRNA ligase activity	MF	7	1	RARS2	0.00102987	0.0127137
GO:0006420	arginyl-tRNA aminoacylation	BP	7	1	RARS2	0.00102987	0.0127137
GO:0006432	phenylalanyl-tRNA aminoacylation	BP	7	1	FARSA	0.00102987	0.0243068
GO:0004826	phenylalanine-tRNA ligase activity	MF	7	1	FARSA	0.00102987	0.0387364
GO:0000049	tRNA binding	MF	5	3	MARS, FARSA, EIF2A	0.0030896	0.081114
GO:0000398	nuclear mRNA splicing, via spliceosome	BP	9	20	WBP4, SYNCRIP, SNRPF, RBM8A, PRPF6, PRPF31, PPIH, PHAX, NHP2L1, HNRNPC, HNRNPL, HNRNPH3, HNRNPA3, HNRNPA1, GEMIN4, FUS, EFTUD2, DNAJC8, CPSF2, CLNS1A	0.0205973	0.0232829
GO:0000377	RNA splicing, via transesterification reactions with bulged adenosine as nucleophile	BP	8	20	WBP4, SYNCRIP, SNRPF, RBM8A, PRPF6, PRPF31, PPIH, PHAX, NHP2L1, HNRNPC, HNRNPL, HNRNPH3, HNRNPA3, HNRNPA1, GEMIN4, FUS, EFTUD2, DNAJC8, CPSF2, CLNS1A	0.0205973	0.0232829
GO:0045292	nuclear mRNA cis splicing, via spliceosome	BP	10	1	WBP4	0.00102987	0.0243068
GO:0000375	RNA splicing, via transesterification reactions	BP	7	20	WBP4, SYNCRIP, SNRPF, RBM8A, PRPF6, PRPF31, PPIH, PHAX, NHP2L1, HNRNPC, HNRNPL, HNRNPH3, HNRNPA3, HNRNPA1, GEMIN4, FUS, EFTUD2, DNAJC8, CPSF2, CLNS1A	0.0205973	0.0296408
GO:0008380	RNA splicing	BP	6	27	WT1, WBP4, WBP11, TARDBP, SYNCRIP, SNRPF, RBM8A, QKI, PRPF6, PRPF40A, PRPF31, PPIH, PHAX, NONO, NHP2L1, HNRNPC, HNRNPL, HNRNPH3, HNRNPA3, HNRNPA1, GEMIN4, FUS, EFTUD2, DNAJC8, CPSF2, CLNS1A, AFF2	0.0278064	0.0600438
