# Supplementary material for: Sexual Dimorphism and Aging in the Human Hyppocampus: Identification, Validation, and Impact of Differentially Expressed Genes by Factorial Microarray and Network Analysis
Source: Front Aging Neurosci. 2016 Oct 5;8:229. doi: 10.3389/fnagi.2016.00229 (PMC5050216; doi:10.3389/fnagi.2016.00229)
Supplement: Table S8 — Ontology analysis on the metabolic networks (whole network) according to the sex-dependent effects. [file Table8.xlsx]

## Sheet: Sex Negative
Annotation ID	Functional Annotation	Ontology	Tree Level	Number of occurrences	Genes	Fraction of nodes	Hyper-geometric p-value
GO:0009410	response to xenobiotic stimulus	BP	4	9	PTGS1, MGST1, MAT2B, GSTO2, GCLM, CYP3A4, CYP2C9, CYP2A6, ADH1B	0.126761	2.95227e-09
GO:0006805	xenobiotic metabolic process	BP	4	9	PTGS1, MGST1, MAT2B, GSTO2, GCLM, CYP3A4, CYP2C9, CYP2A6, ADH1B	0.126761	2.95227e-09
GO:0071466	cellular response to xenobiotic stimulus	BP	5	9	PTGS1, MGST1, MAT2B, GSTO2, GCLM, CYP3A4, CYP2C9, CYP2A6, ADH1B	0.126761	2.95227e-09
GO:0042737	drug catabolic process	BP	5	3	CYP3A4, CYP2C9, CYP2A6	0.0422535	2.37199e-07
GO:0042738	exogenous drug catabolic process	BP	5	3	CYP3A4, CYP2C9, CYP2A6	0.0422535	9.12998e-08
GO:0016098	monoterpenoid metabolic process	BP	8	2	CYP3A4, CYP2C9	0.028169	2.86446e-06
GO:0006721	terpenoid metabolic process	BP	7	4	CYP3A4, CYP2C9, ADH5, PNLIP	0.056338	3.05869e-06
GO:0034875	caffeine oxidase activity	MF	6	2	CYP3A4, CYP2C9	0.028169	5.77302e-07
GO:0005792	microsome	CC	7	9	SPCS2, PTGS1, MGST1, GUSB, FADS1, CYP3A4, CYP2C9, CYP2A6, ACSL1	0.126761	1.16744e-06
GO:0015085	calcium ion transmembrane transporter activity	MF	8	4	SLC8A1, SLC24A1, ATP2B4, SLC3A2	0.056338	9.12597e-08
GO:0005432	calcium:sodium antiporter activity	MF	9	2	SLC8A1, SLC3A2	0.028169	5.77302e-07
GO:0015368	calcium:cation antiporter activity	MF	9	3	SLC8A1, SLC24A1, SLC3A2	0.0422535	1.51554e-07
GO:0046943	carboxylic acid transmembrane transporter activity	MF	6	7	SLC7A2, SLC26A1, SLC25A13, SLC16A7, SLC13A3, SLC13A2, SLC3A2	0.0985915	9.27065e-08
GO:0005342	organic acid transmembrane transporter activity	MF	5	7	SLC7A2, SLC26A1, SLC25A13, SLC16A7, SLC13A3, SLC13A2, SLC3A2	0.0985915	1.07146e-07
GO:0006099	tricarboxylic acid cycle	BP	8	4	SUCLG2, MDH2, IDH3A, ACO2	0.056338	1.46084e-07
GO:0046356	acetyl-CoA catabolic process	BP	7	4	SUCLG2, MDH2, IDH3A, ACO2	0.056338	1.81852e-07
GO:0006084	acetyl-CoA metabolic process	BP	6	4	SUCLG2, MDH2, IDH3A, ACO2	0.056338	4.30203e-06
GO:0009109	coenzyme catabolic process	BP	6	4	SUCLG2, MDH2, IDH3A, ACO2	0.056338	3.99808e-07
GO:0006732	coenzyme metabolic process	BP	5	8	SUCLG2, MDH2, MAT2B, IDH3A, GPD2, DBT, ACSL1, ACO2	0.112676	6.40041e-07
GO:0009060	aerobic respiration	BP	7	4	SUCLG2, MDH2, IDH3A, ACO2	0.056338	1.06617e-06
GO:0006102	isocitrate metabolic process	BP	7	2	IDH3A, ACO2	0.028169	2.86446e-06
GO:0045239	tricarboxylic acid cycle enzyme complex	CC	4	2	DBT, BCKDHA	0.028169	2.86446e-06
GO:0030062	mitochondrial tricarboxylic acid cycle enzyme complex	CC	8	2	DBT, BCKDHA	0.028169	1.43773e-06
GO:0045240	dihydrolipoyl dehydrogenase complex	CC	5	2	DBT, BCKDHA	0.028169	5.77302e-07
GO:0005947	mitochondrial alpha-ketoglutarate dehydrogenase complex	CC	6	2	DBT, BCKDHA	0.028169	5.77302e-07
GO:0051409	response to nitrosative stress	BP	4	2	GCLM, ADH5	0.028169	5.77302e-07
GO:0006730	one-carbon metabolic process	BP	4	8	WHSC1L1, TRDMT1, MAT2B, EHMT2, DOT1L, CYP3A4, CYP2C9, BHMT	0.112676	2.87296e-07
GO:0008757	S-adenosylmethionine-dependent methyltransferase activity	MF	6	5	WHSC1L1, TRDMT1, EHMT2, DOT1L, BHMT	0.0704225	1.48128e-05
GO:0032259	methylation	BP	5	6	WHSC1L1, TRDMT1, MAT2B, EHMT2, DOT1L, BHMT	0.084507	3.5103e-06
GO:0016741	transferase activity, transferring one-carbon groups	MF	4	5	WHSC1L1, TRDMT1, EHMT2, DOT1L, BHMT	0.0704225	0.000574807
GO:0008898	homocysteine S-methyltransferase activity	MF	7	1	BHMT	0.0140845	8.36524e-05
GO:0050667	homocysteine metabolic process	BP	6	1	BHMT	0.0140845	0.000276921
GO:0046500	S-adenosylmethionine metabolic process	BP	5	1	MAT2B	0.0140845	0.000767388
GO:0006094	gluconeogenesis	BP	8	5	SLC25A13, PCK2, MDH2, GPD2, GOT1	0.0704225	3.47263e-07
GO:0019319	hexose biosynthetic process	BP	7	5	SLC25A13, PCK2, MDH2, GPD2, GOT1	0.0704225	8.95506e-07
GO:0046364	monosaccharide biosynthetic process	BP	6	5	SLC25A13, PCK2, MDH2, GPD2, GOT1	0.0704225	2.56641e-06
GO:0034637	cellular carbohydrate biosynthetic process	BP	6	7	SLC25A13, PCK2, NANS, MDH2, MAT2B, GPD2, GOT1	0.0985915	4.19231e-07
GO:0016051	carbohydrate biosynthetic process	BP	5	8	SLC25A13, PCK2, NANS, MDH2, MAT2B, HAS1, GPD2, GOT1	0.112676	6.99538e-07
GO:0006006	glucose metabolic process	BP	7	7	SLC25A13, PCK2, MDH2, GPD2, GOT1, GAA, PKM2	0.0985915	5.73944e-06
GO:0044262	cellular carbohydrate metabolic process	BP	5	11	TREH, SLC25A13, PCK2, NANS, MDH2, MAT2B, GPD2, GOT1, GK, GAA, PKM2	0.15493	8.18475e-06
GO:0004114	3',5'-cyclic-nucleotide phosphodiesterase activity	MF	8	3	PDE5A, PDE2A, PDE1A	0.0422535	7.24842e-06
GO:0009214	cyclic nucleotide catabolic process	BP	11	2	PDE5A, PDE2A	0.028169	1.69254e-05
GO:0004017	adenylate kinase activity	MF	6	2	AK7, AK2	0.028169	7.95926e-06
GO:0042598	vesicular fraction	CC	6	9	SPCS2, PTGS1, MGST1, GUSB, FADS1, CYP3A4, CYP2C9, CYP2A6, ACSL1	0.126761	1.48234e-06
GO:0008610	lipid biosynthetic process	BP	5	11	SPHK2, SGMS2, SCD, PTGS1, PIK3C2A, NANS, GK, FADS1, ALOX15B, AKR1B1, ACSL1	0.15493	2.67413e-06
GO:0005506	iron ion binding	MF	7	8	SCD, PTGS1, FADS1, CYP3A4, CYP2C9, CYP2A6, ALOX15B, ACO2	0.112676	2.55155e-06
GO:0015183	L-aspartate transmembrane transporter activity	MF	8	2	SLC25A13, SLC13A3	0.028169	5.77302e-07
GO:0006071	glycerol metabolic process	BP	7	3	GPD2, GOT1, GK	0.0422535	8.59443e-06
GO:0004364	glutathione transferase activity	MF	5	2	MGST1, GSTO2	0.028169	0.000237674
GO:0006749	glutathione metabolic process	BP	5	2	MGST1, GCLM	0.028169	0.00091185
GO:0006750	glutathione biosynthetic process	BP	6	1	GCLM	0.0140845	0.00178407
GO:0046069	cGMP catabolic process	BP	11	2	PDE5A, PDE2A	0.028169	5.77302e-07
GO:0047555	3',5'-cyclic-GMP phosphodiesterase activity	MF	9	3	PDE5A, PDE2A, PDE1A	0.0422535	7.10864e-07
GO:0006644	phospholipid metabolic process	BP	4	9	SYNJ1, SPHK2, SMPD3, SGMS2, PLCG1, PLCB2, PIK3CG, PIK3C2A, FADS1	0.126761	1.59066e-07
GO:0009395	phospholipid catabolic process	BP	5	2	SMPD3, PLCG1	0.028169	0.000344954
GO:0008654	phospholipid biosynthetic process	BP	5	4	SPHK2, SGMS2, PIK3C2A, FADS1	0.056338	0.000475763
GO:0046839	phospholipid dephosphorylation	BP	7	1	SYNJ1	0.0140845	0.00122482
GO:0006650	glycerophospholipid metabolic process	BP	5	3	SYNJ1, PIK3CG, PIK3C2A	0.0422535	0.00507204
GO:0046474	glycerophospholipid biosynthetic process	BP	6	1	PIK3C2A	0.0140845	0.0692726
GO:0005543	phospholipid binding	MF	4	2	PLCB2, PIK3C2A	0.028169	0.101447
GO:0010310	regulation of hydrogen peroxide metabolic process	BP	6	1	PRDX2	0.0140845	0.000767388
GO:0016684	oxidoreductase activity, acting on peroxide as acceptor	MF	4	2	PTGS1, PRDX2	0.028169	0.00115388
GO:0019430	removal of superoxide radicals	BP	6	1	PRDX2	0.0140845	0.00244296
GO:0071451	cellular response to superoxide	BP	8	1	PRDX2	0.0140845	0.00244296
GO:0000303	response to superoxide	BP	7	1	PRDX2	0.0140845	0.00361353
GO:0042744	hydrogen peroxide catabolic process	BP	6	1	PRDX2	0.0140845	0.00499653
GO:0042542	response to hydrogen peroxide	BP	6	2	SLC8A1, PRDX2	0.028169	0.007714
GO:0042743	hydrogen peroxide metabolic process	BP	5	1	PRDX2	0.0140845	0.0132802
GO:0006801	superoxide metabolic process	BP	5	1	PRDX2	0.0140845	0.0140621
GO:0070301	cellular response to hydrogen peroxide	BP	7	1	PRDX2	0.0140845	0.0148635
GO:0008395	steroid hydroxylase activity	MF	5	2	CYP3A4, CYP2C9	0.028169	9.33752e-05
GO:0008202	steroid metabolic process	BP	5	5	CYP3A4, CYP2C9, CYP2A6, AKR1B1, PNLIP	0.0704225	0.00248457
GO:0006700	C21-steroid hormone biosynthetic process	BP	7	1	AKR1B1	0.0140845	0.00550355
GO:0006706	steroid catabolic process	BP	6	1	CYP3A4	0.0140845	0.00603316
GO:0008207	C21-steroid hormone metabolic process	BP	6	1	AKR1B1	0.0140845	0.0117759
GO:0048545	response to steroid hormone stimulus	BP	5	4	PTGS1, PDE5A, PCK2, GOT1	0.056338	0.0157526
GO:0006694	steroid biosynthetic process	BP	6	1	AKR1B1	0.0140845	0.14869
GO:0051384	response to glucocorticoid stimulus	BP	7	3	PTGS1, PCK2, GOT1	0.0422535	0.00359394
GO:0031960	response to corticosteroid stimulus	BP	6	3	PTGS1, PCK2, GOT1	0.0422535	0.00467
GO:0008209	androgen metabolic process	BP	6	1	CYP3A4	0.0140845	0.00658511
GO:0051385	response to mineralocorticoid stimulus	BP	7	1	PTGS1	0.0140845	0.00775505
GO:0070330	aromatase activity	MF	6	1	CYP2A6	0.0140845	0.00715916
GO:0000323	lytic vacuole	CC	6	6	SPHK2, NEU1, GUSB, GOT1, GAA, ASAH1	0.084507	0.000621968
GO:0005764	lysosome	CC	7	6	SPHK2, NEU1, GUSB, GOT1, GAA, ASAH1	0.084507	0.000621968
GO:0007040	lysosome organization	BP	7	1	GAA	0.0140845	0.00967145
GO:0000137	Golgi cis cisterna	CC	9	1	SMPD3	0.0140845	0.000166728
GO:0030173	integral to Golgi membrane	CC	6	1	SGMS2	0.0140845	0.0249039
GO:0031228	intrinsic to Golgi membrane	CC	5	1	SGMS2	0.0140845	0.0280096
GO:0031985	Golgi cisterna	CC	8	1	SMPD3	0.0140845	0.067789
GO:0005795	Golgi stack	CC	7	1	SMPD3	0.0140845	0.111185
GO:0000139	Golgi membrane	CC	4	2	SMPD3, SGMS2	0.028169	0.472293
GO:0019318	hexose metabolic process	BP	6	7	SLC25A13, PCK2, MDH2, GPD2, GOT1, GAA, PKM2	0.0985915	2.56324e-05
GO:0005996	monosaccharide metabolic process	BP	5	7	SLC25A13, PCK2, MDH2, GPD2, GOT1, GAA, PKM2	0.0985915	6.38523e-05
GO:0009746	response to hexose stimulus	BP	7	1	SLC8A1	0.0140845	0.0768483
GO:0019320	hexose catabolic process	BP	7	1	PKM2	0.0140845	0.0768483
GO:0034284	response to monosaccharide stimulus	BP	6	1	SLC8A1	0.0140845	0.078394
GO:0046365	monosaccharide catabolic process	BP	6	1	PKM2	0.0140845	0.0815146
GO:0072593	reactive oxygen species metabolic process	BP	4	1	PRDX2	0.0140845	0.078394

## Sheet: Sex Positive
Annotation ID	Functional Annotation	Ontology	Tree Level	Number of occurrences	Genes	Fraction of nodes	Hyper-geometric p-value
GO:0009410	response to xenobiotic stimulus	BP	4	21	UGT1A1, UGT1A3, UGT1A9, UGT1A5, UGT1A6, UGT1A7, NAT2, MGST2, MAOB, GSTA1, GSS, GCLC, CYP3A4, CYP2C8, CYP2B6, CYP1B1, CYP1A2, ADH1A, ACSS2, BPNT1, CYP2E1	0.0976744	4.87832e-13
GO:0071466	cellular response to xenobiotic stimulus	BP	5	21	UGT1A1, UGT1A3, UGT1A9, UGT1A5, UGT1A6, UGT1A7, NAT2, MGST2, MAOB, GSTA1, GSS, GCLC, CYP3A4, CYP2C8, CYP2B6, CYP1B1, CYP1A2, ADH1A, ACSS2, BPNT1, CYP2E1	0.0976744	4.87832e-13
GO:0006805	xenobiotic metabolic process	BP	4	21	UGT1A1, UGT1A3, UGT1A9, UGT1A5, UGT1A6, UGT1A7, NAT2, MGST2, MAOB, GSTA1, GSS, GCLC, CYP3A4, CYP2C8, CYP2B6, CYP1B1, CYP1A2, ADH1A, ACSS2, BPNT1, CYP2E1	0.0976744	4.87832e-13
GO:0005501	retinoid binding	MF	5	7	UGT2B17, UGT1A10, UGT1A1, UGT1A3, UGT1A9, UGT1A6, UGT1A7	0.0325581	2.72071e-08
GO:0042737	drug catabolic process	BP	5	4	CYP3A4, CYP2C8, CYP2B6, CYP1A2	0.0186047	4.15201e-07
GO:0016098	monoterpenoid metabolic process	BP	8	3	CYP3A4, CYP1A2, CYP2E1	0.0139535	9.10536e-07
GO:0042493	response to drug	BP	4	15	UGT1A1, SRR, SOD2, MAOB, HMGCS2, GGH, CYP3A4, CYP2C8, CYP2B6, CYP1A2, ARG2, ALDOB, ACACA, ABCC1, BDH1	0.0697674	2.8788e-05
GO:0017144	drug metabolic process	BP	4	8	UGT1A1, UGT1A9, UGT1A7, CYP3A4, CYP2C8, CYP2B6, CYP1A2, CYP2E1	0.0372093	1.35779e-10
GO:0016757	transferase activity, transferring glycosyl groups	MF	4	22	UGT2B17, UGT1A10, UGT1A1, UGT1A3, UGT1A9, UGT1A5, UGT1A6, UGT1A7, ST6GALNAC2, ST6GALNAC1, ST3GAL6, PIGC, OGT, NAMPT, MGAT4A, EXT1, CSGALNACT2, C1GALT1, B4GALT5, B4GALT1, ALG5, AGL	0.102326	3.45484e-11
GO:0008194	UDP-glycosyltransferase activity	MF	5	15	UGT2B17, UGT1A10, UGT1A1, UGT1A3, UGT1A9, UGT1A5, UGT1A6, UGT1A7, PIGC, OGT, MGAT4A, EXT1, CSGALNACT2, B4GALT1, ALG5	0.0697674	1.45744e-10
GO:0006720	isoprenoid metabolic process	BP	6	13	UGT1A1, UGT1A3, UGT1A9, UGT1A7, SRD5A3, RDH12, RDH11, HMGCS2, CYP3A4, CYP1A2, ADH5, BCMO1, CYP2E1	0.0604651	1.82809e-12
GO:0019840	isoprenoid binding	MF	4	7	UGT2B17, UGT1A10, UGT1A1, UGT1A3, UGT1A9, UGT1A6, UGT1A7	0.0325581	4.56972e-08
GO:0016101	diterpenoid metabolic process	BP	8	8	UGT1A1, UGT1A3, UGT1A9, UGT1A7, RDH12, RDH11, ADH5, BCMO1	0.0372093	2.71377e-09
GO:0006721	terpenoid metabolic process	BP	7	11	UGT1A1, UGT1A3, UGT1A9, UGT1A7, RDH12, RDH11, CYP3A4, CYP1A2, ADH5, BCMO1, CYP2E1	0.0511628	2.28839e-12
GO:0015020	glucuronosyltransferase activity	MF	6	9	UGT2B17, UGT1A10, UGT1A1, UGT1A3, UGT1A9, UGT1A5, UGT1A6, UGT1A7, EXT1	0.0418605	1.88447e-11
GO:0016758	transferase activity, transferring hexosyl groups	MF	5	18	UGT2B17, UGT1A10, UGT1A1, UGT1A3, UGT1A9, UGT1A5, UGT1A6, UGT1A7, PIGC, OGT, MGAT4A, EXT1, CSGALNACT2, C1GALT1, B4GALT5, B4GALT1, ALG5, AGL	0.0837209	1.22571e-10
GO:0001972	retinoic acid binding	MF	6	7	UGT2B17, UGT1A10, UGT1A1, UGT1A3, UGT1A9, UGT1A6, UGT1A7	0.0325581	1.37102e-10
GO:0001523	retinoid metabolic process	BP	9	8	UGT1A1, UGT1A3, UGT1A9, UGT1A7, RDH12, RDH11, ADH5, BCMO1	0.0372093	2.71377e-09
GO:0051552	flavone metabolic process	BP	7	4	UGT1A10, UGT1A1, UGT1A9, UGT1A7	0.0186047	9.71439e-10
GO:0009812	flavonoid metabolic process	BP	6	5	UGT1A10, UGT1A1, UGT1A3, UGT1A9, UGT1A7	0.0232558	1.21827e-09
GO:0006111	regulation of gluconeogenesis	BP	9	1	GCK	0.00465116	0.0149645
GO:0045721	negative regulation of gluconeogenesis	BP	9	1	GCK	0.00465116	0.00147946
GO:0006094	gluconeogenesis	BP	8	2	ALDOB, GCK	0.00930233	0.0520311
GO:0034637	cellular carbohydrate biosynthetic process	BP	6	10	TKT, ISYNA1, GMPPB, GFPT1, EXT1, ENPP1, CSGALNACT2, ALDOB, AGL, GCK	0.0465116	7.06955e-06
GO:0009312	oligosaccharide biosynthetic process	BP	6	5	SRD5A3, GMPPB, GFPT1, B4GALT1, ALG5	0.0232558	5.62937e-05
GO:0005996	monosaccharide metabolic process	BP	5	23	TKTL1, TKT, ST3GAL6, SLC35A3, SLC35A2, RPIA, PIK3CA, OGDH, MAN2C1, MAN2A1, H6PD, GMPPB, GFPT1, GALK1, FPGT, ENPP1, CHST1, AMDHD2, ALDOB, AGL, GCK, DLAT, NUDT5	0.106977	2.19225e-12
GO:0019318	hexose metabolic process	BP	6	19	TKTL1, TKT, SLC35A2, RPIA, PIK3CA, OGDH, MAN2C1, MAN2A1, H6PD, GMPPB, GFPT1, GALK1, FPGT, ENPP1, CHST1, ALDOB, AGL, GCK, DLAT	0.0883721	5.16935e-10
GO:0016052	carbohydrate catabolic process	BP	5	14	TKTL1, TKT, RPIA, OGDH, H6PD, GALK1, ALDOB, AGL, GCK, AMY2A, GNS, GUSB, DLAT, NUDT5	0.0651163	1.08905e-08
GO:0016051	carbohydrate biosynthetic process	BP	5	15	UST, TKT, SRD5A3, ISYNA1, HS6ST2, GMPPB, GFPT1, EXT1, ENPP1, CSGALNACT2, B4GALT1, ALG5, ALDOB, AGL, GCK	0.0697674	6.00201e-08
GO:0009311	oligosaccharide metabolic process	BP	5	8	SRD5A3, MGAT4A, MAN2A1, MAN1A2, GMPPB, GFPT1, B4GALT1, ALG5	0.0372093	5.37643e-07
GO:0046365	monosaccharide catabolic process	BP	6	10	TKTL1, TKT, RPIA, OGDH, H6PD, GALK1, ALDOB, GCK, DLAT, NUDT5	0.0465116	1.56926e-07
GO:0006007	glucose catabolic process	BP	8	8	TKTL1, TKT, RPIA, OGDH, H6PD, ALDOB, GCK, DLAT	0.0372093	1.74404e-06
GO:0044275	cellular carbohydrate catabolic process	BP	6	11	TKTL1, TKT, RPIA, OGDH, H6PD, GALK1, ALDOB, AGL, GCK, DLAT, NUDT5	0.0511628	4.91404e-07
GO:0006006	glucose metabolic process	BP	7	11	TKTL1, TKT, RPIA, PIK3CA, OGDH, H6PD, ENPP1, ALDOB, AGL, GCK, DLAT	0.0511628	3.81028e-05
GO:0019321	pentose metabolic process	BP	6	3	TKT, RPIA, NUDT5	0.0139535	3.97554e-05
GO:0009052	pentose-phosphate shunt, non-oxidative branch	BP	10	2	TKT, RPIA	0.00930233	3.96863e-06
GO:0006098	pentose-phosphate shunt	BP	9	3	TKT, RPIA, H6PD	0.0139535	2.78697e-05
GO:0005759	mitochondrial matrix	CC	7	19	TUFM, TK2, SOD2, SARDH, RARS2, PCCB, OGDH, HMGCS2, EARS2, DLST, DGUOK, DBT, CARS2, ARG2, ACAT1, ACADSB, ACAA2, BDH1, DLAT	0.0883721	8.25218e-09
GO:0034875	caffeine oxidase activity	MF	6	3	CYP3A4, CYP2C8, CYP1A2	0.0139535	6.22467e-08
GO:0030062	mitochondrial tricarboxylic acid cycle enzyme complex	CC	8	1	DBT	0.00465116	0.00243994
GO:0045239	tricarboxylic acid cycle enzyme complex	CC	4	1	DBT	0.00465116	0.0036216
GO:0006099	tricarboxylic acid cycle	BP	8	2	OGDH, DLST	0.00930233	0.00627684
GO:0009060	aerobic respiration	BP	7	2	OGDH, DLST	0.00930233	0.0178664
GO:0006084	acetyl-CoA metabolic process	BP	6	6	OGDH, DLST, ACACA, ACAA2, ACSS2, DLAT	0.027907	7.37627e-06
GO:0006637	acyl-CoA metabolic process	BP	6	5	DBT, ACSL6, ACOT8, ACADSB, ACACA	0.0232558	1.97325e-05
GO:0051409	response to nitrosative stress	BP	4	2	GCLC, ADH5	0.00930233	1.56878e-05
GO:0006749	glutathione metabolic process	BP	5	7	SOD2, MGST2, GSTM3, GSTA1, GSS, GGT7, GCLC	0.0325581	7.41087e-08
GO:0006750	glutathione biosynthetic process	BP	6	4	MGST2, GSS, GGT7, GCLC	0.0186047	7.02574e-07
GO:0004364	glutathione transferase activity	MF	5	3	MGST2, GSTM3, GSTA1	0.0139535	0.000434562
GO:0004602	glutathione peroxidase activity	MF	4	2	MGST2, GPX7	0.00930233	0.0015676
GO:0043295	glutathione binding	MF	4	1	GSS	0.00465116	0.00501724
GO:0005782	peroxisomal matrix	CC	8	4	CAT, AMACR, ACOT8, ACOX2	0.0186047	0.000117817
GO:0051920	peroxiredoxin activity	MF	5	1	PRDX3	0.00465116	0.00661983
GO:0044439	peroxisomal part	CC	7	5	CAT, AMACR, ACSL6, ACOT8, ACOX2	0.0232558	0.000619409
GO:0004016	adenylate cyclase activity	MF	4	3	ADCY9, ADCY2, ADCY3	0.0139535	3.97554e-05
GO:0008294	calcium- and calmodulin-responsive adenylate cyclase activity	MF	5	2	ADCY2, ADCY3	0.00930233	3.87584e-05
GO:0007193	inhibition of adenylate cyclase activity by G-protein signaling pathway	BP	8	3	ADCY9, ADCY2, ADCY3	0.0139535	0.00472696
GO:0010578	regulation of adenylate cyclase activity involved in G-protein signaling pathway	BP	8	3	ADCY9, ADCY2, ADCY3	0.0139535	0.00513597
GO:0010579	positive regulation of adenylate cyclase activity by G-protein signaling pathway	BP	9	3	ADCY9, ADCY2, ADCY3	0.0139535	0.00513597
GO:0007189	activation of adenylate cyclase activity by G-protein signaling pathway	BP	8	3	ADCY9, ADCY2, ADCY3	0.0139535	0.00513597
GO:0007194	negative regulation of adenylate cyclase activity	BP	7	3	ADCY9, ADCY2, ADCY3	0.0139535	0.0119921
GO:0007190	activation of adenylate cyclase activity	BP	8	3	ADCY9, ADCY2, ADCY3	0.0139535	0.0135178
GO:0045762	positive regulation of adenylate cyclase activity	BP	7	3	ADCY9, ADCY2, ADCY3	0.0139535	0.0143247
GO:0045761	regulation of adenylate cyclase activity	BP	13	3	ADCY9, ADCY2, ADCY3	0.0139535	0.0818707
GO:0004114	3',5'-cyclic-nucleotide phosphodiesterase activity	MF	8	4	PDE7A, PDE5A, PDE4D, PDE1C	0.0186047	3.22665e-05
GO:0032787	monocarboxylic acid metabolic process	BP	7	26	UGT1A1, UGT1A3, UGT1A9, UGT1A7, SRR, SLCO1A2, SLC27A3, PECR, PCCB, MGST2, MGLL, HMGCS2, CYP1A2, CPT1C, AMACR, AKR1C2, ACSL6, ACOT8, ACAT1, ACADSB, ACACA, ACAA2, ABCC1, ACOX2, DLAT, LIPC	0.12093	1.37489e-11
GO:0016054	organic acid catabolic process	BP	5	15	SARDH, PCCB, PAH, OGDH, DLST, DBT, CBS, BCAT1, ASRGL1, AMACR, ACOT8, ACAT1, ACADSB, ACAA2, ACOX2	0.0697674	5.14928e-09
GO:0046395	carboxylic acid catabolic process	BP	6	15	SARDH, PCCB, PAH, OGDH, DLST, DBT, CBS, BCAT1, ASRGL1, AMACR, ACOT8, ACAT1, ACADSB, ACAA2, ACOX2	0.0697674	5.14928e-09
GO:0046943	carboxylic acid transmembrane transporter activity	MF	6	10	SLCO1A2, SLC7A9, SLC7A1, SLC43A1, SLC1A5, SLC1A4, SLC1A1, SLC16A7, SLC16A10, SLC26A1	0.0465116	1.03697e-06
GO:0072329	monocarboxylic acid catabolic process	BP	8	5	PCCB, AMACR, ACOT8, ACAA2, ACOX2	0.0232558	0.000619409
GO:0008028	monocarboxylic acid transmembrane transporter activity	MF	7	2	SLCO1A2, SLC16A7	0.00930233	0.00969775
GO:0004428	inositol or phosphatidylinositol kinase activity	MF	6	8	PIP5K1C, PIP5K1A, PIK3R2, PIK3CG, PIK3CB, PIK3CA, PI4KB, ITPKB	0.0372093	6.01197e-09
GO:0046488	phosphatidylinositol metabolic process	BP	6	9	PIK3CG, PIK3CB, PIK3CA, PIGN, PIGL, PIGC, PI4KB, PGAP1, MTMR3	0.0418605	4.64353e-07
GO:0046934	phosphatidylinositol-4,5-bisphosphate 3-kinase activity	MF	8	3	PIK3CG, PIK3CB, PIK3CA	0.0139535	3.07349e-07
GO:0016303	1-phosphatidylinositol-3-kinase activity	MF	8	4	PIK3R2, PIK3CG, PIK3CB, PIK3CA	0.0186047	4.15201e-07
GO:0035004	phosphatidylinositol 3-kinase activity	MF	7	4	PIK3R2, PIK3CG, PIK3CB, PIK3CA	0.0186047	7.02574e-07
GO:0005942	phosphatidylinositol 3-kinase complex	CC	4	4	PIK3R2, PIK3CG, PIK3CB, PIK3CA	0.0186047	7.02574e-07
GO:0046854	phosphatidylinositol phosphorylation	BP	7	4	PIK3CG, PIK3CB, PIK3CA, PI4KB	0.0186047	3.67851e-06
GO:0008654	phospholipid biosynthetic process	BP	5	10	PLD1, PIP5K1A, PIGN, PIGL, PIGC, PI4KB, PGAP1, PCYT2, ISYNA1, CDS2	0.0465116	3.81401e-06
GO:0016308	1-phosphatidylinositol-4-phosphate 5-kinase activity	MF	8	2	PIP5K1C, PIP5K1A	0.00930233	0.000132487
GO:0046856	phosphatidylinositol dephosphorylation	BP	7	1	MTMR3	0.00465116	0.00661983
GO:0045017	glycerolipid biosynthetic process	BP	6	9	PLD1, PIGN, PIGL, PIGC, PI4KB, PGAP1, MOGAT2, ACSL6, ACACA	0.0418605	3.02922e-05
GO:0004437	inositol or phosphatidylinositol phosphatase activity	MF	7	4	MTMR3, INPP4B, BPNT1, INPP1	0.0186047	7.08431e-05
GO:0006661	phosphatidylinositol biosynthetic process	BP	7	5	PIGN, PIGL, PIGC, PI4KB, PGAP1	0.0232558	0.000119277
GO:0034597	phosphatidylinositol-4,5-bisphosphate 4-phosphatase activity	MF	9	1	INPP4B	0.00465116	0.000251838
GO:0034596	phosphatidylinositol phosphate 4-phosphatase activity	MF	8	1	INPP4B	0.00465116	0.000251838
GO:0016316	phosphatidylinositol-3,4-bisphosphate 4-phosphatase activity	MF	9	1	INPP4B	0.00465116	0.000251838
GO:0008202	steroid metabolic process	BP	5	20	UGT2B17, UGT1A1, SRD5A3, SLCO1A2, SGPL1, RDH11, HSD3B1, HMGCS2, CYP3A4, CYP2B6, CYP1B1, CYP1A2, AMACR, AKR1C2, ACOT8, ACAA2, ACOX2, BCMO1, LIPC, CYP2E1	0.0930233	8.71881e-10
GO:0004769	steroid delta-isomerase activity	MF	6	1	HSD3B1	0.00465116	0.000747576
GO:0006694	steroid biosynthetic process	BP	6	7	SRD5A3, HSD3B1, HMGCS2, AMACR, ACOT8, ACAA2, ACOX2	0.0325581	0.00100372
GO:0008210	estrogen metabolic process	BP	6	4	UGT1A1, SGPL1, HSD3B1, CYP1B1	0.0186047	1.73037e-06
GO:0006703	estrogen biosynthetic process	BP	7	1	HSD3B1	0.00465116	0.00243994
GO:0071384	cellular response to corticosteroid stimulus	BP	7	3	UGT1A1, HMGCS2, ARG2	0.0139535	0.000159832
GO:0071385	cellular response to glucocorticoid stimulus	BP	8	3	UGT1A1, HMGCS2, ARG2	0.0139535	0.000159832
GO:0003865	3-oxo-5-alpha-steroid 4-dehydrogenase activity	MF	6	1	SRD5A3	0.00465116	0.000747576
GO:0071548	response to dexamethasone stimulus	BP	8	1	ARG2	0.00465116	0.00661983
GO:0008209	androgen metabolic process	BP	6	4	SRD5A3, SGPL1, HSD3B1, CYP3A4	0.0093	2.58774e-05
GO:0006702	androgen biosynthetic process	BP	7	2	SRD5A3, HSD3B1	0.00930233	0.000595824
GO:0070330	aromatase activity	MF	6	4	CYP2C8, CYP2B6, CYP1B1, CYP1A2	0.0186047	3.22665e-05
GO:0006705	mineralocorticoid biosynthetic process	BP	8	1	HSD3B1	0.00465116	0.00661983
GO:0008212	mineralocorticoid metabolic process	BP	7	1	HSD3B1	0.00465116	0.00661983
GO:0046486	glycerolipid metabolic process	BP	6	16	PLD1, PIP5K1A, PIK3CG, PIK3CB, PIK3CA, PIGN, PIGL, PIGC, PI4KB, PGAP1, MTMR3, MOGAT2, MGLL, ACSL6, ACACA, LIPC	0.0744186	5.78905e-08
GO:0044242	cellular lipid catabolic process	BP	6	12	SRD5A3, SGPL1, PLD1, PLCG1, PCCB, MGLL, AMACR, ACOT8, ACAA2, PPT1, ACOX2, LIPC	0.055814	6.25903e-08
GO:0030868	smooth endoplasmic reticulum membrane	CC	6	2	HSD3B1, ALDOB	0.00930233	3.87584e-05
GO:0030867	rough endoplasmic reticulum membrane	CC	6	3	PLOD2, PI4KB, ALDOB	0.0139535	9.74689e-05
GO:0016254	preassembly of GPI anchor in ER membrane	BP	8	3	PIGN, PIGL, PIGC	0.0139535	9.74689e-05
GO:0000139	Golgi membrane	CC	4	19	UST, ST6GALNAC2, ST6GALNAC1, ST3GAL6, SLC35A3, SLC35A2, PLD1, MGAT4A, MAN2A1, MAN1A2, HS3ST3B1, EXT1, ENTPD4, CSGALNACT2, CHST1, CANT1, B4GALT5, B4GALT1, HS3ST5	0.0883721	8.00495e-05
GO:0030173	integral to Golgi membrane	CC	6	5	ST6GALNAC2, ST6GALNAC1, ST3GAL6, ENTPD4, CSGALNACT2	0.0232558	8.31271e-05
GO:0031228	intrinsic to Golgi membrane	CC	5	5	ST6GALNAC2, ST6GALNAC1, ST3GAL6, ENTPD4, CSGALNACT2	0.0232558	0.000119277
GO:0000323	lytic vacuole	CC	6	13	SGSH, NAGLU, GGH, CAT, ARSB, ALDOB, ACPP, GALNS, PPT1, GNS, ACP2, GUSB, TYR	0.0604651	0.000125429
GO:0005764	lysosome	CC	7	13	SGSH, NAGLU, GGH, CAT, ARSB, ALDOB, ACPP, GALNS, PPT1, GNS, ACP2, GUSB, TYR	0.0604651	0.000125429
GO:0007040	lysosome organization	BP	7	4	NAGLU, ARSB, PPT1, ACP2	0.0186047	7.08431e-05
GO:0005773	vacuole	CC	5	14	SGSH, NAGLU, GGH, ENTPD4, CAT, ARSB, ALDOB, ACPP, GALNS, PPT1, GNS, ACP2, GUSB, TYR	0.0651163	0.000213665
GO:0005847	mRNA cleavage and polyadenylation specificity factor complex	CC	5	1	PIP5K1A	0.00465116	0.00661983
GO:0051769	regulation of nitric-oxide synthase biosynthetic process	BP	6	1	NAMPT	0.00465116	0.00661983
GO:0051770	positive regulation of nitric-oxide synthase biosynthetic process	BP	6	1	NAMPT	0.00465116	0.0036216
GO:0051001	negative regulation of nitric-oxide synthase activity	BP	8	1	ARG2	0.00465116	0.00501724
GO:0006809	nitric oxide biosynthetic process	BP	6	3	SOD2, ARG2, GCH1	0.0139535	0.00650356
GO:0050999	regulation of nitric-oxide synthase activity	BP	7	2	ARG2, GCH1	0.00930233	0.00969775
GO:0051000	positive regulation of nitric-oxide synthase activity	BP	8	1	GCH1	0.00465116	0.0104185
GO:0046209	nitric oxide metabolic process	BP	4	3	SOD2, ARG2, GCH1	0.0139535	0.0119921
GO:0045428	regulation of nitric oxide biosynthetic process	BP	7	2	SOD2, ARG2	0.00930233	0.0222455
GO:0045429	positive regulation of nitric oxide biosynthetic process	BP	7	1	SOD2	0.00465116	0.0772509
GO:0051767	nitric-oxide synthase biosynthetic process	BP	5	1	NAMPT	0.00465116	0.00661983
GO:0006732	coenzyme metabolic process	BP	5	20	TPK1, TKT, RPIA, PAH, OGDH, NAMPT, NADSYN1, ME1, H6PD, DLST, DBT, ALDOB, ACSL6, ACOT8, ACADSB, ACACA, ACAA2, ACSS2, DLAT, GCH1	0.0930233	2.3973e-12
GO:0006790	sulfur compound metabolic process	BP	4	19	UST, TPK1, TKTL1, SOD2, MGST2, HS3ST3B1, GSTM3, GSTA1, GSS, GGT7, GCLC, EXT1, ENPP1, CSGALNACT2, CHST1, CBS, GNS, HS3ST5, BPNT1	0.0883721	4.69846e-13
GO:0044272	sulfur compound biosynthetic process	BP	5	10	TPK1, MGST2, HS3ST3B1, GSS, GGT7, GCLC, EXT1, CSGALNACT2, CBS, HS3ST5	0.0465116	1.23796e-09
GO:0008652	cellular amino acid biosynthetic process	BP	8	14	THNSL1, SRR, PSPH, PSAT1, PAH, MGST2, GSS, GLUL, GGT7, GCLC, CBS, BCAT1, ALDH18A1, GAMT	0.0651163	1.20782e-11
GO:0006563	L-serine metabolic process	BP	9	4	SRR, PSPH, PSAT1, CBS	0.0186047	5.23314e-08
GO:0009070	serine family amino acid biosynthetic process	BP	9	4	SRR, PSPH, PSAT1, CBS	0.0186047	7.02574e-07
GO:0009064	glutamine family amino acid metabolic process	BP	8	7	GLUL, GGH, GFPT1, GCLC, ASRGL1, ARG2, ALDH18A1	0.0325581	1.99304e-06
GO:0006570	tyrosine metabolic process	BP	9	3	PAH, DCT, TYR	0.0139535	1.21235e-05
GO:0006564	L-serine biosynthetic process	BP	10	2	PSPH, PSAT1	0.00930233	1.56878e-05
GO:0009081	branched chain family amino acid metabolic process	BP	8	4	DBT, BCAT1, ACAT1, ACADSB	0.0186047	2.05161e-05
GO:0006534	cysteine metabolic process	BP	6	2	GCLC, CBS	0.00930233	7.66063e-05
GO:0006541	glutamine metabolic process	BP	9	3	GLUL, GGH, GFPT1	0.0139535	0.000159832
GO:0006553	lysine metabolic process	BP	9	2	OGDH, DLST	0.00930233	0.000209494
GO:0006554	lysine catabolic process	BP	10	2	OGDH, DLST	0.00930233	0.000209494
GO:0009066	aspartate family amino acid metabolic process	BP	8	4	THNSL1, OGDH, DLST, ASRGL1	0.0186047	0.000245064
GO:0009082	branched chain family amino acid biosynthetic process	BP	9	1	BCAT1	0.00465116	0.000251838
GO:0009088	threonine biosynthetic process	BP	10	1	THNSL1	0.00465116	0.000251838
GO:0009063	cellular amino acid catabolic process	BP	8	10	SARDH, PAH, OGDH, DLST, DBT, CBS, BCAT1, ASRGL1, ACAT1, ACADSB	0.0465116	1.97786e-07
GO:0044273	sulfur compound catabolic process	BP	5	2	CBS, GNS	0.00930233	3.96863e-06
GO:0009083	branched chain family amino acid catabolic process	BP	9	4	DBT, BCAT1, ACAT1, ACADSB	0.0186047	7.03057e-06
GO:0006546	glycine catabolic process	BP	10	1	SARDH	0.00465116	0.00661983
GO:0009069	serine family amino acid metabolic process	BP	8	6	SRR, SARDH, PSPH, PSAT1, GCLC, CBS	0.027907	1.1874e-07
GO:0009068	aspartate family amino acid catabolic process	BP	9	3	OGDH, DLST, ASRGL1	0.0139535	7.40213e-05
GO:0000098	sulfur amino acid catabolic process	BP	6	1	CBS	0.00465116	0.000251838
GO:0009093	cysteine catabolic process	BP	7	1	CBS	0.00465116	0.000251838
GO:0019448	L-cysteine catabolic process	BP	8	1	CBS	0.00465116	0.000251838
GO:0009101	glycoprotein biosynthetic process	BP	6	18	ST6GALNAC2, ST6GALNAC1, ST3GAL6, SRD5A3, OGT, MGAT4A, MAN2A1, MAN1A2, HS3ST3B1, GMPPB, GFPT1, GANAB, EXT1, CSGALNACT2, B4GALT5, B4GALT1, ALG5, HS3ST5	0.0837209	1.84722e-09
GO:0009100	glycoprotein metabolic process	BP	5	19	ST6GALNAC2, ST6GALNAC1, ST3GAL6, SRD5A3, SGSH, OGT, MGAT4A, MAN2A1, MAN1A2, HS3ST3B1, GMPPB, GFPT1, GANAB, EXT1, CSGALNACT2, B4GALT5, B4GALT1, ALG5, HS3ST5	0.0883721	7.7367e-09
GO:0006486	protein glycosylation	BP	6	14	ST6GALNAC2, ST6GALNAC1, ST3GAL6, SRD5A3, OGT, MGAT4A, MAN2A1, MAN1A2, GMPPB, GFPT1, GANAB, B4GALT5, B4GALT1, ALG5	0.0651163	9.19382e-08
GO:0070085	glycosylation	BP	5	14	ST6GALNAC2, ST6GALNAC1, ST3GAL6, SRD5A3, OGT, MGAT4A, MAN2A1, MAN1A2, GMPPB, GFPT1, GANAB, B4GALT5, B4GALT1, ALG5	0.0651163	1.07242e-07
GO:0006487	protein N-linked glycosylation	BP	7	10	SRD5A3, MGAT4A, MAN2A1, MAN1A2, GMPPB, GFPT1, GANAB, B4GALT5, B4GALT1, ALG5	0.0465116	2.76771e-07
GO:0043413	macromolecule glycosylation	BP	5	14	ST6GALNAC2, ST6GALNAC1, ST3GAL6, SRD5A3, OGT, MGAT4A, MAN2A1, MAN1A2, GMPPB, GFPT1, GANAB, B4GALT5, B4GALT1, ALG5	0.0651163	9.19382e-08
GO:0018279	protein N-linked glycosylation via asparagine	BP	8	9	MGAT4A, MAN2A1, MAN1A2, GMPPB, GFPT1, GANAB, B4GALT5, B4GALT1, ALG5	0.0418605	1.28461e-06
GO:0018196	peptidyl-asparagine modification	BP	7	9	MGAT4A, MAN2A1, MAN1A2, GMPPB, GFPT1, GANAB, B4GALT5, B4GALT1, ALG5	0.0418605	1.28461e-06
GO:0008757	S-adenosylmethionine-dependent methyltransferase activity	MF	6	7	WHSC1L1, WHSC1, SUV420H1, SETDB2, SETDB1, DNMT3A, GAMT	0.0325581	0.000190749
GO:0004013	adenosylhomocysteinase activity	MF	6	1	AHCYL1	0.00465116	0.000747576
GO:0006730	one-carbon metabolic process	BP	4	10	WHSC1L1, SUV420H1, SETDB2, OGT, DNMT3A, CYP3A4, CYP2C8, CYP1A2, AHCYL1, GAMT	0.0465116	9.09331e-05
GO:0016741	transferase activity, transferring one-carbon groups	MF	4	9	WHSC1L1, WHSC1, SUV420H1, SETDB2, SETDB1, SARDH, DNMT3A, ATIC, GAMT	0.0418605	0.00108795
GO:0004818	glutamate-tRNA ligase activity	MF	7	1	EARS2	0.00465116	0.000251838
GO:0004817	cysteine-tRNA ligase activity	MF	7	1	CARS2	0.00465116	0.000251838
GO:0006423	cysteinyl-tRNA aminoacylation	BP	7	1	CARS2	0.00465116	0.000251838
GO:0006424	glutamyl-tRNA aminoacylation	BP	7	1	EARS2	0.00465116	0.000251838
GO:0046069	cGMP catabolic process	BP	11	1	PDE5A	0.00465116	0.00147946
GO:0047555	3',5'-cyclic-GMP phosphodiesterase activity	MF	9	1	PDE5A	0.00465116	0.0202074
GO:0042743	hydrogen peroxide metabolic process	BP	5	4	SOD2, PRDX3, CYP1A2, CAT	0.0186047	0.000160372
GO:0050665	hydrogen peroxide biosynthetic process	BP	6	2	SOD2, CYP1A2	0.00930233	7.66063e-05
GO:0016684	oxidoreductase activity, acting on peroxide as acceptor	MF	4	4	PRDX3, MGST2, GPX7, CAT	0.0186047	0.000360069
GO:0016721	oxidoreductase activity, acting on superoxide radicals as acceptor	MF	4	1	SOD2	0.00465116	0.00147946
GO:0042744	hydrogen peroxide catabolic process	BP	6	2	PRDX3, CAT	0.00930233	0.00370428
GO:0006801	superoxide metabolic process	BP	5	2	SOD2, CBS	0.00930233	0.0165248
GO:0070301	cellular response to hydrogen peroxide	BP	7	2	PRDX3, CAT	0.00930233	0.0178664
GO:0019430	removal of superoxide radicals	BP	6	1	SOD2	0.00465116	0.0202074
GO:0071451	cellular response to superoxide	BP	8	1	SOD2	0.00465116	0.0202074
GO:0042554	superoxide anion generation	BP	6	1	SOD2	0.00465116	0.0260992
GO:0000303	response to superoxide	BP	7	1	SOD2	0.00465116	0.0292739
GO:0042542	response to hydrogen peroxide	BP	6	3	SOD2, PRDX3, CAT	0.0139535	0.0328414
GO:0006644	phospholipid metabolic process	BP	4	18	PPAP2B, PLD1, PLCG1, PLCD1, PIP5K1A, PIK3CG, PIK3CB, PIK3CA, PIGN, PIGL, PIGC, PI4KB, PGAP1, PCYT2, MTMR3, ISYNA1, CDS2, LIPC	0.0837209	1.06569e-09
GO:0006650	glycerophospholipid metabolic process	BP	5	12	PLD1, PIP5K1A, PIK3CG, PIK3CB, PIK3CA, PIGN, PIGL, PIGC, PI4KB, PGAP1, MTMR3, LIPC	0.055814	1.47156e-07
GO:0019320	hexose catabolic process	BP	7	9	TKTL1, TKT, RPIA, OGDH, H6PD, GALK1, ALDOB, GCK, DLAT	0.0418605	1.036e-06
GO:0046474	glycerophospholipid biosynthetic process	BP	6	6	PLD1, PIGN, PIGL, PIGC, PI4KB, PGAP1	0.027907	0.000299493
GO:0009395	phospholipid catabolic process	BP	5	3	PLD1, PLCG1, LIPC	0.0139535	0.000706787
GO:0046475	glycerophospholipid catabolic process	BP	6	1	LIPC	0.00465116	0.0036216
GO:0046839	phospholipid dephosphorylation	BP	7	1	MTMR3	0.00465116	0.0104185
GO:0006631	fatty acid metabolic process	BP	8	20	UGT1A9, UGT1A7, SLC27A3, PECR, PCCB, MGST2, MGLL, HMGCS2, CPT1C, AMACR, AKR1C2, ACSL6, ACOT8, ACAT1, ACADSB, ACACA, ACAA2, ABCC1, ACOX2, LIPC	0.0930233	1.32527e-09
GO:0016042	lipid catabolic process	BP	5	17	SRD5A3, SGPL1, PLD1, PLCH2, PLCG1, PLCD1, PCCB, PAFAH1B2, MGLL, CYP3A4, CYP1A2, AMACR, ACOT8, ACAA2, PPT1, ACOX2, LIPC	0.0790698	1.463e-08
GO:0001727	lipid kinase activity	MF	6	7	PIP5K1C, PIP5K1A, PIK3R2, PIK3CG, PIK3CB, PIK3CA, PI4KB	0.0325581	1.5559e-08
GO:0046834	lipid phosphorylation	BP	7	4	PIK3CG, PIK3CB, PIK3CA, PI4KB	0.0186047	5.14398e-06
GO:0070989	oxidative demethylation	BP	4	3	CYP3A4, CYP2C8, CYP1A2	0.0139535	1.21235e-05
GO:0000101	sulfur amino acid transport	BP	7	2	SLC7A9, SLC1A4	0.00930233	1.56878e-05
GO:0015811	L-cystine transport	BP	8	2	SLC7A9, SLC1A4	0.00930233	1.56878e-05
GO:0051790	short-chain fatty acid biosynthetic process	BP	10	2	HMGCS2, ACAT1	0.00930233	1.56878e-05
GO:0032496	response to lipopolysaccharide	BP	5	10	UGT1A1, SRR, SOD2, PRDX3, PDE5A, MAOB, HMGCS2, ARG2, ADH5, GCH1	0.0465116	3.71932e-05
GO:0015184	L-cystine transmembrane transporter activity	MF	8	2	SLC7A9, SLC1A4	0.00930233	3.87584e-05
GO:0016278	lysine N-methyltransferase activity	MF	7	5	WHSC1L1, WHSC1, SUV420H1, SETDB2, SETDB1	0.0232558	4.26325e-05
GO:0016279	protein-lysine N-methyltransferase activity	MF	7	5	WHSC1L1, WHSC1, SUV420H1, SETDB2, SETDB1	0.0232558	4.26325e-05
GO:0016746	transferase activity, transferring acyl groups	MF	4	12	SLC27A3, NAT2, MOGAT2, HMGCS2, GGT7, GGCT, DLST, DBT, CPT1C, ACAT1, ACAA2, DLAT	0.055814	5.83398e-05
GO:0006635	fatty acid beta-oxidation	BP	10	5	PCCB, AMACR, ACOT8, ACAA2, ACOX2	0.0232558	9.40407e-05
GO:0015980	energy derivation by oxidation of organic compounds	BP	5	14	TKT, SPCS3, SOD2, OGDH, GFPT1, ENPP1, DLST, CYP1A2, AGL, ADCY9, ADCY2, ACACA, GCK, ADCY3	0.0651163	0.000102436
GO:0042054	histone methyltransferase activity	MF	7	5	WHSC1L1, WHSC1, SUV420H1, SETDB2, SETDB1	0.0232558	0.000106064
GO:0007033	vacuole organization	BP	6	5	NAGLU, MAN2A1, ARSB, PPT1, ACP2	0.0232558	0.000106064
GO:0072348	sulfur compound transport	BP	4	2	SLC7A9, SLC1A4	0.00930233	0.000132487
GO:0006633	fatty acid biosynthetic process	BP	9	8	PECR, MGST2, MGLL, HMGCS2, ACAT1, ACACA, ABCC1, LIPC	0.0372093	0.000133317
GO:0016747	transferase activity, transferring acyl groups other than amino-acyl groups	MF	5	11	SLC27A3, NAT2, MOGAT2, GGT7, GGCT, DLST, DBT, CPT1C, ACAT1, ACAA2, DLAT	0.0511628	0.000162195
GO:0008373	sialyltransferase activity	MF	5	3	ST6GALNAC2, ST6GALNAC1, ST3GAL6	0.0139535	0.00024683
GO:0001665	alpha-N-acetylgalactosaminide alpha-2,6-sialyltransferase activity	MF	6	1	ST6GALNAC1	0.00465116	0.000251838
GO:0004357	glutamate-cysteine ligase activity	MF	6	1	GCLC	0.00465116	0.000251838
GO:0005543	phospholipid binding	MF	4	3	PLD1, ALDOB, BDH1	0.0139535	0.429724
