# Supplementary material for: Sexual Dimorphism and Aging in the Human Hyppocampus: Identification, Validation, and Impact of Differentially Expressed Genes by Factorial Microarray and Network Analysis
Source: Front Aging Neurosci. 2016 Oct 5;8:229. doi: 10.3389/fnagi.2016.00229 (PMC5050216; doi:10.3389/fnagi.2016.00229)
Supplement: Table S10 — Comparison between the genes identified by factorial Q-GDEMAR as dysregulated and the genes included in senescence data-base built by Zhao et al. (2016). [file Table10.xlsx]

## Sheet: INTERACTION
PROBE_ID	TITLE	Alias	GENE_ID	Interaction	Super-Ratio	Super-Ratio(Transformed)
229797_at	histone cluster 1, H3e	H3.1|H3/d|H3FD	HIST1H3E	6.40386	9.43402	9.43402
226034_at	trinucleotide repeat containing 6B	-	TNRC6B	1.83914	5.276	5.276
204014_at	cyclin-dependent kinase inhibitor 2A	ARF|CDK4I|CDKN2|CMM2|INK4|INK4A|MLM|MTS-1|MTS1|P14|P14ARF|P16|P16-INK4A|P16INK4|P16INK4A|P19|P19ARF|TP16	CDKN2A	2.57692	4.57984	4.57984
206552_s_at	protein kinase C, iota	DXS1179E|PKCI|nPKC-iota	PRKCI	1.08993	4.38163	4.38163
208383_s_at	epidermal growth factor receptor	ERBB|ERBB1|HER1|NISBD2|PIG61|mENA	EGFR	1.80354	3.89854	3.89854
201235_s_at	cyclin-dependent kinase 2	CDKN2|p33(CDK2)	CDK2	1.30163	3.81508	3.81508
221898_at	glycogen synthase kinase 3 beta	-	GSK3B	2.33077	3.14226	3.14226
216834_at	tumor protein p73	P73	TP73	4.35216	3.14125	3.14125
211214_s_at	histone cluster 1, H2ae	H2A.1|H2A.2|H2A/a|H2AFA	HIST1H2AE	0.517808	3.10463	3.10463
202284_s_at	insulin-like growth factor binding protein 1	AFBP|IBP1|IGF-BP25|PP12|hIGFBP-1	IGFBP1	1.26927	2.95815	2.95815
207800_at	epidermal growth factor receptor	ERBB|ERBB1|HER1|NISBD2|PIG61|mENA	EGFR	0.238853	2.6779	2.6779
210475_at	transcription factor 3	E2A|E47|ITF1|TCF-3|VDIR|bHLHb21	TCF3	0.54964	2.62876	2.62876
204490_s_at	cyclin-dependent kinase inhibitor 2B (p15, inhibits CDK4)	CDK4I|INK4B|MTS2|P15|TP15|p15INK4b	CDKN2B	3.81362	2.46994	2.46994
210804_x_at	myeloid cell leukemia 1	BCL2L3|EAT|MCL1-ES|MCL1L|MCL1S|Mcl-1|TM|bcl2-L-3|mcl1/EAT	MCL1	0.398436	2.35831	2.35831
207691_x_at	ATM serine/threonine kinase	AT1|ATA|ATC|ATD|ATDC|ATE|TEL1|TELO1	ATM	0.513868	2.34981	2.34981
1569879_a_at	caveolin 1, caveolae protein, 22kDa	BSCL3|CGL3|LCCNS|MSTP085|PPH3|VIP21	CAV1	0.479532	2.28467	2.28467
223640_at	E2F transcription factor 7	-	E2F7	0.624325	2.27882	2.27882
227467_at	polybromo 1	BAF180|PB1	PBRM1	0.544564	2.20295	2.20295
1570124_at	cyclin-dependent kinase 1	CDC2|CDC28A|P34CDC2	CDK1	0.33256	2.17509	2.17509
204017_at	E2F transcription factor 2	E2F-2	E2F2	0.262824	2.11874	2.11874
201037_at	phosphatase and tensin homolog	10q23del|BZS|CWS1|DEC|GLM2|MHAM|MMAC1|PTEN1|TEP1	PTEN	0.330713	2.10035	2.10035
1552263_at	mitogen-activated protein kinase 1	ERK|ERK-2|ERK2|ERT1|MAPK2|P42MAPK|PRKM1|PRKM2|p38|p40|p41|p41mapk|p42-MAPK	MAPK1	0.469089	2.07161	2.07161
222835_at	serine/arginine-rich splicing factor 1	ASF|SF2|SF2p33|SFRS1|SRp30a	SRSF1	0.366504	2.03085	2.03085
231980_at	protein kinase, AMP-activated, alpha 2 catalytic subunit	AMPK|AMPK2|AMPKa2|PRKAA	PRKAA2	0.309371	1.99655	1.99655
209427_at	ATM serine/threonine kinase	AT1|ATA|ATC|ATD|ATDC|ATE|TEL1|TELO1	ATM	0.431232	1.97758	1.97758
1557055_s_at	CD44 molecule (Indian blood group)	CDW44|CSPG8|ECMR-III|HCELL|HUTCH-I|IN|LHR|MC56|MDU2|MDU3|MIC4|Pgp1	CD44	0.330869	1.96348	1.96348
201744_s_at	guanine nucleotide binding protein (G protein), alpha activating activity polypeptide O	EIEE17|G-ALPHA-o|GNAO	GNAO1	0.346237	1.91317	1.91317
203088_at	histone cluster 1, H3h	H3/k|H3F1K|H3FK	HIST1H3H	0.326867	1.88581	1.88581
205397_x_at	peroxisome proliferator-activated receptor gamma	CIMT1|GLM1|NR1C3|PPARG1|PPARG2|PPARgamma	PPARG	0.239455	1.88106	1.88106
210102_at	H2A histone family, member X	H2A.X|H2A/X|H2AX	H2AFX	0.454975	1.87754	1.87754
1555867_at	lysine (K)-specific demethylase 6B	JMJD3	KDM6B	0.347691	1.86048	1.86048
221765_at	mitogen-activated protein kinase 8	JNK|JNK-46|JNK1|JNK1A2|JNK21B1/2|PRKM8|SAPK1|SAPK1c	MAPK8	0.222387	1.85648	1.85648
230601_s_at	MDM2 proto-oncogene, E3 ubiquitin protein ligase	ACTFS|HDMX|hdm2	MDM2	0.492675	1.84563	1.84563
206348_s_at	MAP kinase interacting serine/threonine kinase 1	MNK1	MKNK1	0.278259	1.81371	1.81371
203523_at	SWI/SNF related, matrix associated, actin dependent regulator of chromatin, subfamily a, member 2	BAF190|BRM|NCBRS|SNF2|SNF2L2|SNF2LA|SWI2|Sth1p|hBRM|hSNF2a	SMARCA2	0.440666	1.80808	1.80808
1554572_a_at	ATM serine/threonine kinase	AT1|ATA|ATC|ATD|ATDC|ATE|TEL1|TELO1	ATM	0.301961	1.7853	1.7853
204264_at	mitogen-activated protein kinase 7	BMK1|ERK4|ERK5|PRKM7	MAPK7	0.678231	1.77285	1.77285
215498_s_at	argonaute RISC catalytic component 3	EIF2C3	ago.-03	0.402122	1.77238	1.77238
1570432_at	lamin A/C	CDCD1|CDDC|CMD1A|CMT2B1|EMD2|FPL|FPLD|FPLD2|HGPS|IDC|LDP1|LFP|LGMD1B|LMN1|LMNC|LMNL1|PRO1	LMNA	0.472313	1.77151	1.77151
202821_s_at	Janus kinase 2	JTK10|THCYT3	JAK2	0.294619	1.75687	1.75687
207104_x_at	cyclin-dependent kinase inhibitor 2D (p19, inhibits CDK4)	INK4D|p19|p19-INK4D	CDKN2D	0.441011	1.73873	1.73873
210658_s_at	H2A histone family, member Z	H2A.Z-1|H2A.z|H2A/z|H2AZ	H2AFZ	0.227911	1.72859	1.72859
205133_s_at	fibroblast growth factor receptor 2	BBDS|BEK|BFR-1|CD332|CEK3|CFD1|ECT1|JWS|K-SAM|KGFR|TK14|TK25	FGFR2	0.376331	1.72116	1.72116
218699_at	argonaute RISC catalytic component 4	EIF2C4	ago.-04	0.356155	1.71932	1.71932
1555812_a_at	insulin-like growth factor binding protein 5	IBP5	IGFBP5	0.361966	1.71232	1.71232
205377_s_at	histone cluster 1, H2bf	H2B/g|H2BFG	HIST1H2BF	0.22767	1.71063	1.71063
202577_s_at	SMAD specific E3 ubiquitin protein ligase 2	-	SMURF2	0.306766	1.70456	1.70456
226835_s_at	phosphatidylinositol-4,5-bisphosphate 3-kinase, catalytic subunit alpha	CLOVE|CWS5|MCAP|MCM|MCMTC|PI3K|p110-alpha	PIK3CA	0.385155	1.70423	1.70423
205324_s_at	interferon regulatory factor 7	IRF-7H|IRF7A|IRF7B|IRF7C|IRF7H	IRF7	0.310856	1.7007	1.7007
221059_s_at	insulin-like growth factor 1 receptor	CD221|IGFIR|IGFR|JTK13	IGF1R	0.38766	1.68986	1.68986
209036_s_at	ubiquitin protein ligase E3A	ANCR|AS|E6-AP|EPVE6AP|HPVE6A	UBE3A	0.262839	1.67957	1.67957
205433_at	histone cluster 1, H2bh	H2B/j|H2BFJ	HIST1H2BH	0.435973	1.67881	1.67881
226368_at	BCL2-like 1	BCL-XL/S|BCL2L|BCLX|BCLXL|BCLXS|Bcl-X|PPP1R52|bcl-xL|bcl-xS	BCL2L1	0.279048	1.67448	1.67448
219929_s_at	chromobox homolog 2	CDCA6|M33|SRXY5	CBX2	0.263863	1.66092	1.66092
206296_x_at	fizzy/cell division cycle 20 related 1 (Drosophila)	CDC20C|CDH1|FZR|FZR2|HCDH|HCDH1	FZR1	0.336951	1.63303	1.63303
208315_x_at	retinoblastoma 1	OSRC|PPP1R130|RB|p105-Rb|pRb|pp110	RB1	0.240587	1.60971	1.60971
204370_at	prospero homeobox 1	-	PROX1	0.224344	1.60015	1.60015
230636_s_at	hepatic and glial cell adhesion molecule	GlialCAM|MLC2A|MLC2B	HEPACAM	0.273967	1.59763	1.59763
219165_at	netrin 4	PRO3091	NTN4	0.261799	1.58231	1.58231
221019_s_at	polyribonucleotide nucleotidyltransferase 1	COXPD13|DFNB70|OLD35|PNPASE|old-35	PNPT1	0.244332	1.55555	1.55555
215700_x_at	zinc finger, matrin-type 3	PAG608|WIG-1|WIG1	ZMAT3	0.328409	1.55494	1.55494
209640_at	protein inhibitor of activated STAT, 4	PIAS-gamma|PIASY|Piasg|ZMIZ6	PIAS4	0.242922	1.55393	1.55393
214203_s_at	ERGIC and golgi 2	CDA14|Erv41|PTX1|cd002	ERGIC2	0.268862	1.54555	1.54555
206124_s_at	misshapen-like kinase 1	B55|MAP4K6|MINK|YSK2|ZC3|hMINK|hMINKbeta	MINK1	0.277029	1.54331	1.54331
206648_at	ribonucleotide reductase M2	R2|RR2|RR2M	RRM2	0.386304	1.52708	1.52708
231361_at	TSC22 domain family, member 1	Ptg-2|TGFB1I4|TSC22	TSC22D1	0.301311	1.51609	1.51609
217975_at	heterogeneous nuclear ribonucleoprotein A1	ALS19|ALS20|HNRPA1|HNRPA1L3|IBMPFD3|hnRNP A1|hnRNP-A1	HNRNPA1	0.298047	1.50529	1.50529
211266_s_at	minichromosome maintenance complex component 3 associated protein	GANP|MAP80|SAC3	MCM3AP	0.231229	1.49924	1.49924
1554327_a_at	tumor protein p73	P73	TP73	0.232125	1.48367	1.48367
206751_s_at	v-rel avian reticuloendotheliosis viral oncogene homolog A	NFKB3|p65	RELA	0.311231	1.46752	1.46752
202225_at	solute carrier family 13 (sodium-dependent dicarboxylate transporter), member 3	NADC3|SDCT2	SLC13A3	0.225723	1.45847	1.45847
204351_at	tumor protein p63	AIS|B(p51A)|B(p51B)|EEC3|KET|LMS|NBP|OFC8|RHS|SHFM4|TP53CP|TP53L|TP73L|p40|p51|p53CP|p63|p73H|p73L	TP63	0.231358	1.44049	1.44049
205530_at	poly (ADP-ribose) polymerase 1	ADPRT|ADPRT 1|ADPRT1|ARTD1|PARP|PARP-1|PPOL|pADPRT-1	PARP1	0.221102	1.43897	1.43897
208090_s_at	ubiquitin protein ligase E3A	ANCR|AS|E6-AP|EPVE6AP|HPVE6A	UBE3A	0.233973	1.43099	1.43099
230529_at	structural maintenance of chromosomes 5	SMC5L1	SMC5	0.234727	1.42851	1.42851
1559003_a_at	phosphogluconate dehydrogenase	6PGD	PGD	0.231803	1.42662	1.42662
200611_s_at	insulin-like growth factor 1 receptor	CD221|IGFIR|IGFR|JTK13	IGF1R	0.243171	1.41219	1.41219
224735_at	CD44 molecule (Indian blood group)	CDW44|CSPG8|ECMR-III|HCELL|HUTCH-I|IN|LHR|MC56|MDU2|MDU3|MIC4|Pgp1	CD44	0.234182	1.37932	1.37932
230550_at	NIMA-related kinase 6	SID6-1512	NEK6	0.269665	1.1115	1.1115
202957_at	klotho	-	KL	0.609318	1.07293	1.07293
202376_at	MRE11 meiotic recombination 11 homolog A (S. cerevisiae)	ATLD|HNGS1|MRE11|MRE11B	MRE11A	4.0737	1.02673	1.02673
207063_at	phospholipase A2 receptor 1, 180kDa	CLEC13C|PLA2-R|PLA2G1R|PLA2IR|PLA2R	PLA2R1	0.223871	1.01327	1.01327
219496_at	cell division cycle 23	ANAPC8|APC8|CUT23	CDC23	-0.236742	0.730488	-1.36895
201584_s_at	dickkopf WNT signaling pathway inhibitor 1	DKK-1|SK	DKK1	-0.260125	0.692104	-1.44487
215918_s_at	ets homologous factor	ESE3|ESE3B|ESEJ	EHF	-0.4414	0.685973	-1.45778
1568865_at	catenin (cadherin-associated protein), alpha-like 1	ACRP|CLLP|alpha-CATU	CTNNAL1	-0.241698	0.678049	-1.47482
1555266_a_at	BCL2-like 11 (apoptosis facilitator)	BAM|BIM|BOD	BCL2L11	-0.25205	0.671392	-1.48944
210038_at	jun proto-oncogene	AP-1|AP1|c-Jun	JUN	-0.381236	0.665976	-1.50155
209711_at	calreticulin	CRT|HEL-S-99n|RO|SSA|cC1qR	CALR	-0.263589	0.663417	-1.50735
1555065_x_at	nicotinamide phosphoribosyltransferase	1110035O14Rik|PBEF|PBEF1|VF|VISFATIN	NAMPT	-0.258481	0.661446	-1.51184
204307_at	SRY (sex determining region Y)-box 5	L-SOX5|L-SOX5B|L-SOX5F	SOX5	-0.23778	0.650746	-1.5367
202378_s_at	SMAD family member 3	HSPC193|HsT17436|JV15-2|LDS1C|LDS3|MADH3	SMAD3	-0.237572	0.646706	-1.5463
205463_s_at	histone cluster 1, H3b	H3/l|H3FL	HIST1H3B	-0.247084	0.646641	-1.54645
206420_at	insulin-like growth factor 1 (somatomedin C)	IGF-I|IGF1A|IGFI	IGF1	-0.243506	0.62809	-1.59213
202879_s_at	cyclin A1	CT146	CCNA1	-0.275224	0.626382	-1.59647
202679_at	mitogen-activated protein kinase kinase 6	MAPKK6|MEK6|MKK6|PRKMK6|SAPKK-3|SAPKK3	MAP2K6	-0.40451	0.621115	-1.61001
205285_s_at	RAD50 homolog (S. cerevisiae)	NBSLD|RAD502|hRad50	RAD50	-0.326115	0.613068	-1.63114
211742_s_at	ubiquitin protein ligase E3A	ANCR|AS|E6-AP|EPVE6AP|HPVE6A	UBE3A	-0.366884	0.610085	-1.63912
206030_at	retinoid X receptor, beta	DAUDI6|H-2RIIBP|NR2B2|RCoR-1	RXRB	-0.464403	0.609748	-1.64002
1557652_a_at	sterol regulatory element binding transcription factor 1	SREBP-1c|SREBP1|bHLHd1	SREBF1	-0.374756	0.607075	-1.64724
213378_s_at	ubiquitin B	-	UBB	-0.258861	0.606075	-1.64996
211199_s_at	histone cluster 1, H2bc	H2B.1|H2B/l|H2BFL|dJ221C16.3	HIST1H2BC	-0.541692	0.59848	-1.6709
206708_at	CD44 molecule (Indian blood group)	CDW44|CSPG8|ECMR-III|HCELL|HUTCH-I|IN|LHR|MC56|MDU2|MDU3|MIC4|Pgp1	CD44	-0.266729	0.595239	-1.68
205203_at	progesterone receptor	NR3C3|PR	PGR	-0.595159	0.592194	-1.68864
229227_at	hepatitis A virus cellular receptor 2	CD366|HAVcr-2|KIM-3|TIM3|TIMD-3|TIMD3|Tim-3	HAVCR2	-0.361136	0.587484	-1.70217
212093_s_at	mechanistic target of rapamycin (serine/threonine kinase)	FRAP|FRAP1|FRAP2|RAFT1|RAPT1	MTOR	-0.488825	0.576834	-1.7336
210067_at	argonaute RISC catalytic component 2	EIF2C2|Q10	ago.-02	-0.3034	0.574596	-1.74035
1569620_s_at	serine/arginine-rich splicing factor 3	SFRS3|SRp20	SRSF3	-0.540823	0.574457	-1.74077
215754_at	T-box 3	TBX3-ISO|UMS|XHL	TBX3	-0.320864	0.574006	-1.74214
222820_at	trinucleotide repeat containing 6C	-	TNRC6C	-0.306217	0.554352	-1.80391
205814_at	interleukin enhancer binding factor 3, 90kDa	CBTF|DRBF|DRBP76|MMP4|MPHOSPH4|MPP4|NF-AT-90|NF110|NF110b|NF90|NF90a|NF90b|NFAR|NFAR-1|NFAR2|TCP110|TCP80	ILF3	-0.32903	0.546895	-1.8285
215071_s_at	transmembrane protein 140	-	TMEM140	-0.706949	0.540129	-1.85141
1557813_at	Kirsten rat sarcoma viral oncogene homolog	C-K-RAS|CFC2|K-RAS2A|K-RAS2B|K-RAS4A|K-RAS4B|KI-RAS|KRAS1|KRAS2|NS|NS3|RASK2	KRAS	-0.3138	0.538864	-1.85576
203979_at	B-cell CLL/lymphoma 2	Bcl-2|PPP1R50	BCL2	-0.53312	0.536095	-1.86534
212487_at	guanine nucleotide binding protein (G protein), alpha activating activity polypeptide O	EIEE17|G-ALPHA-o|GNAO	GNAO1	-0.286263	0.528027	-1.89384
204172_at	telomerase reverse transcriptase	CMM9|DKCA2|DKCB4|EST2|PFBMFT1|TCS1|TP2|TRT|hEST2|hTRT	TERT	-0.594697	0.526046	-1.90098
1563473_at	annexin A5	ANX5|ENX2|HEL-S-7|PP4|RPRGL3	ANXA5	-0.412682	0.52494	-1.90498
220905_at	Rho GTPase activating protein 18	MacGAP|SENEX|bA307O14.2	ARHGAP18	-0.26722	0.521962	-1.91585
1562836_at	ATM serine/threonine kinase	AT1|ATA|ATC|ATD|ATDC|ATE|TEL1|TELO1	ATM	-0.35571	0.517897	-1.93089
204840_s_at	interleukin 12B	CLMF|CLMF2|IL-12B|IMD28|IMD29|NKSF|NKSF2	IL12B	-0.32196	0.512547	-1.95104
225273_at	mitogen-activated protein kinase 1	ERK|ERK-2|ERK2|ERT1|MAPK2|P42MAPK|PRKM1|PRKM2|p38|p40|p41|p41mapk|p42-MAPK	MAPK1	-0.425557	0.511126	-1.95647
201929_s_at	E2F transcription factor 1	E2F-1|RBAP1|RBBP3|RBP3	E2F1	-0.471064	0.509634	-1.96219
230913_at	trinucleotide repeat containing 6B	-	TNRC6B	-0.321233	0.508869	-1.96514
202379_s_at	SMAD family member 3	HSPC193|HsT17436|JV15-2|LDS1C|LDS3|MADH3	SMAD3	-0.342098	0.507158	-1.97177
234489_at	glyceraldehyde-3-phosphate dehydrogenase	G3PD|GAPD|HEL-S-162eP	GAPDH	-0.506407	0.505529	-1.97813
212823_s_at	K(lysine) acetyltransferase 6A	MOZ|MRD32|MYST-3|MYST3|RUNXBP2|ZC2HC6A|ZNF220	KAT6A	-0.736063	0.490989	-2.03671
1565786_x_at	inhibitor of DNA binding 2, dominant negative helix-loop-helix protein	GIG8|ID2A|ID2H|bHLHb26	ID2	-0.36809	0.474226	-2.1087
1565602_at	mitogen-activated protein kinase-activated protein kinase 2	MAPKAP-K2|MK-2|MK2	MAPKAPK2	-0.388834	0.473851	-2.11037
210657_s_at	insulin-like growth factor binding protein 7	AGM|FSTL2|IBP-7|IGFBP-7|IGFBP-7v|IGFBPRP1|MAC25|PSF|RAMSVPS|TAF	IGFBP7	-0.717148	0.470463	-2.12557
233139_at	insulin receptor substrate 1	HIRS-1	IRS1	-0.298097	0.460919	-2.16958
206898_at	APEX nuclease (multifunctional DNA repair enzyme) 1	APE|APE1|APEN|APEX|APX|HAP1|REF1	APEX1	-0.697335	0.452117	-2.21182
1555958_at	ribonuclease T2	RNASE6PL|bA514O12.3	RNASET2	-0.313523	0.438992	-2.27794
1555247_a_at	v-ets avian erythroblastosis virus E26 oncogene homolog 1	ETS-1|EWSR2|p54	ETS1	-0.425622	0.436271	-2.29215
207904_s_at	mitogen-activated protein kinase 14	CSBP|CSBP1|CSBP2|CSPB1|EXIP|Mxi2|PRKM14|PRKM15|RK|SAPK2A|p38|p38ALPHA	MAPK14	-0.530056	0.427524	-2.33905
214249_at	mitogen-activated protein kinase kinase kinase kinase 4	FLH21957|HEL-S-31|HGK|MEKKK4|NIK	MAP4K4	-0.557647	0.417732	-2.39388
221868_at	CCR4-NOT transcription complex, subunit 6-like	CCR4b	CNOT6L	-0.740461	0.401139	-2.4929
233241_at	signal transducer and activator of transcription 3 (acute-phase response factor)	ADMIO|APRF|HIES	STAT3	-0.631614	0.373078	-2.6804
1565937_a_at	gap junction protein, alpha 1, 43kDa	AVSD3|CMDR|CX43|GJAL|HLHS1|HSS|ODDD	GJA1	-0.325434	0.367008	-2.72474
234492_at	signal transducer and activator of transcription 1, 91kDa	CANDF7|IMD31A|IMD31B|IMD31C|ISGF-3|STAT91	STAT1	-0.78678	0.3652	-2.73823
213015_at	transcription factor 3	E2A|E47|ITF1|TCF-3|VDIR|bHLHb21	TCF3	-0.780768	0.354039	-2.82455
213358_at	platelet-derived growth factor beta polypeptide	IBGC5|PDGF-2|PDGF2|SIS|SSV|c-sis	PDGFB	-0.292063	0.331663	-3.01511
207659_s_at	centromere protein A	CENP-A|CenH3	CENPA	-0.942592	0.327064	-3.0575
1563687_a_at	signal transducer and activator of transcription 1, 91kDa	CANDF7|IMD31A|IMD31B|IMD31C|ISGF-3|STAT91	STAT1	-0.828238	0.24105	-4.14851
212236_x_at	minichromosome maintenance complex component 3 associated protein	GANP|MAP80|SAC3	MCM3AP	-0.407728	0.179614	-5.56751

## Sheet: AGE 
ID_REF	TITLE	Alias	GENE_ID	YOUNG	OLD	RATIO	RATIO(transformed)
222124_at	ERGIC and golgi 2	CDA14|Erv41|PTX1|cd002	ERGIC2	0.54713	1.33626	2.44231	2.44231
212185_x_at	BUB1 mitotic checkpoint serine/threonine kinase	BUB1A|BUB1L|hBUB1	BUB1	0.686656	1.23619	1.80031	1.80031
202822_at	Janus kinase 2	JTK10|THCYT3	JAK2	0.804719	1.40217	1.74244	1.74244
208130_s_at	MRE11 meiotic recombination 11 homolog A (S. cerevisiae)	ATLD|HNGS1|MRE11|MRE11B	MRE11A	0.842203	1.45287	1.72508	1.72508
1563494_at	myeloid cell leukemia 1	BCL2L3|EAT|MCL1-ES|MCL1L|MCL1S|Mcl-1|TM|bcl2-L-3|mcl1/EAT	MCL1	0.623805	1.03988	1.667	1.667
205206_at	glucose-6-phosphate isomerase	AMF|GNPI|NLK|PGI|PHI|SA-36|SA36	GPI	1.06011	1.72813	1.63013	1.63013
1568949_at	SMAD family member 4	DPC4|JIP|MADH4|MYHRS	SMAD4	0.725177	1.17749	1.62373	1.62373
212689_s_at	mitogen-activated protein kinase kinase 7	JNKK2|MAPKK7|MEK|MEK 7|MKK7|PRKMK7|SAPKK-4|SAPKK4	MAP2K7	0.790151	1.28219	1.62271	1.62271
202377_at	SMAD family member 3	HSPC193|HsT17436|JV15-2|LDS1C|LDS3|MADH3	SMAD3	0.996232	1.54772	1.55357	1.55357
204032_at	solute carrier family 16 (monocarboxylate transporter), member 7	MCT2	SLC16A7	0.818793	1.25156	1.52855	1.52855
201795_at	mitogen-activated protein kinase 10	JNK3|JNK3A|PRKM10|SAPK1b|p493F12|p54bSAPK	MAPK10	1.12067	1.68727	1.50559	1.50559
212184_s_at	BUB1 mitotic checkpoint serine/threonine kinase	BUB1A|BUB1L|hBUB1	BUB1	0.919661	1.37642	1.49666	1.49666
1555168_a_at	telomerase reverse transcriptase	CMM9|DKCA2|DKCB4|EST2|PFBMFT1|TCS1|TP2|TRT|hEST2|hTRT	TERT	0.820841	1.21242	1.47705	1.47705
227545_at	ribonuclease T2	RNASE6PL|bA514O12.3	RNASET2	1.13837	1.67222	1.46895	1.46895
221675_s_at	polyhomeotic homolog 1 (Drosophila)	EDR1|HPH1|MCPH11|RAE28	PHC1	0.842198	1.2084	1.43481	1.43481
209686_at	structural maintenance of chromosomes 5	SMC5L1	SMC5	1.34776	1.93151	1.43313	1.43313
208056_s_at	killer cell immunoglobulin-like receptor, two domains, long cytoplasmic tail, 4	CD158D|G9P|KIR-103AS|KIR103|KIR103AS	KIR2DL4	0.561356	0.796143	1.41825	1.41825
208189_s_at	fibroblast growth factor receptor 2	BBDS|BEK|BFR-1|CD332|CEK3|CFD1|ECT1|JWS|K-SAM|KGFR|TK14|TK25	FGFR2	1.01496	1.43508	1.41393	1.41393
222121_at	anaphase promoting complex subunit 11	APC11|Apc11p|HSPC214	ANAPC11	0.742727	1.0411	1.40173	1.40173
219471_at	chromosome 2 open reading frame 40	ECRG4	C2orf40	0.78496	1.09994	1.40127	1.40127
204137_at	v-akt murine thymoma viral oncogene homolog 1	AKT|CWS6|PKB|PKB-ALPHA|PRKBA|RAC|RAC-ALPHA	AKT1	0.92685	1.29029	1.39213	1.39213
225188_at	POU class 2 homeobox 1	OCT1|OTF1|oct-1B	POU2F1	0.732804	1.02	1.39192	1.39192
201888_s_at	ribosomal protein S6 kinase, 90kDa, polypeptide 2	HU-2|MAPKAPK1C|RSK|RSK3|S6K-alpha|S6K-alpha2|p90-RSK3|pp90RSK3	RPS6KA2	0.884247	1.21735	1.3767	1.3767
201404_x_at	fibroblast growth factor 2 (basic)	BFGF|FGF-2|FGFB|HBGF-2	FGF2	0.715019	0.975638	1.36449	1.36449
206295_at	fizzy/cell division cycle 20 related 1 (Drosophila)	CDC20C|CDH1|FZR|FZR2|HCDH|HCDH1	FZR1	1.02728	1.3754	1.33887	1.33887
225406_at	solute carrier family 16 (monocarboxylate transporter), member 7	MCT2	SLC16A7	1.19366	1.58617	1.32883	1.32883
225922_at	E1A binding protein p400	CAGH32|P400|TNRC12	EP400	0.946515	1.2552	1.32613	1.32613
203702_s_at	chromobox homolog 4	NBP16|PC2	CBX4	1.17125	1.55203	1.32511	1.32511
205970_at	ubinuclein 1	VT|VT4	UBN1	0.845411	1.10978	1.31271	1.31271
218593_at	bromodomain containing 7	BP75|CELTIX1|NAG4	BRD7	1.09472	1.43356	1.30952	1.30952
232406_at	histone cluster 1, H2ba	H2BFU|STBP|TSH2B|TSH2B.1|bA317E16.3	HIST1H2BA	1.05071	1.37356	1.30727	1.30727
202189_x_at	interleukin 6	BSF2|HGF|HSF|IFNB2|IL-6	IL6	1.0397	1.35601	1.30423	1.30423
221646_s_at	mitogen-activated protein kinase kinase kinase 1, E3 ubiquitin protein ligase	MAPKKK1|MEKK|MEKK 1|MEKK1|SRXY6	MAP3K1	1.27041	1.65198	1.30036	1.30036
219009_at	NIMA-related kinase 6	SID6-1512	NEK6	1.18988	1.54636	1.2996	1.2996
1568943_at	SMAD family member 4	DPC4|JIP|MADH4|MYHRS	SMAD4	1.00816	1.30948	1.29887	1.29887
220543_at	TERF1 (TRF1)-interacting nuclear factor 2	DKCA3|TIN2	TINF2	0.679702	0.879774	1.29435	1.29435
212176_at	mitogen-activated protein kinase kinase 3	MAPKK3|MEK3|MKK3|PRKMK3|SAPKK-2|SAPKK2	MAP2K3	0.987018	1.27395	1.2907	1.2907
225710_at	Ets2 repressor factor	CRS4|PE-2|PE2	ERF	0.859955	1.10365	1.28338	1.28338
205862_at	ubiquitin C	HMG20	UBC	0.8215	1.05388	1.28288	1.28288
202946_s_at	histone cluster 1, H4c	H4/g|H4FG|dJ221C16.1	HIST1H4C	1.15809	1.4815	1.27926	1.27926
1555086_at	cyclin-dependent kinase inhibitor 1A (p21, Cip1)	CAP20|CDKN1|CIP1|MDA-6|P21|SDI1|WAF1|p21CIP1	CDKN1A	0.953791	1.2156	1.27449	1.27449
202648_at	Werner syndrome, RecQ helicase-like	RECQ3|RECQL2|RECQL3	WRN	1.10321	1.39063	1.26053	1.26053
209027_s_at	minichromosome maintenance complex component 3 associated protein	GANP|MAP80|SAC3	MCM3AP	0.781421	0.984025	1.25928	1.25928
224082_at	ribosomal protein S6 kinase, 90kDa, polypeptide 6	PP90RSK4|RSK4	RPS6KA6	0.894317	1.12309	1.25581	1.25581
211100_x_at	Kirsten rat sarcoma viral oncogene homolog	C-K-RAS|CFC2|K-RAS2A|K-RAS2B|K-RAS4A|K-RAS4B|KI-RAS|KRAS1|KRAS2|NS|NS3|RASK2	KRAS	1.7142	2.15162	1.25517	1.25517
222048_at	ribosomal protein S6 kinase, 90kDa, polypeptide 3	CLS|HU-3|ISPK-1|MAPKAPK1B|MRX19|RSK|RSK2|S6K-alpha3|p90-RSK2|pp90RSK2	RPS6KA3	0.984852	1.23418	1.25316	1.25316
231087_at	zinc finger protein 148	BERF-1|BFCOL1|HT-BETA|ZBP-89|ZFP148|pHZ-52	ZNF148	1.04379	1.307	1.25217	1.25217
219620_x_at	TERF1 (TRF1)-interacting nuclear factor 2	DKCA3|TIN2	TINF2	0.709962	0.885427	1.24715	1.24715
208012_x_at	tumor protein p63	AIS|B(p51A)|B(p51B)|EEC3|KET|LMS|NBP|OFC8|RHS|SHFM4|TP53CP|TP53L|TP73L|p40|p51|p53CP|p63|p73H|p73L	TP63	1.17187	1.45712	1.24341	1.24341
230364_at	retinoblastoma binding protein 4	NURF55|RBAP48|lin-53	RBBP4	0.849205	1.04936	1.2357	1.2357
224569_s_at	trinucleotide repeat containing 6B	-	TNRC6B	1.05251	1.3002	1.23534	1.23534
204043_at	SMAD family member 6	AOVD2|HsT17432|MADH6|MADH7	SMAD6	0.691281	0.852718	1.23353	1.23353
212124_at	BTG family, member 3	ANA|TOB5|TOB55|TOFA	BTG3	0.898678	1.10728	1.23212	1.23212
212993_at	thioredoxin	TRDX|TRX|TRX1	TXN	0.956364	1.17812	1.23188	1.23188
201649_at	forkhead box A1	HNF3A|TCF3A	FOXA1	0.905938	1.11476	1.2305	1.2305
204087_s_at	tumor necrosis factor	DIF|TNF-alpha|TNFA|TNFSF2	TNF	0.935732	1.14104	1.21941	1.21941
213704_at	SKI-like proto-oncogene	SNO|SnoA|SnoI|SnoN	SKIL	0.96802	1.17437	1.21317	1.21317
209670_at	ribosomal protein S6 kinase, 90kDa, polypeptide 2	HU-2|MAPKAPK1C|RSK|RSK3|S6K-alpha|S6K-alpha2|p90-RSK3|pp90RSK3	RPS6KA2	0.64128	0.775621	1.20949	1.20949
205259_at	cytochrome P450, family 3, subfamily A, polypeptide 4	CP33|CP34|CYP3A|CYP3A3|CYPIIIA3|CYPIIIA4|HLP|NF-25|P450C3|P450PCN1	CYP3A4	0.805651	0.974055	1.20903	1.20903
223062_s_at	early growth response 1	AT225|G0S30|KROX-24|NGFI-A|TIS8|ZIF-268|ZNF225	EGR1	1.28415	1.55171	1.20836	1.20836
1569323_at	cell division cycle 16	ANAPC6|APC6|CUT9	CDC16	0.745336	0.899297	1.20657	1.20657
202426_s_at	prolactin	-	PRL	0.964246	1.16223	1.20532	1.20532
218010_x_at	heparin-binding EGF-like growth factor	DTR|DTS|DTSF|HEGFL	HBEGF	0.812645	0.97936	1.20515	1.20515
210236_at	eukaryotic translation elongation factor 1 alpha 1	CCS-3|CCS3|EE1A1|EEF-1|EEF1A|EF-Tu|EF1A|GRAF-1EF|HNGC:16303|LENG7|PTI1|eEF1A-1	EEF1A1	0.909472	1.09565	1.20471	1.20471
225968_at	solute carrier family 13 (sodium-dependent dicarboxylate transporter), member 3	NADC3|SDCT2	SLC13A3	0.849477	1.02158	1.2026	1.2026
229594_at	phosphatidylinositol-4,5-bisphosphate 3-kinase, catalytic subunit alpha	CLOVE|CWS5|MCAP|MCM|MCMTC|PI3K|p110-alpha	PIK3CA	1.02359	1.23074	1.20237	1.20237
221501_x_at	mitogen-activated protein kinase 9	JNK-55|JNK2|JNK2A|JNK2ALPHA|JNK2B|JNK2BETA|PRKM9|SAPK|SAPK1a|p54a|p54aSAPK	MAPK9	0.919694	1.10567	1.20222	1.20222
213768_s_at	thymidylate synthetase	HST422|TMS|TS	TYMS	0.802147	0.961216	1.1983	1.1983
208700_s_at	phosphatidylethanolamine binding protein 1	HCNP|HCNPpp|HEL-210|HEL-S-34|PBP|PEBP|PEBP-1|RKIP	PEBP1	0.996358	1.18958	1.19393	1.19393
206056_x_at	anterior gradient 2	AG2|GOB-4|HAG-2|HEL-S-116|PDIA17|XAG-2	AGR2	0.852255	1.01747	1.19386	1.19386
216472_at	transforming growth factor, beta 2	LDS4|TGF-beta2	TGFB2	0.7745	0.922869	1.19157	1.19157
208594_x_at	TRAF2 and NCK interacting kinase	-	TNIK	2.00137	2.38476	1.19156	1.19156
226572_at	cyclin-dependent kinase 1	CDC2|CDC28A|P34CDC2	CDK1	0.989612	1.17834	1.19071	1.19071
212195_at	polyhomeotic homolog 3 (Drosophila)	EDR3|HPH3	PHC3	0.906285	1.07841	1.18992	1.18992
201471_s_at	CD44 molecule (Indian blood group)	CDW44|CSPG8|ECMR-III|HCELL|HUTCH-I|IN|LHR|MC56|MDU2|MDU3|MIC4|Pgp1	CD44	0.916342	1.09012	1.18964	1.18964
212390_at	histone cluster 1, H2bg	H2B.1A|H2B/a|H2BFA|dJ221C16.8	HIST1H2BG	0.871995	1.03655	1.18871	1.18871
200804_at	heparin-binding EGF-like growth factor	DTR|DTS|DTSF|HEGFL	HBEGF	1.08701	1.29071	1.18739	1.18739
221741_s_at	mitogen-activated protein kinase kinase 7	JNKK2|MAPKK7|MEK|MEK 7|MKK7|PRKMK7|SAPKK-4|SAPKK4	MAP2K7	0.924782	1.09588	1.18501	1.18501
220581_at	cyclin-dependent kinase 6	MCPH12|PLSTIRE	CDK6	0.867701	1.0257	1.18208	1.18208
204226_at	ubinuclein 1	VT|VT4	UBN1	0.897328	0.676726	0.754157	-1.32598
219393_s_at	Fanconi anemia, complementation group D2	FA-D2|FA4|FACD|FAD|FAD2|FANCD	FANCD2	0.818614	0.614075	0.750139	-1.33309
209629_s_at	mitogen-activated protein kinase-activated protein kinase 5	MAPKAP-K5|MK-5|MK5|PRAK	MAPKAPK5	1.20629	0.902943	0.748529	-1.33595
206817_x_at	glycogen synthase kinase 3 beta	-	GSK3B	0.98451	0.736873	0.748466	-1.33607
213872_at	interleukin enhancer binding factor 3, 90kDa	CBTF|DRBF|DRBP76|MMP4|MPHOSPH4|MPP4|NF-AT-90|NF110|NF110b|NF90|NF90a|NF90b|NFAR|NFAR-1|NFAR2|TCP110|TCP80	ILF3	0.950461	0.706963	0.74381	-1.34443
202226_s_at	solute carrier family 13 (sodium-dependent dicarboxylate transporter), member 3	NADC3|SDCT2	SLC13A3	1.2177	0.899754	0.738898	-1.35337
223352_s_at	SMAD family member 9	MADH6|MADH9|PPH2|SMAD8|SMAD8A|SMAD8B	SMAD9	1.20036	0.886274	0.738337	-1.3544
1567032_s_at	zinc finger, MYND-type containing 11	BRAM1|BS69|MRD30	ZMYND11	1.14314	0.842782	0.737251	-1.35639
225375_at	EWS RNA-binding protein 1	EWS|bK984G1.4	EWSR1	1.25611	0.924669	0.736139	-1.35844
217576_x_at	tripartite motif containing 10	HERF1|RFB30|RNF9	TRIM10	1.28952	0.94521	0.732993	-1.36427
228489_at	CD44 molecule (Indian blood group)	CDW44|CSPG8|ECMR-III|HCELL|HUTCH-I|IN|LHR|MC56|MDU2|MDU3|MIC4|Pgp1	CD44	1.16857	0.846638	0.724507	-1.38025
229108_at	TSC22 domain family, member 1	Ptg-2|TGFB1I4|TSC22	TSC22D1	0.965262	0.683068	0.707651	-1.41313
209257_s_at	CCAAT/enhancer binding protein (C/EBP), beta	C/EBP-beta|IL6DBP|NF-IL6|TCF5	CEBPB	1.07958	0.760807	0.704727	-1.41899
202278_s_at	retinoblastoma-like 1	CP107|PRB1|p107	RBL1	1.37382	0.962158	0.700352	-1.42785
214949_at	sirtuin 1	SIR2|SIR2L1|hSIR2	SIRT1	1.03861	0.724226	0.6973	-1.4341
209685_s_at	structural maintenance of chromosomes 5	SMC5L1	SMC5	0.81375	0.560484	0.688766	-1.45187
204499_at	interleukin 4	BCGF-1|BCGF1|BSF-1|BSF1|IL-4	IL4	1.33886	0.915332	0.683664	-1.46271
1570202_a_at	mitogen-activated protein kinase kinase 4	JNKK|JNKK1|MAPKK4|MEK4|MKK4|PRKMK4|SAPKK-1|SAPKK1|SEK1|SERK1|SKK1	MAP2K4	0.569753	0.389405	0.683463	-1.46314
229084_at	cyclin-dependent kinase 6	MCPH12|PLSTIRE	CDK6	0.621481	0.424254	0.68265	-1.46488
232560_at	solute carrier family 16 (monocarboxylate transporter), member 7	MCT2	SLC16A7	1.12164	0.765332	0.682335	-1.46556
1553254_at	CCR4-NOT transcription complex, subunit 6-like	CCR4b	CNOT6L	0.627611	0.426178	0.679049	-1.47265
210338_s_at	cyclin-dependent kinase inhibitor 2D (p19, inhibits CDK4)	INK4D|p19|p19-INK4D	CDKN2D	1.12578	0.76061	0.675627	-1.48011
213948_x_at	cell division cycle 27	ANAPC3|APC3|CDC27Hs|D0S1430E|D17S978E|H-NUC|HNUC|NUC2	CDC27	0.965438	0.651379	0.674698	-1.48214
1552264_a_at	mitogen-activated protein kinase 1	ERK|ERK-2|ERK2|ERT1|MAPK2|P42MAPK|PRKM1|PRKM2|p38|p40|p41|p41mapk|p42-MAPK	MAPK1	1.08927	0.731963	0.671978	-1.48814
223341_s_at	eukaryotic translation elongation factor 1 alpha 1	CCS-3|CCS3|EE1A1|EEF-1|EEF1A|EF-Tu|EF1A|GRAF-1EF|HNGC:16303|LENG7|PTI1|eEF1A-1	EEF1A1	1.21275	0.808306	0.666505	-1.50036
202170_s_at	SMAD family member 5	DWFC|JV5-1|MADH5	SMAD5	0.981421	0.645019	0.657229	-1.52154
217717_s_at	bromodomain containing 7	BP75|CELTIX1|NAG4	BRD7	1.06925	0.700022	0.654685	-1.52745
220953_s_at	SMAD family member 5	DWFC|JV5-1|MADH5	SMAD5	1.28835	0.839166	0.65135	-1.53527
226065_at	SMAD specific E3 ubiquitin protein ligase 2	-	SMURF2	0.947439	0.611349	0.645265	-1.54975
221770_at	mitogen-activated protein kinase kinase 7	JNKK2|MAPKK7|MEK|MEK 7|MKK7|PRKMK7|SAPKK-4|SAPKK4	MAP2K7	1.18961	0.761945	0.640501	-1.56128
226947_at	anaphase promoting complex subunit 1	APC1|MCPR|TSG24	ANAPC1	1.3174	0.84058	0.638062	-1.56725
202374_s_at	checkpoint kinase 1	CHK1	CHEK1	1.21978	0.759082	0.622311	-1.60691
204685_s_at	activating transcription factor 7 interacting protein	AM|ATF-IP|MCAF|MCAF1|p621	ATF7IP	0.714134	0.443843	0.621512	-1.60898
205410_s_at	histone cluster 1, H2bi	H2B/k|H2BFK	HIST1H2BI	0.950942	0.551148	0.579581	-1.72538
210048_at	ubiquitin protein ligase E3A	ANCR|AS|E6-AP|EPVE6AP|HPVE6A	UBE3A	1.02832	0.578313	0.562385	-1.77814
1555557_a_at	transgelin	SM22|SMCC|TAGLN1|WS3-10	TAGLN	0.735769	0.407435	0.553754	-1.80585
206534_at	cell division cycle 16	ANAPC6|APC6|CUT9	CDC16	0.619803	0.340855	0.549942	-1.81837
232697_at	cyclin E1	CCNE	CCNE1	0.759398	0.415019	0.54651	-1.82979
209281_s_at	H2A histone family, member X	H2A.X|H2A/X|H2AX	H2AFX	1.06389	0.563344	0.529511	-1.88853
210995_s_at	misshapen-like kinase 1	B55|MAP4K6|MINK|YSK2|ZC3|hMINK|hMINKbeta	MINK1	1.388	0.679096	0.489261	-2.0439
204996_s_at	histone cluster 1, H4d	H4/b|H4FB|dJ221C16.9	HIST1H4D	0.560851	0.25889	0.461602	-2.16637
201971_s_at	integrin, beta 4	CD104	ITGB4	1.00293	0.410543	0.409343	-2.44294
216120_s_at	TERF1 (TRF1)-interacting nuclear factor 2	DKCA3|TIN2	TINF2	0.806598	0.327285	0.405759	-2.46452
1554633_a_at	thymidylate synthetase	HST422|TMS|TS	TYMS	0.884223	0.353008	0.39923	-2.50482
230437_s_at	serine/arginine-rich splicing factor 3	SFRS3|SRp20	SRSF3	0.713621	0.244027	0.341956	-2.92436

## Sheet: SEX
ID_REF	TITLE	Alias	GENE_ID	MALES	FEMALES	RATIO	RATIO(transformed)
217176_s_at	sex comb on midleg homolog 1 (Drosophila)	Scml3	SCMH1	0.753902	1.22247	1.62152	1.62152
205410_s_at	histone cluster 1, H2bi	H2B/k|H2BFK	HIST1H2BI	0.602952	0.924647	1.53353	1.53353
209069_s_at	BCL2-like 1	BCL-XL/S|BCL2L|BCLX|BCLXL|BCLXS|Bcl-X|PPP1R52|bcl-xL|bcl-xS	BCL2L1	1.00386	1.47614	1.47046	1.47046
221646_s_at	mitogen-activated protein kinase kinase kinase 1, E3 ubiquitin protein ligase	MAPKKK1|MEKK|MEKK 1|MEKK1|SRXY6	MAP3K1	1.23894	1.79993	1.4528	1.4528
212812_at	protein phosphatase 1, regulatory subunit 13B	ASPP1|p53BP2-like|p85	PPP1R13B	1.43643	2.08155	1.44911	1.44911
209574_s_at	cystathionine-beta-synthase	HIP4	CBS	1.16737	1.65696	1.41939	1.41939
1555168_a_at	telomerase reverse transcriptase	CMM9|DKCA2|DKCB4|EST2|PFBMFT1|TCS1|TP2|TRT|hEST2|hTRT	TERT	0.907522	1.2823	1.41297	1.41297
225406_at	solute carrier family 16 (monocarboxylate transporter), member 7	MCT2	SLC16A7	1.21262	1.70145	1.40312	1.40312
200668_s_at	B-cell CLL/lymphoma 2	Bcl-2|PPP1R50	BCL2	0.868805	1.20847	1.39096	1.39096
201336_at	protection of telomeres 1	CMM10|HPOT1	POT1	1.2458	1.72582	1.38532	1.38532
213805_at	nicotinamide phosphoribosyltransferase	1110035O14Rik|PBEF|PBEF1|VF|VISFATIN	NAMPT	0.892986	1.23415	1.38205	1.38205
210995_s_at	misshapen-like kinase 1	B55|MAP4K6|MINK|YSK2|ZC3|hMINK|hMINKbeta	MINK1	0.723445	0.988554	1.36645	1.36645
229871_at	B-Raf proto-oncogene, serine/threonine kinase	B-RAF1|BRAF1|NS7|RAFB1	BRAF	1.16201	1.55632	1.33934	1.33934
222262_s_at	SMAD family member 2	JV18|JV18-1|MADH2|MADR2|hMAD-2|hSMAD2	SMAD2	0.822949	1.10096	1.33782	1.33782
212185_x_at	BUB1 mitotic checkpoint serine/threonine kinase	BUB1A|BUB1L|hBUB1	BUB1	0.875547	1.16991	1.3362	1.3362
211967_at	superoxide dismutase 2, mitochondrial	IPOB|MNSOD|MVCD6	SOD2	1.30224	1.73263	1.3305	1.3305
202377_at	SMAD family member 3	HSPC193|HsT17436|JV15-2|LDS1C|LDS3|MADH3	SMAD3	1.0427	1.38218	1.32558	1.32558
227044_at	yippee-like 3 (Drosophila)	-	YPEL3	1.0262	1.3543	1.31972	1.31972
210056_at	zinc finger and BTB domain containing 7A	FBI-1|FBI1|LRF|ZBTB7|ZNF857A|pokemon	ZBTB7A	0.428052	0.564149	1.31795	1.31795
209868_s_at	TRAF2 and NCK interacting kinase	-	TNIK	0.695192	0.913134	1.3135	1.3135
208012_x_at	tumor protein p63	AIS|B(p51A)|B(p51B)|EEC3|KET|LMS|NBP|OFC8|RHS|SHFM4|TP53CP|TP53L|TP73L|p40|p51|p53CP|p63|p73H|p73L	TP63	1.19392	1.56791	1.31325	1.31325
213872_at	interleukin enhancer binding factor 3, 90kDa	CBTF|DRBF|DRBP76|MMP4|MPHOSPH4|MPP4|NF-AT-90|NF110|NF110b|NF90|NF90a|NF90b|NFAR|NFAR-1|NFAR2|TCP110|TCP80	ILF3	0.724206	0.943362	1.30262	1.30262
209686_at	structural maintenance of chromosomes 5	SMC5L1	SMC5	1.43516	1.86639	1.30048	1.30048
218010_x_at	heparin-binding EGF-like growth factor	DTR|DTS|DTSF|HEGFL	HBEGF	0.818722	1.05564	1.28938	1.28938
221547_at	argonaute RISC catalytic component 2	EIF2C2|Q10	ago.-02	0.933988	1.20358	1.28865	1.28865
227545_at	ribonuclease T2	RNASE6PL|bA514O12.3	RNASET2	1.14591	1.47584	1.28792	1.28792
223341_s_at	eukaryotic translation elongation factor 1 alpha 1	CCS-3|CCS3|EE1A1|EEF-1|EEF1A|EF-Tu|EF1A|GRAF-1EF|HNGC:16303|LENG7|PTI1|eEF1A-1	EEF1A1	0.808427	1.03256	1.27725	1.27725
214525_x_at	DNA (cytosine-5-)-methyltransferase 3 alpha	DNMT3A2|M.HsaIIIA|TBRS	DNMT3A	1.08172	1.36785	1.26451	1.26451
210691_s_at	twist family bHLH transcription factor 1	ACS3|BPES2|BPES3|CRS|CRS1|CSO|SCS|TWIST|bHLHa38	TWIST1	0.79878	1.00987	1.26427	1.26427
204043_at	SMAD family member 6	AOVD2|HsT17432|MADH6|MADH7	SMAD6	0.709454	0.895078	1.26164	1.26164
202189_x_at	interleukin 6	BSF2|HGF|HSF|IFNB2|IL-6	IL6	1.10716	1.39658	1.2614	1.2614
227280_s_at	ets homologous factor	ESE3|ESE3B|ESEJ	EHF	0.709097	0.892263	1.25831	1.25831
206951_at	advanced glycosylation end product-specific receptor	RAGE	AGER	1.07043	1.34514	1.25664	1.25664
214051_at	ribonuclease T2	RNASE6PL|bA514O12.3	RNASET2	0.802072	1.00754	1.25617	1.25617
224866_at	prospero homeobox 1	-	PROX1	1.24451	1.56323	1.2561	1.2561
205330_at	ATM serine/threonine kinase	AT1|ATA|ATC|ATD|ATDC|ATE|TEL1|TELO1	ATM	0.755897	0.948995	1.25546	1.25546
225710_at	Ets2 repressor factor	CRS4|PE-2|PE2	ERF	0.864641	1.08552	1.25545	1.25545
208700_s_at	phosphatidylethanolamine binding protein 1	HCNP|HCNPpp|HEL-210|HEL-S-34|PBP|PEBP|PEBP-1|RKIP	PEBP1	0.990517	1.24331	1.25522	1.25522
224824_at	tumor necrosis factor (ligand) superfamily, member 13	APRIL|CD256|TALL-2|TALL2|TRDL-1|UNQ383/PRO715|ZTNF2	TNFSF13	1.01503	1.27313	1.25427	1.25427
217094_s_at	wingless-type MMTV integration site family, member 16	-	WNT16	0.918544	1.1508	1.25285	1.25285
223200_s_at	chromobox homolog 4	NBP16|PC2	CBX4	0.87348	1.08858	1.24626	1.24626
201795_at	mitogen-activated protein kinase 10	JNK3|JNK3A|PRKM10|SAPK1b|p493F12|p54bSAPK	MAPK10	1.41217	1.75424	1.24223	1.24223
226081_at	fibroblast growth factor receptor 2	BBDS|BEK|BFR-1|CD332|CEK3|CFD1|ECT1|JWS|K-SAM|KGFR|TK14|TK25	FGFR2	1.03203	1.2808	1.24106	1.24106
210338_s_at	cyclin-dependent kinase inhibitor 2D (p19, inhibits CDK4)	INK4D|p19|p19-INK4D	CDKN2D	0.740261	0.917316	1.23918	1.23918
208820_at	CD44 molecule (Indian blood group)	CDW44|CSPG8|ECMR-III|HCELL|HUTCH-I|IN|LHR|MC56|MDU2|MDU3|MIC4|Pgp1	CD44	1.10545	1.36642	1.23607	1.23607
1570523_s_at	telomeric repeat binding factor (NIMA-interacting) 1	PIN2|TRBF1|TRF|TRF1|hTRF1-AS|t-TRF1	TERF1	0.785862	0.96928	1.2334	1.2334
200804_at	heparin-binding EGF-like growth factor	DTR|DTS|DTSF|HEGFL	HBEGF	1.09443	1.34675	1.23054	1.23054
221253_s_at	CCAAT/enhancer binding protein (C/EBP), gamma	GPE1BP|IG/EBP-1	CEBPG	0.924262	1.13691	1.23007	1.23007
219245_s_at	ABI family, member 3 (NESH) binding protein	NESHBP|TARSH	ABI3BP	0.92277	1.13465	1.22961	1.22961
211302_s_at	histone cluster 1, H2bo	H2B.2|H2B/n|H2BFN|dJ193B12.2	HIST1H2BO	1.00468	1.2328	1.22705	1.22705
221770_at	mitogen-activated protein kinase kinase 7	JNKK2|MAPKK7|MEK|MEK 7|MKK7|PRKMK7|SAPKK-4|SAPKK4	MAP2K7	0.881517	1.08126	1.22659	1.22659
202978_s_at	cytochrome P450, family 3, subfamily A, polypeptide 4	CP33|CP34|CYP3A|CYP3A3|CYPIIIA3|CYPIIIA4|HLP|NF-25|P450C3|P450PCN1	CYP3A4	0.979964	1.20197	1.22654	1.22654
205526_s_at	ras-related C3 botulinum toxin substrate 1 (rho family, small GTP binding protein Rac1)	MIG5|Rac-1|TC-25|p21-Rac1	RAC1	1.26579	1.55238	1.22641	1.22641
219009_at	NIMA-related kinase 6	SID6-1512	NEK6	1.19755	1.46391	1.22242	1.22242
201471_s_at	CD44 molecule (Indian blood group)	CDW44|CSPG8|ECMR-III|HCELL|HUTCH-I|IN|LHR|MC56|MDU2|MDU3|MIC4|Pgp1	CD44	0.899117	1.09702	1.22011	1.22011
201745_at	guanine nucleotide binding protein (G protein), alpha activating activity polypeptide O	EIEE17|G-ALPHA-o|GNAO	GNAO1	1.25953	1.53466	1.21844	1.21844
209132_s_at	E1A binding protein p400	CAGH32|P400|TNRC12	EP400	0.997514	1.2148	1.21783	1.21783
201649_at	forkhead box A1	HNF3A|TCF3A	FOXA1	0.932489	1.13516	1.21735	1.21735
223143_s_at	SMAD specific E3 ubiquitin protein ligase 2	-	SMURF2	0.817937	0.995135	1.21664	1.21664
225110_at	mitogen-activated protein kinase 8	JNK|JNK-46|JNK1|JNK1A2|JNK21B1/2|PRKM8|SAPK1|SAPK1c	MAPK8	0.927267	1.12795	1.21643	1.21643
201772_at	SMAD family member 7	CRCS3|MADH7|MADH8	SMAD7	0.778614	0.946948	1.2162	1.2162
229594_at	phosphatidylinositol-4,5-bisphosphate 3-kinase, catalytic subunit alpha	CLOVE|CWS5|MCAP|MCM|MCMTC|PI3K|p110-alpha	PIK3CA	1.02223	1.24065	1.21367	1.21367
202972_s_at	T-box 2	-	TBX2	0.736858	0.892443	1.21115	1.21115
203767_s_at	POU class 2 homeobox 1	OCT1|OTF1|oct-1B	POU2F1	0.69872	0.844816	1.20909	1.20909
224468_s_at	SWI/SNF related, matrix associated, actin dependent regulator of chromatin, subfamily a, member 2	BAF190|BRM|NCBRS|SNF2|SNF2L2|SNF2LA|SWI2|Sth1p|hBRM|hSNF2a	SMARCA2	1.1603	1.40237	1.20863	1.20863
213552_at	MDM2 proto-oncogene, E3 ubiquitin protein ligase	ACTFS|HDMX|hdm2	MDM2	0.717556	0.867157	1.20849	1.20849
203300_x_at	SMAD family member 9	MADH6|MADH9|PPH2|SMAD8|SMAD8A|SMAD8B	SMAD9	0.699412	0.844052	1.2068	1.2068
220949_s_at	SMAD family member 5	DWFC|JV5-1|MADH5	SMAD5	0.978332	1.1762	1.20225	1.20225
213124_at	superoxide dismutase 2, mitochondrial	IPOB|MNSOD|MVCD6	SOD2	0.891675	1.07163	1.20182	1.20182
208716_s_at	insulin-like growth factor binding protein 5	IBP5	IGFBP5	1.02337	1.22455	1.19658	1.19658
203022_at	B-Raf proto-oncogene, serine/threonine kinase	B-RAF1|BRAF1|NS7|RAFB1	BRAF	0.952552	1.13959	1.19635	1.19635
212472_at	SKI-like proto-oncogene	SNO|SnoA|SnoI|SnoN	SKIL	0.899407	1.07438	1.19454	1.19454
212682_s_at	activating transcription factor 7 interacting protein	AM|ATF-IP|MCAF|MCAF1|p621	ATF7IP	0.935647	1.11704	1.19386	1.19386
227148_at	heat shock 70kDa protein 9 (mortalin)	CRP40|CSA|GRP-75|GRP75|HEL-S-124m|HSPA9B|MOT|MOT2|MTHSP75|PBP74	HSPA9	1.03345	1.22984	1.19003	1.19003
200610_s_at	insulin-like growth factor 1 receptor	CD221|IGFIR|IGFR|JTK13	IGF1R	1.02952	1.22424	1.18913	1.18913
218593_at	bromodomain containing 7	BP75|CELTIX1|NAG4	BRD7	1.24351	1.47674	1.18756	1.18756
205091_x_at	histone cluster 1, H4h	H4/h|H4FH	HIST1H4H	0.962404	1.14169	1.18629	1.18629
201944_at	centromere protein A	CENP-A|CenH3	CENPA	0.872617	1.03491	1.18599	1.18599
213704_at	SKI-like proto-oncogene	SNO|SnoA|SnoI|SnoN	SKIL	0.935141	1.10886	1.18576	1.18576
226066_at	zinc finger protein 148	BERF-1|BFCOL1|HT-BETA|ZBP-89|ZFP148|pHZ-52	ZNF148	1.32038	1.56263	1.18347	1.18347
233878_s_at	MDM2 proto-oncogene, E3 ubiquitin protein ligase	ACTFS|HDMX|hdm2	MDM2	1.02464	1.21085	1.18173	1.18173
202822_at	Janus kinase 2	JTK10|THCYT3	JAK2	1.13651	1.34279	1.1815	1.1815
206817_x_at	glycogen synthase kinase 3 beta	-	GSK3B	0.956412	0.762093	0.796825	-1.25498
202170_s_at	SMAD family member 5	DWFC|JV5-1|MADH5	SMAD5	0.884502	0.697897	0.789028	-1.26738
204072_s_at	mitofusin 1	hfzo1|hfzo2	MFN1	0.961324	0.753366	0.783675	-1.27604
1554633_a_at	thymidylate synthetase	HST422|TMS|TS	TYMS	0.549914	0.430547	0.782934	-1.27725
201335_s_at	protection of telomeres 1	CMM10|HPOT1	POT1	0.849745	0.665136	0.782748	-1.27755
202016_at	cyclin E2	CYCE2	CCNE2	0.847275	0.66232	0.781706	-1.27925
232806_s_at	trinucleotide repeat containing 6C	-	TNRC6C	0.979099	0.764916	0.781245	-1.28001
202969_at	wingless-type MMTV integration site family, member 5A	hWNT5A	WNT5A	1.15296	0.899018	0.779745	-1.28247
212177_at	mitogen-activated protein kinase kinase 3	MAPKK3|MEK3|MKK3|PRKMK3|SAPKK-2|SAPKK2	MAP2K3	1.05971	0.82499	0.778504	-1.28451
204447_at	euchromatic histone-lysine N-methyltransferase 2	BAT8|C6orf30|G9A|GAT8|KMT1C|NG36	EHMT2	0.827849	0.642659	0.776299	-1.28816
232560_at	solute carrier family 16 (monocarboxylate transporter), member 7	MCT2	SLC16A7	0.940951	0.729079	0.774833	-1.2906
213779_at	SWI/SNF related, matrix associated, actin dependent regulator of chromatin, subfamily a, member 2	BAF190|BRM|NCBRS|SNF2|SNF2L2|SNF2LA|SWI2|Sth1p|hBRM|hSNF2a	SMARCA2	1.00249	0.773685	0.771762	-1.29574
201971_s_at	integrin, beta 4	CD104	ITGB4	0.696046	0.530419	0.762046	-1.31226
225968_at	solute carrier family 13 (sodium-dependent dicarboxylate transporter), member 3	NADC3|SDCT2	SLC13A3	1.11853	0.850923	0.760749	-1.31449
208663_s_at	integrin, beta 4	CD104	ITGB4	1.00876	0.766837	0.760175	-1.31549
232697_at	cyclin E1	CCNE	CCNE1	0.517685	0.389708	0.752791	-1.32839
229116_at	serine/arginine-rich splicing factor 3	SFRS3|SRp20	SRSF3	0.908287	0.672801	0.740736	-1.35001
209281_s_at	H2A histone family, member X	H2A.X|H2A/X|H2AX	H2AFX	0.791017	0.584921	0.739454	-1.35235
1570202_a_at	mitogen-activated protein kinase kinase 4	JNKK|JNKK1|MAPKK4|MEK4|MKK4|PRKMK4|SAPKK-1|SAPKK1|SEK1|SERK1|SKK1	MAP2K4	0.524406	0.387564	0.739054	-1.35308
229108_at	TSC22 domain family, member 1	Ptg-2|TGFB1I4|TSC22	TSC22D1	0.824729	0.607433	0.736525	-1.35773
206231_at	RAD50 homolog (S. cerevisiae)	NBSLD|RAD502|hRad50	RAD50	0.974224	0.715253	0.734177	-1.36207
1563494_at	myeloid cell leukemia 1	BCL2L3|EAT|MCL1-ES|MCL1L|MCL1S|Mcl-1|TM|bcl2-L-3|mcl1/EAT	MCL1	0.894366	0.638018	0.713375	-1.40179
213768_s_at	thymidylate synthetase	HST422|TMS|TS	TYMS	0.98784	0.679187	0.687548	-1.45444
204685_s_at	activating transcription factor 7 interacting protein	AM|ATF-IP|MCAF|MCAF1|p621	ATF7IP	0.569505	0.387187	0.679866	-1.47088
205206_at	glucose-6-phosphate isomerase	AMF|GNPI|NLK|PGI|PHI|SA-36|SA36	GPI	1.60954	1.09208	0.678506	-1.47383
205259_at	cytochrome P450, family 3, subfamily A, polypeptide 4	CP33|CP34|CYP3A|CYP3A3|CYPIIIA3|CYPIIIA4|HLP|NF-25|P450C3|P450PCN1	CYP3A4	1.12816	0.761131	0.674667	-1.48221
230630_at	insulin-like growth factor binding protein 1	AFBP|IBP1|IGF-BP25|PP12|hIGFBP-1	IGFBP1	1.00331	0.674089	0.671866	-1.48839
202946_s_at	histone cluster 1, H4c	H4/g|H4FG|dJ221C16.1	HIST1H4C	1.69259	1.10476	0.652705	-1.53209
229084_at	cyclin-dependent kinase 6	MCPH12|PLSTIRE	CDK6	0.482492	0.312542	0.647767	-1.54376
219250_s_at	polybromo 1	BAF180|PB1	PBRM1	0.929613	0.599464	0.644853	-1.55074
1555557_a_at	transgelin	SM22|SMCC|TAGLN1|WS3-10	TAGLN	0.672754	0.431537	0.641448	-1.55897
1569323_at	cell division cycle 16	ANAPC6|APC6|CUT9	CDC16	1.08608	0.694426	0.639389	-1.56399
226065_at	SMAD specific E3 ubiquitin protein ligase 2	-	SMURF2	0.93835	0.593955	0.632978	-1.57983
205774_at	dual specificity phosphatase 6	HH19|MKP3|PYST1	DUSP6	1.15696	0.683523	0.590792	-1.69264
1553254_at	CCR4-NOT transcription complex, subunit 6-like	CCR4b	CNOT6L	0.636927	0.358034	0.562128	-1.77896
