# Supplementary material for: Sexual Dimorphism and Aging in the Human Hyppocampus: Identification, Validation, and Impact of Differentially Expressed Genes by Factorial Microarray and Network Analysis
Source: Front Aging Neurosci. 2016 Oct 5;8:229. doi: 10.3389/fnagi.2016.00229 (PMC5050216; doi:10.3389/fnagi.2016.00229)
Supplement: Table S11 — Detail of the dysregulated genes with mitochondrial activity detected by factorial Q-GDEMAR, stratified according to the type of dependence on age and sex. [file Table11.xls]

## Sheet: SEX
ID_REF	TITLE	GENE_ID	MALES	FEMALES	RATIO	RATIO(QIAGEN)
219142_at	mitochondrial ribosomal protein S15	MRPS15	0.267076	0.660742	2.47399	2.47399
1557954_at	mitochondrial transcription termination factor 4	MTERF4	0.872069	1.3328	1.52832	1.52832
201260_s_at	thymidine kinase 2, mitochondrial	TK2	1.30521	1.94097	1.48709	1.48709
201589_at	3-hydroxy-3-methylglutaryl-CoA synthase 2 (mitochondrial)	HMGCS2	1.29158	1.90284	1.47327	1.47327
218322_s_at	mitochondrial ribosomal protein L42	MRPL42	0.767632	1.10326	1.43722	1.43722
201210_at	thymidine kinase 2, mitochondrial	TK2	0.877669	1.23637	1.4087	1.4087
230758_at	Tu translation elongation factor, mitochondrial	TUFM	1.11895	1.54652	1.38212	1.38212
215255_at	translocase of inner mitochondrial membrane 22 homolog (yeast)	TIMM22	0.568552	0.771922	1.3577	1.3577
222857_s_at	mitochondrial ribosomal protein L41	MRPL41	1.05806	1.42678	1.34848	1.34848
200764_s_at	mitochondrial ribosomal protein L33	MRPL33	1.38213	1.85955	1.34543	1.34543
201259_s_at	thymidine kinase 2, mitochondrial	TK2	1.21449	1.62662	1.33934	1.33934
217383_at	solute carrier family 25 (mitochondrial iron transporter), member 28	SLC25A28	0.710163	0.95095	1.33906	1.33906
211967_at	superoxide dismutase 2, mitochondrial	SOD2	1.30224	1.73263	1.3305	1.3305
214221_at	cysteinyl-tRNA synthetase 2, mitochondrial (putative)	CARS2	1.25997	1.67006	1.32548	1.32548
208844_at	Era-like 12S mitochondrial rRNA chaperone 1	ERAL1	0.764935	1.00363	1.31205	1.31205
217949_s_at	mitochondrial tRNA translation optimization 1	MTO1	1.03125	1.34587	1.30508	1.30508
201791_s_at	caseinolytic mitochondrial matrix peptidase chaperone subunit	CLPX	1.24985	1.63023	1.30434	1.30434
217024_x_at	solute carrier family 25 (mitochondrial carrier; adenine nucleotide translocator), member 31	SLC25A31	0.707468	0.921095	1.30196	1.30196
227662_at	arginyl-tRNA synthetase 2, mitochondrial	RARS2	0.934489	1.21437	1.2995	1.2995
219863_at	translocase of inner mitochondrial membrane 23 homolog (yeast)	TIMM23	1.22826	1.59391	1.2977	1.2977
218631_at	mitochondrial ribosomal protein L35	MRPL35	0.790639	1.02142	1.2919	1.2919
209191_at	GrpE-like 1, mitochondrial (E. coli)	GRPEL1	1.15692	1.47321	1.27339	1.27339
204468_s_at	ATP synthase, H+ transporting, mitochondrial Fo complex, subunit C3 (subunit 9)	ATP5G3	0.938027	1.19289	1.2717	1.2717
219322_s_at	MPV17 mitochondrial membrane protein-like 2	MPV17L2	0.974071	1.23172	1.26451	1.26451
221970_s_at	mitochondrial ribosomal protein S22	MRPS22	0.880908	1.10992	1.25997	1.25997
219031_s_at	translocase of inner mitochondrial membrane 21 homolog (yeast)	TIMM21	1.01551	1.27831	1.25878	1.25878
212222_at	mitochondrial translational release factor 1-like	MTRF1L	1.04702	1.31325	1.25427	1.25427
1555814_a_at	ATP synthase, H+ transporting, mitochondrial Fo complex, subunit d	ATP5H	1.00929	1.2655	1.25385	1.25385
218337_at	translocase of inner mitochondrial membrane 10 homolog B (yeast)	TIMM10B	0.944116	1.17926	1.24906	1.24906
219329_s_at	mitochondrial ribosomal protein L47	MRPL47	1.16311	1.45225	1.24859	1.24859
217007_s_at	solute carrier family 25 (mitochondrial folate carrier), member 32	SLC25A32	1.03185	1.27678	1.23737	1.23737
200909_s_at	ATP synthase, H+ transporting, mitochondrial F1 complex, delta subunit	ATP5D	1.03265	1.27553	1.2352	1.2352
218698_at	translocase of inner mitochondrial membrane 22 homolog (yeast)	TIMM22	1.16203	1.43006	1.23065	1.23065
1555326_a_at	glutamyl-tRNA synthetase 2, mitochondrial	EARS2	0.806904	0.989741	1.22659	1.22659
226896_at	G elongation factor, mitochondrial 2	GFM2	0.874738	1.06285	1.21505	1.21505
215233_at	mitochondrial ribosomal protein L11	MRPL11	0.805431	0.976233	1.21206	1.21206
223665_at	mitochondrial ribosomal protein S22	MRPS22	0.544402	0.656861	1.20657	1.20657
213124_at	superoxide dismutase 2, mitochondrial	SOD2	0.891675	1.07163	1.20182	1.20182
218651_s_at	mitochondrial poly(A) polymerase	MTPAP	1.03836	1.24718	1.20111	1.20111
227244_s_at	mitochondrial fission regulator 1	MTFR1	0.840653	1.00003	1.18958	1.18958
201576_s_at	mitochondrial elongation factor 1	MIEF1	0.873786	1.03885	1.18891	1.18891
220206_at	apoptosis-inducing factor, mitochondrion-associated, 2	AIFM2	1.29971	1.5426	1.18689	1.18689
201569_s_at	solute carrier family 25 (mitochondrial carrier, brain), member 14	SLC25A14	1.00062	1.18478	1.18405	1.18405
1569538_at	phosphoenolpyruvate carboxykinase 2 (mitochondrial)	PCK2	1.19014	0.946359	0.795169	-1.25759
214433_s_at	aspartyl-tRNA synthetase 2, mitochondrial	DARS2	1.14576	0.908491	0.792917	-1.26117
213506_at	aconitase 2, mitochondrial	ACO2	1.06408	0.840858	0.790223	-1.26547
205918_at	malate dehydrogenase 2, NAD (mitochondrial)	MDH2	1.22355	0.965784	0.789327	-1.2669
218938_at	mitochondrial ribosomal protein L51	MRPL51	0.913245	0.717177	0.785307	-1.27339
1556580_a_at	cysteinyl-tRNA synthetase 2, mitochondrial (putative)///inhibitor of growth family, member 1	CARS2///ING1	0.882376	0.688495	0.780274	-1.2816
220611_at	mitochondrial ribosomal protein S5	MRPS5	1.0167	0.777853	0.765077	-1.30706
225997_at	mitochondrial ribosomal protein L38	MRPL38	1.37769	1.04788	0.760606	-1.31474
210645_s_at	mitochondrial ribosomal protein L23	MRPL23	1.11192	0.829102	0.745652	-1.34111
214961_at	mitochondrial ribosomal protein L35	MRPL35	0.9532	0.70247	0.73696	-1.35693
228792_at	mitochondrial fission regulator 2	MTFR2	1.00851	0.73554	0.729334	-1.37111
233815_at	solute carrier family 25 (mitochondrial carrier; phosphate carrier), member 24	SLC25A24	0.88209	0.62275	0.705993	-1.41644
232834_at	inner membrane protein, mitochondrial	IMMT	1.96063	1.36474	0.696073	-1.43663
214772_at	seryl-tRNA synthetase 2, mitochondrial	SARS2	0.648597	0.407091	0.627648	-1.59325
233984_at	cysteinyl-tRNA synthetase 2, mitochondrial (putative)///inhibitor of growth family, member 1	CARS2///ING1	1.36097	0.805024	0.591509	-1.69059
208389_s_at	glycerol-3-phosphate dehydrogenase 2 (mitochondrial)	GPD2	0.890434	0.46302	0.519994	-1.9231

## Sheet: age
ID_REF	TITLE	GENE_ID	YOUNG	OLD	RATIO	RATIO(Transformed)
209191_at	GrpE-like 1, mitochondrial (E. coli)	GRPEL1	0.554845	1.79451	3.23426	3.23426
218322_s_at	mitochondrial ribosomal protein L42	MRPL42	0.561091	1.53667	2.73871	2.73871
218330_s_at	translocase of outer mitochondrial membrane 22 homolog (yeast)	TOMM22	0.862171	1.52199	1.7653	1.7653
220177_s_at	mitochondrial tRNA translation optimization 1	MTO1	0.51949	0.83362	1.60469	1.60469
213506_at	aconitase 2, mitochondrial	ACO2	0.815512	1.27393	1.56212	1.56212
1569538_at	phosphoenolpyruvate carboxykinase 2 (mitochondrial)	PCK2	0.851401	1.32673	1.55829	1.55829
225997_at	mitochondrial ribosomal protein L38	MRPL38	0.889221	1.38059	1.55259	1.55259
219863_at	translocase of inner mitochondrial membrane 23 homolog (yeast)	TIMM23	1.03895	1.6118	1.55137	1.55137
222294_s_at	mitochondrial ribosome-associated GTPase 2	MTG2	0.861828	1.30264	1.51148	1.51148
226933_s_at	TAM41, mitochondrial translocator assembly and maintenance protein, homolog (S. cerevisiae)	TAMM41	1.02146	1.5435	1.51107	1.51107
214795_at	solute carrier family 25 (mitochondrial carrier: glutamate), member 22	SLC25A22	0.916939	1.36479	1.48842	1.48842
215255_at	translocase of inner mitochondrial membrane 22 homolog (yeast)	TIMM22	0.553489	0.811748	1.4666	1.4666
227662_at	arginyl-tRNA synthetase 2, mitochondrial	RARS2	0.902127	1.29311	1.4334	1.4334
211110_s_at	mitochondrial transcription termination factor 4	MTERF4	0.952588	1.28337	1.34725	1.34725
213425_at	mitochondrial translational release factor 1-like	MTRF1L	0.876348	1.17904	1.3454	1.3454
1559005_s_at	solute carrier family 25 (mitochondrial carrier; phosphate carrier), member 3 pseudogene 1	SLC25A3P1	0.690892	0.927389	1.34231	1.34231
226659_at	solute carrier family 25 (mitochondrial carnitine/acylcarnitine carrier), member 29	SLC25A29	1.11943	1.49219	1.33299	1.33299
214180_at	mitochondrial ribosomal protein S34	MRPS34	0.74894	0.992046	1.3246	1.3246
219142_at	mitochondrial ribosomal protein S15	MRPS15	0.300587	0.397235	1.32153	1.32153
220464_at	ATP synthase mitochondrial F1 complex assembly factor 1	ATPAF1	0.852702	1.12674	1.32137	1.32137
214433_s_at	aspartyl-tRNA synthetase 2, mitochondrial	DARS2	0.906947	1.18873	1.3107	1.3107
215204_at	3-oxoacyl-ACP synthase, mitochondrial	OXSM	0.969864	1.26589	1.30522	1.30522
204306_s_at	ATP synthase, H+ transporting, mitochondrial Fo complex, subunit E	ATP5I	0.930814	1.21069	1.30068	1.30068
230758_at	Tu translation elongation factor, mitochondrial	TUFM	1.17502	1.49817	1.27502	1.27502
223767_at	ATP synthase, H+ transporting, mitochondrial Fo complex, subunit C3 (subunit 9)	ATP5G3	0.406477	0.515614	1.2685	1.2685
219588_s_at	mitochondrial ribosomal protein L4	MRPL4	1.13671	1.44011	1.26692	1.26692
226731_at	translocase of inner mitochondrial membrane 13 homolog (yeast)	TIMM13	0.983989	1.23449	1.25458	1.25458
227228_s_at	G elongation factor, mitochondrial 1	GFM1	0.860779	1.0752	1.24911	1.24911
215054_at	zinc finger protein 713///mitochondrial ribosomal protein S17	ZNF713///MRPS17	1.08076	1.34949	1.24865	1.24865
216170_at	mitochondrial ribosomal protein S18C	MRPS18C	0.960676	1.19764	1.24666	1.24666
221621_at	protein tyrosine phosphatase, mitochondrial 1	PTPMT1	0.815126	1.00747	1.23596	1.23596
224900_at	cytochrome c, somatic	CYCS	1.07058	1.31485	1.22817	1.22817
200764_s_at	mitochondrial ribosomal protein L33	MRPL33	1.40002	1.71886	1.22774	1.22774
232457_at	T cell activation inhibitor, mitochondrial	TCAIM	0.870303	1.06219	1.22048	1.22048
204468_s_at	ATP synthase, H+ transporting, mitochondrial Fo complex, subunit C3 (subunit 9)	ATP5G3	0.978859	1.19333	1.2191	1.2191
205671_s_at	mitochondrial ribosomal protein L3	MRPL3	0.376895	0.457642	1.21424	1.21424
229590_at	mitochondrial tRNA translation optimization 1	MTO1	1.00753	1.21946	1.21035	1.21035
219329_s_at	mitochondrial ribosomal protein L47	MRPL47	1.21544	1.46788	1.2077	1.2077
1569930_at	translocase of inner mitochondrial membrane 44 homolog (yeast)	TIMM44	0.996061	1.20046	1.20521	1.20521
1570571_at	mitochondrial ribosomal protein L19	MRPL19	0.943424	1.13358	1.20156	1.20156
214049_x_at	translocase of inner mitochondrial membrane 10 homolog B (yeast)	TIMM10B	0.86594	1.03804	1.19875	1.19875
232834_at	inner membrane protein, mitochondrial	IMMT	1.69164	2.02217	1.19539	1.19539
205880_at	uncoupling protein 2 (mitochondrial, proton carrier)	UCP2	1.11735	1.33153	1.19168	1.19168
210124_x_at	ATP synthase, H+ transporting, mitochondrial F1 complex, gamma polypeptide 1	ATP5C1	0.711168	0.84729	1.19141	1.19141
218132_s_at	mitochondrial ribosomal protein L17	MRPL17	0.962893	1.14482	1.18894	1.18894
201576_s_at	mitochondrial elongation factor 1	MIEF1	0.908607	1.07324	1.18119	1.18119
219492_at	HscB mitochondrial iron-sulfur cluster co-chaperone	HSCB	1.14584	1.34958	1.1778	1.1778
219032_x_at	translocase of inner mitochondrial membrane 21 homolog (yeast)	TIMM21	0.630411	0.264334	0.419305	-2.3849
209799_at	ATP synthase, H+ transporting, mitochondrial F1 complex, delta subunit	ATP5D	1.10781	0.533555	0.481629	-2.07629
207018_s_at	ATP synthase, H+ transporting, mitochondrial Fo complex, subunit d	ATP5H	0.879358	0.493377	0.561065	-1.78233
219073_s_at	solute carrier family 25 (mitochondrial thiamine pyrophosphate carrier), member 19	SLC25A19	0.785885	0.474389	0.603637	-1.65662
201259_s_at	thymidine kinase 2, mitochondrial	TK2	1.63917	0.992068	0.605226	-1.65228
233815_at	solute carrier family 25 (mitochondrial carrier; phosphate carrier), member 24	SLC25A24	0.930108	0.587673	0.631833	-1.5827
1555326_a_at	glutamyl-tRNA synthetase 2, mitochondrial	EARS2	1.08158	0.683639	0.632075	-1.58209
208372_s_at	mitochondrial ribosomal protein S11	MRPS11	0.871557	0.58296	0.668872	-1.49505
219844_at	mitochondrial ribosomal protein S25	MRPS25	0.993177	0.685946	0.690658	-1.44789
214961_at	mitochondrial ribosomal protein L35	MRPL35	0.983139	0.682346	0.694049	-1.44082
220768_s_at	translocase of outer mitochondrial membrane 5 homolog (yeast)	TOMM5	0.993775	0.702201	0.7066	-1.41523
227215_at	solute carrier family 25 (mitochondrial carnitine/acylcarnitine carrier), member 29	SLC25A29	1.00552	0.71103	0.707125	-1.41418
202199_s_at	translocase of inner mitochondrial membrane 8 homolog A (yeast)	TIMM8A	0.836984	0.592188	0.707526	-1.41337
217383_at	solute carrier family 25 (mitochondrial iron transporter), member 28	SLC25A28	0.920968	0.671396	0.729011	-1.37172
219297_at	mitochondrial ribosomal protein S22	MRPS22	1.33516	0.990071	0.741536	-1.34855
208389_s_at	glycerol-3-phosphate dehydrogenase 2 (mitochondrial)	GPD2	0.78413	0.583898	0.744644	-1.34292
229311_at	glycerol-3-phosphate acyltransferase 2, mitochondrial	GPAT2	1.03462	0.777807	0.751777	-1.33018
1570306_at	translocase of inner mitochondrial membrane 17 homolog B (yeast)	TIMM17B	0.732239	0.553207	0.755501	-1.32363

## Sheet: INTERACTION
PROBE	TITLE	GENE_ID	INTERACTION	SUPER-RATIO(transformed)
201324_at	solute carrier family 25 (mitochondrial carrier; phosphate carrier), member 24	SLC25A24	5.49323	6.3343
209189_at	GrpE-like 1, mitochondrial (E. coli)	GRPEL1	2.08265	4.92029
204438_at	arginyl-tRNA synthetase 2, mitochondrial	RARS2	1.02038	4.69475
211924_s_at	translocase of inner mitochondrial membrane 17 homolog A (yeast)	TIMM17A	1.86367	4.6046
205630_at	ATP synthase, H+ transporting, mitochondrial Fo complex, subunit G	ATP5L	0.575086	3.5271
230083_at	mitochondrial ribosomal protein S5	MRPS5	0.785681	3.50658
206373_at	ATP synthase, H+ transporting, mitochondrial Fo complex, subunit E	ATP5I	0.573648	3.34501
214936_at	mitochondrial amidoxime reducing component 1	MARC1	0.419489	3.03026
231880_at	3-hydroxy-3-methylglutaryl-CoA synthase 2 (mitochondrial)	HMGCS2	0.388273	2.99811
201645_at	malic enzyme 3, NADP(+)-dependent, mitochondrial	ME3	3.72452	2.84103
205899_at	lon peptidase 1, mitochondrial	LONP1	0.478794	2.71113
213975_s_at	mitochondrial ribosomal protein L18	MRPL18	0.664004	2.61484
210592_s_at	mitochondrial ribosomal protein S12	MRPS12	0.576346	2.25339
210963_s_at	solute carrier family 25 (mitochondrial carrier; peroxisomal membrane protein, 34kDa), member 17	SLC25A17	0.686369	2.23407
223681_s_at	transcription factor B1, mitochondrial	TFB1M	0.481468	2.05675
222196_at	mitochondrial antiviral signaling protein	MAVS	0.32401	2.05095
223627_at	mitochondrial ribosomal protein S18C	MRPS18C	0.360413	2.04029
221307_at	mitochondrial ribosomal protein L50	MRPL50	0.315201	2.02401
223431_at	methionyl aminopeptidase type 1D (mitochondrial)	METAP1D	0.427738	1.94144
204103_at	carbonic anhydrase VB, mitochondrial	CA5B	0.364858	1.93466
223303_at	mitochondrial pyruvate carrier 2	MPC2	0.778481	1.92026
214095_at	mitochondrial ribosomal protein L15	MRPL15	0.378319	1.89154
204319_s_at	uncoupling protein 3 (mitochondrial, proton carrier)	UCP3	0.716732	1.85444
221666_s_at	apoptogenic 1, mitochondrial	APOPT1	0.354499	1.76735
201369_s_at	mitochondrial ribosomal protein L57	MRPL57	0.386014	1.72704
220682_s_at	mitochondrial ribosomal protein S24	MRPS24	0.358446	1.70181
226810_at	mitochondrial antiviral signaling protein	MAVS	0.378853	1.69426
230896_at	mitochondrial ribosomal protein L19	MRPL19	0.230185	1.68609
217388_s_at	mitochondrial ribosomal protein S15	MRPS15	0.423426	1.68138
230146_s_at	mitochondrial ribosome-associated GTPase 2	MTG2	0.22169	1.68047
213548_s_at	ATP synthase, H+ transporting, mitochondrial Fo complex, subunit C2 (subunit 9) pseudogene 1	ATP5G2P1	0.234316	1.64413
204469_at	ATP synthase, H+ transporting, mitochondrial Fo complex, subunit C3 (subunit 9)	ATP5G3	0.29084	1.64406
218943_s_at	mitochondrial fission factor	MFF	0.250721	1.63546
219023_at	mitochondrial fission process 1	MTFP1	0.221966	1.63387
220942_x_at	solute carrier family 25 (mitochondrial carrier; phosphate carrier), member 25	SLC25A25	0.230605	1.63183
223040_at	cytochrome b5 type B (outer mitochondrial membrane)	CYB5B	0.238211	1.59264
223675_s_at	mitochondrial fission regulator 2	MTFR2	0.271214	1.5879
219141_s_at	mitochondrial ribosomal protein S15	MRPS15	0.282937	1.58599
221249_s_at	mitochondrial ribosomal protein L53///coiled-coil domain containing 142	MRPL53///CCDC142	0.288582	1.5723
210091_s_at	malate dehydrogenase 2, NAD (mitochondrial)	MDH2	0.318924	1.55901
220276_at	mitochondrial ribosomal protein L57	MRPL57	0.275225	1.55625
206878_at	glycerol-3-phosphate dehydrogenase 2 (mitochondrial)	GPD2	0.337225	1.51163
222701_s_at	mitochondrial ribosomal protein L55	MRPL55	0.240309	1.49645
206917_at	isocitrate dehydrogenase 2 (NADP+), mitochondrial	IDH2	0.246056	1.4905
214204_at	solute carrier family 25 (mitochondrial iron transporter), member 37	SLC25A37	0.223477	1.46205
215599_at	mitochondrial amidoxime reducing component 2	MARC2	0.340005	1.30588
201368_at	mitochondrial ribosomal protein L57	MRPL57	0.262875	1.28484
218849_s_at	mitochondrial ribosomal protein S21	MRPS21	0.366484	1.14069
1566030_at	peptidase (mitochondrial processing) beta	PMPCB	-0.622981	-2.72651
222094_at	mitochondrial assembly of ribosomal large subunit 1	MALSU1	-0.414322	-2.51158
206135_at	histidyl-tRNA synthetase 2, mitochondrial	HARS2	-0.985929	-2.31554
213839_at	mitochondrial carrier 2	MTCH2	-0.791794	-2.26879
230461_s_at	cysteinyl-tRNA synthetase 2, mitochondrial (putative)	CARS2	-0.393804	-2.15366
222608_s_at	solute carrier family 25 (mitochondrial iron transporter), member 37	SLC25A37	-0.733902	-2.1372
200783_s_at	mitochondrial ribosomal protein S14	MRPS14	-0.376879	-2.08777
228109_at	mitochondrial tRNA translation optimization 1	MTO1	-0.259365	-2.04967
210880_s_at	ATP synthase, H+ transporting, mitochondrial F1 complex, gamma polypeptide 1	ATP5C1	-0.761631	-2.03885
1568834_s_at	2,4-dienoyl CoA reductase 1, mitochondrial	DECR1	-0.406855	-2.03045
230464_at	mitochondrial ribosomal protein S5	MRPS5	-0.551344	-1.79322
224687_at	mitochondrial ribosomal protein L12	MRPL12	-0.395942	-1.78298
230394_at	ATP synthase, H+ transporting, mitochondrial Fo complex, subunit s (factor B)	ATP5S	-0.275059	-1.77106
214958_s_at	mitochondrial ribosomal protein L2	MRPL2	-0.462199	-1.69705
226492_at	translocase of inner mitochondrial membrane 22 homolog (yeast)	TIMM22	-0.302344	-1.68937
1557081_at	mitochondrial transcription termination factor 4	MTERF4	-0.243207	-1.67437
1565887_at	cytochrome b5 type B (outer mitochondrial membrane)	CYB5B	-0.332464	-1.61092
1557804_at	MPV17 mitochondrial membrane protein-like	MPV17L	-0.27126	-1.60619
227227_at	G elongation factor, mitochondrial 1	GFM1	-0.247746	-1.52963
211081_s_at	Ts translation elongation factor, mitochondrial	TSFM	-0.288452	-1.51842
1566491_at	translocase of outer mitochondrial membrane 34	TOMM34	-0.32006	-1.51589
209360_s_at	mitochondrial ribosomal protein S31	MRPS31	-0.316487	-1.51149
211921_x_at	translocase of inner mitochondrial membrane 17 homolog A (yeast)	TIMM17A	-0.266282	-1.50649
200765_x_at	polymerase (RNA) mitochondrial (DNA directed)	POLRMT	-0.269337	-1.41726
221728_x_at	solute carrier family 25 (mitochondrial carrier; phosphate carrier), member 23	SLC25A23	-8.76171	-1.14322
